# Supplementary material for: An RNA-dependent and phase-separated active subnuclear compartment safeguards repressive chromatin domains
Source: Mol Cell. 2024 May 2;84(9):1667–1683.e10. doi: 10.1016/j.molcel.2024.03.015 (PMC11065421; doi:10.1016/j.molcel.2024.03.015)
Supplement: Table S1. Mass-spec analysis of BAZ2A droplets, related to Figure 2 [file mmc2.xlsx]

## Sheet: Sheet1
Protein	Protein ID	Entry Name	Gene	BAZ2A_WT_1	BAZ2A_WT_2	BAZ2A_WT_3	BAZ2A_dTAM_1	BAZ2A_dTAM_2	BAZ2A_dTAM_3	No_BAZ2A_1	No_BAZ2A_2	No_BAZ2A_3	Lg2FC (WT+1)/(NegCntr. +1)	P_value	Lg2FC (dTAM+1)/(NegCntr. +1)	P-value
sp|Q91YE5|BAZ2A_MOUSE	Q91YE5	BAZ2A_MOUSE	Baz2a	409	323	365	91	104	254	7	9	9	5.29593	0.00501945	1.53478	0.00952922
sp|P13864|DNMT1_MOUSE	P13864	DNMT1_MOUSE	Dnmt1	25	27	23	12	7	19	0	0	0	4.70044	0.00212653	3.77259	0.067888
tr|Q8K205|Q8K205_MOUSE	Q8K205	Q8K205_MOUSE	Pop1	13	12	13	2	0	4	0	0	0	3.77259	0.000691802	1.58496	0.225403
sp|Q6PDQ2|CHD4_MOUSE	Q6PDQ2	CHD4_MOUSE	Chd4	6	9	13	4	3	7	0	0	0	3.36923	0.0440958	2.5025	0.0603815
sp|Q09XV5|CHD8_MOUSE	Q09XV5	CHD8_MOUSE	Chd8	20	18	24	14	11	16	2	1	1	3.21501	0.00908976	2.65208	0.0135963
sp|Q8BTI8|SRRM2_MOUSE	Q8BTI8	SRRM2_MOUSE	Srrm2	14	13	13	6	3	7	0	1	1	3.10434	0.00275863	1.926	0.0728274
sp|Q3URQ0|TEX10_MOUSE	Q3URQ0	TEX10_MOUSE	Tex10	7	5	5	5	1	8	0	0	0	2.73697	0.0135599	2.5025	0.147987
sp|Q99JF8|PSIP1_MOUSE	Q99JF8	PSIP1_MOUSE	Psip1	8	9	10	2	2	7	0	0	2	2.58496	0.00159617	1.48543	0.095466
sp|Q0P678|ZCH18_MOUSE	Q0P678	ZCH18_MOUSE	Zc3h18	6	3	5	3	0	4	0	0	0	2.5025	0.0339082	1.73697	0.19171
sp|Q9JIX8|ACINU_MOUSE	Q9JIX8	ACINU_MOUSE	Acin1	8	9	12	7	3	6	1	1	1	2.41504	0.0186932	1.66297	0.0690507
tr|E9Q9Y4|E9Q9Y4_MOUSE	E9Q9Y4	E9Q9Y4_MOUSE	Tet1	6	6	9	1	1	5	2	0	0	2.26303	0.0488103	1	0.444444
sp|Q62383|SPT6H_MOUSE	Q62383	SPT6H_MOUSE	Supt6h	13	11	11	19	17	12	2	1	2	2.24793	0.00331676	2.67243	0.0224748
sp|P62242|RS8_MOUSE	P62242	RS8_MOUSE	Rps8	4	3	4	0	0	1	0	0	0	2.22239	0.0081634	0.415037	0.42265
sp|Q8CIE6|COPA_MOUSE	Q8CIE6	COPA_MOUSE	Copa	8	9	8	10	12	10	1	0	2	2.22239	0.0141564	2.54432	0.0151084
sp|Q5SRY7|FBW1B_MOUSE	Q5SRY7	FBW1B_MOUSE	Fbxw11	5	3	3	1	2	1	0	0	0	2.22239	0.031504	1.22239	0.057191
sp|P24860|CCNB1_MOUSE	P24860	CCNB1_MOUSE	Ccnb1	4	6	9	1	3	7	0	1	1	2.1375	0.0421585	1.48543	0.188497
sp|Q8CHI8|EP400_MOUSE	Q8CHI8	EP400_MOUSE	Ep400	17	17	15	18	10	16	3	3	3	2.11548	0.00249066	1.96963	0.0399241
sp|Q3TKT4|SMCA4_MOUSE	Q3TKT4	SMCA4_MOUSE	Smarca4	25	32	26	13	12	22	7	5	5	2.10434	0.0141564	1.32193	0.104378
sp|Q9EP97|SENP3_MOUSE	Q9EP97	SENP3_MOUSE	Senp3	5	4	5	3	2	5	0	0	1	2.08746	0.00586515	1.70044	0.0350987
sp|P47962|RL5_MOUSE	P47962	RL5_MOUSE	Rpl5	11	8	7	4	3	8	1	1	2	2.05063	0.0370862	1.36257	0.0927353
sp|P15864|H12_MOUSE	P15864	H12_MOUSE	H1-2	2.9	3	3	0	0	4	0	0	0	1.98793	0.000126223	1.22239	0.42265
sp|Q569Z6|TR150_MOUSE	Q569Z6	TR150_MOUSE	Thrap3	2	2	3	0	0	2	0	0	0	1.73697	0.0198039	0.736966	0.42265
sp|Q8C9B9|DIDO1_MOUSE	Q8C9B9	DIDO1_MOUSE	Dido1	13	15	19	15	8	9	6	2	4	1.73697	0.0399241	1.22239	0.0309968
sp|A2AWL7|MGAP_MOUSE	A2AWL7	MGAP_MOUSE	Mga	5	5	9	6	7	9	1	1	2	1.65208	0.0377496	1.8365	0.00913261
sp|Q6PR54|RIF1_MOUSE	Q6PR54	RIF1_MOUSE	Rif1	17	21	21	32	20	26	6	5	7	1.56188	0.0111147	1.94753	0.0248735
sp|O88796|RPP30_MOUSE	O88796	RPP30_MOUSE	Rpp30	2	2	1	3	1	0	0	0	0	1.41504	0.0377496	1.22239	0.269703
sp|Q9CPR4|RL17_MOUSE	Q9CPR4	RL17_MOUSE	Rpl17	2	1	2	0	0	0	0	0	0	1.41504	0.0377496	0	1
sp|Q6DID3|SCAF8_MOUSE	Q6DID3	SCAF8_MOUSE	Scaf8	5	5	5	1.9	2	3	1	1	2	1.36257	0.0081634	0.500074	0.00118694
sp|Q8BGC0|HTSF1_MOUSE	Q8BGC0	HTSF1_MOUSE	Htatsf1	5	6	6	4	6	6	1	3	1	1.32193	0.0202041	1.24793	0.031504
sp|Q9Z1B5|MD2L1_MOUSE	Q9Z1B5	MD2L1_MOUSE	Mad2l1	3	3	3	3	3	1	1	0	1	1.26303	0.0198039	1	0.199359
sp|Q9JHU4|DYHC1_MOUSE	Q9JHU4	DYHC1_MOUSE	Dync1h1	39	50	43	27	27	33	11	26	20	1.16993	0.00371256	0.584963	0.160819
sp|P23249|MOV10_MOUSE	P23249	MOV10_MOUSE	Mov10	3	1	2	1	2	2	1	0	0	1.16993	0.0377496	1	0.183503
sp|Q60759|GCDH_MOUSE	Q60759	GCDH_MOUSE	Gcdh	2	2	2	1	2	1	0	0	1	1.16993	0.0377496	0.807355	0.225403
sp|Q9ESU6|BRD4_MOUSE	Q9ESU6	BRD4_MOUSE	Brd4	19	23	19	12	12	13	11	8	8	1.09311	0.0305479	0.415037	0.109129
sp|P62301|RS13_MOUSE	P62301	RS13_MOUSE	Rps13	14	10	12	9	3	9	8	2	6	1.03747	0.00985246	0.337035	0.129612
sp|P11276|FINC_MOUSE	P11276	FINC_MOUSE	Fn1	3	4	4	10	11	13	1	2	1	1	0.0198039	2.4021	0.00985246
sp|Q61550|RAD21_MOUSE	Q61550	RAD21_MOUSE	Rad21	2.9	3	3	2	2	3	1	1	1	0.987927	0.00028715	0.736966	0.057191
sp|P28660|NCKP1_MOUSE	P28660	NCKP1_MOUSE	Nckap1	0.9	1	1	0	1	1	0	0	0	0.975752	0.00118694	0.736966	0.183503
sp|P86048|RL10L_MOUSE	P86048	RL10L_MOUSE	Rpl10l	0.9	1	1	1	0	0	0	0	0	0.975752	0.00118694	0.415037	0.42265
sp|Q5PR73|DIRA2_MOUSE	Q5PR73	DIRA2_MOUSE	Diras2	0.9	1	1	1	1	0	0	0	0	0.975752	0.00118694	0.736966	0.183503
sp|Q9CY57|CHTOP_MOUSE	Q9CY57	CHTOP_MOUSE	Chtop	0.9	1	1	0	0	1	0	0	0	0.975752	0.00118694	0.415037	0.42265
sp|Q9QXG9|TINF2_MOUSE	Q9QXG9	TINF2_MOUSE	Tinf2	0.9	1	1	0	0	1	0	0	0	0.975752	0.00118694	0.415037	0.42265
sp|Q9WUN2|TBK1_MOUSE	Q9WUN2	TBK1_MOUSE	Tbk1	0.9	1	1	1	0	0	0	0	0	0.975752	0.00118694	0.415037	0.42265
sp|B2RY56|RBM25_MOUSE	B2RY56	RBM25_MOUSE	Rbm25	9	9	9	12	6	10	4	4	5	0.906891	0.00506332	0.954196	0.101973
sp|P62900|RL31_MOUSE	P62900	RL31_MOUSE	Rpl31	3	3	2	0	1	1	1	1	1	0.874469	0.0377496	-0.263034	0.42265
sp|Q8K2F0|BRD3_MOUSE	Q8K2F0	BRD3_MOUSE	Brd3	9	9	10	2	4	7	5	4	5	0.866733	0.00506332	-0.0874628	0.839872
sp|Q99KV1|DJB11_MOUSE	Q99KV1	DJB11_MOUSE	Dnajb11	2	1	1	0	0	0	1	0	0	0.807355	1.85037e-17	-0.415037	0.42265
sp|Q9JMH9|MY18A_MOUSE	Q9JMH9	MY18A_MOUSE	Myo18a	1	2	1	3	1	1	0	1	0	0.807355	1.85037e-17	1	0.269703
sp|O88974|SETB1_MOUSE	O88974	SETB1_MOUSE	Setdb1	2	5	4	1	1	2	0	3	2	0.807355	3.70074e-17	-0.192645	0.741801
sp|P61205|ARF3_MOUSE	P61205	ARF3_MOUSE	Arf3	0.9	1	2	0	0	0	0	0	1	0.786596	0.00118694	-0.415037	0.42265
sp|Q8CH25|SLTM_MOUSE	Q8CH25	SLTM_MOUSE	Sltm	0.9	1	2	1	0	0	0	0	1	0.786596	0.00118694	0	1
sp|Q9DBR7|MYPT1_MOUSE	Q9DBR7	MYPT1_MOUSE	Ppp1r12a	5	6	8	6	6	6	3	2	5	0.758992	0.0350987	0.691878	0.0941784
sp|Q9Z1M8|RED_MOUSE	Q9Z1M8	RED_MOUSE	Ik	6	9	7	11	10	6	3	5	4	0.736966	0.00985246	1	0.101973
sp|Q7TNV0|DEK_MOUSE	Q7TNV0	DEK_MOUSE	Dek	11	15	13	7	5	9	8	8	8	0.63743	0.0494136	-0.169925	0.477767
sp|Q61545|EWS_MOUSE	Q61545	EWS_MOUSE	Ewsr1	1.9	2	2	3	2	2	1	1	1	0.568843	0.00118694	0.736966	0.057191
sp|Q99LD9|EI2BB_MOUSE	Q99LD9	EI2BB_MOUSE	Eif2b2	1.9	2	2	0	2	0	1	1	1	0.568843	0.00118694	-0.263034	0.666667
sp|Q9JM05|PIAS4_MOUSE	Q9JM05	PIAS4_MOUSE	Pias4	1.9	2	2	5	3	2	1	1	1	0.568843	0.00118694	1.11548	0.118083
sp|Q9WV68|DECR2_MOUSE	Q9WV68	DECR2_MOUSE	Decr2	5	4	4	4	4	3	3	2	3	0.540568	0.0377496	0.347923	0.225403
sp|Q9EQH3|VPS35_MOUSE	Q9EQH3	VPS35_MOUSE	Vps35	1.9	2	3	1	2	2	1	1	2	0.500074	0.00118694	0.192645	0.42265
sp|P62281|RS11_MOUSE	P62281	RS11_MOUSE	Rps11	9	9	10	10	7	10	7	7	7	0.369234	0.0198039	0.321928	0.183503
sp|Q80Y84|KDM5B_MOUSE	Q80Y84	KDM5B_MOUSE	Kdm5b	14	11	13	15	14	12	11	7	11	0.357552	0.0350987	0.459432	0.147197
sp|A2AQ25|SKT_MOUSE	A2AQ25	SKT_MOUSE	Skt	2.9	4	4	5	3	5	2	3	3	0.337581	0.00118694	0.540568	0.199359
sp|P62245|RS15A_MOUSE	P62245	RS15A_MOUSE	Rps15a	7	7	9	7	6	10	6	5	7	0.308122	0.0377496	0.308122	0.129612
sp|Q6ZQ08|CNOT1_MOUSE	Q6ZQ08	CNOT1_MOUSE	Cnot1	32	32	30	42	33	39	27	24	26	0.277985	0.0421585	0.548437	0.0198461
sp|Q04692|SMRCD_MOUSE	Q04692	SMRCD_MOUSE	Smarcad1	8	9	9	8	8	6	7	7	7	0.273018	0.0377496	0.0588937	0.666667
sp|Q810A7|DDX42_MOUSE	Q810A7	DDX42_MOUSE	Ddx42	10	11	13	14	10	14	8	10	11	0.209453	0.0377496	0.357552	0.225403
sp|P05213|TBA1B_MOUSE	P05213	TBA1B_MOUSE	Tuba1b	51	51	44	59	48	64	56	58	54	-0.198684	0.0370862	0.025091	0.880192
sp|P68368|TBA4A_MOUSE	P68368	TBA4A_MOUSE	Tuba4a	43	44	35	49	39	57	49	49	45	-0.22404	0.0444669	0.0196288	0.926078
sp|P05214|TBA3_MOUSE	P05214	TBA3_MOUSE	Tuba3a	41	42	37	48	40	56	48	51	43	-0.237395	0.0141564	0.0197633	0.932194
sp|A2BE28|LAS1L_MOUSE	A2BE28	LAS1L_MOUSE	Las1l	9	7	8	11	8	9	11	9	9	-0.245112	0.0377496	-0.0458037	0.42265
sp|Q9ER74|SALL1_MOUSE	Q9ER74	SALL1_MOUSE	Sall1	10	11	12	15	13	11	12	14	14	-0.25634	0.0198039	-0.0339473	0.867547
sp|P59708|SF3B6_MOUSE	P59708	SF3B6_MOUSE	Sf3b6	3.9	4	5	6	6	5	5	5	6	-0.256973	0.00103896	0.0740006	0.666667
sp|Q9QZD9|EIF3I_MOUSE	Q9QZD9	EIF3I_MOUSE	Eif3i	8	6	7	10	10	10	9	8	9	-0.273018	0.0377496	0.186413	0.057191
sp|P28574|MAX_MOUSE	P28574	MAX_MOUSE	Max	2.9	3	3	4	2	3	4	4	4	-0.334001	0.00103896	-0.321928	0.225403
sp|Q9JKY0|CNOT9_MOUSE	Q9JKY0	CNOT9_MOUSE	Cnot9	2.9	3	3	6	6	4	4	4	4	-0.334001	0.00103896	0.341037	0.183503
sp|Q8BU11|TOX4_MOUSE	Q8BU11	TOX4_MOUSE	Tox4	5	5	6	7	7	7	6	7	8	-0.337035	0.0377496	0	1
sp|P16858|G3P_MOUSE	P16858	G3P_MOUSE	Gapdh	15	13	14	18	14	17	20	17	17	-0.341037	0.0202041	-0.13245	0.199359
sp|P63260|ACTG_MOUSE	P63260	ACTG_MOUSE	Actg1	172	183	151	190	188	305	226	220	212	-0.376985	0.0192119	0.0535583	0.862185
sp|P60710|ACTB_MOUSE	P60710	ACTB_MOUSE	Actb	174	185	156	192	191	310	230	223	217	-0.377654	0.0177866	0.0484808	0.874057
sp|Q8BJW6|EIF2A_MOUSE	Q8BJW6	EIF2A_MOUSE	Eif2a	6	12	9	12	13	12	9	14	13	-0.378512	0.0350987	0.0365259	0.825922
sp|Q9D0E1|HNRPM_MOUSE	Q9D0E1	HNRPM_MOUSE	Hnrnpm	95	105	91	98	104	106	127	127	128	-0.389042	0.0204856	-0.307944	0.00776115
sp|Q8R2T8|TF3C5_MOUSE	Q8R2T8	TF3C5_MOUSE	Gtf3c5	4	5	4	7	7	5	5	7	6	-0.392317	0.0377496	0.0671142	0.741801
sp|Q8BYK6|YTHD3_MOUSE	Q8BYK6	YTHD3_MOUSE	Ythdf3	11	12	10	12	15	15	14	16	15	-0.415037	0.0202041	-0.0931094	0.225403
sp|Q8C854|MYEF2_MOUSE	Q8C854	MYEF2_MOUSE	Myef2	23	23	24	26	28	33	31	31	33	-0.424885	0.00159617	-0.122857	0.207882
sp|Q8C0Y1|TGIF2_MOUSE	Q8C0Y1	TGIF2_MOUSE	Tgif2	1.9	2	2	1	2	1	3	3	3	-0.431157	0.00103896	-0.777608	0.0377496
sp|P68033|ACTC_MOUSE	P68033	ACTC_MOUSE	Actc1	133	137	115	144	149	267	180	178	168	-0.447211	0.00538845	0.0898672	0.82034
sp|P20263|PO5F1_MOUSE	P20263	PO5F1_MOUSE	Pou5f1	6	7	6	7	6	6	9	9	9	-0.447459	0.0152681	-0.447459	0.0152681
sp|P20152|VIME_MOUSE	P20152	VIME_MOUSE	Vim	6	6	9	7	6	4	10	8	12	-0.459432	0.0350987	-0.722466	0.144663
sp|Q8C7E9|CSTFT_MOUSE	Q8C7E9	CSTFT_MOUSE	Cstf2t	5	7	6	11	11	4	8	9	9	-0.465664	0.0152681	0	1
sp|Q7TPR4|ACTN1_MOUSE	Q7TPR4	ACTN1_MOUSE	Actn1	5	7	5	6	7	8	8	9	8	-0.485427	0.0152681	-0.222392	0.183503
sp|Q9ERG0|LIMA1_MOUSE	Q9ERG0	LIMA1_MOUSE	Lima1	6	7	6	9	7	4	10	9	9	-0.494765	0.0350987	-0.430634	0.156726
sp|Q62241|RU1C_MOUSE	Q62241	RU1C_MOUSE	Snrpc	0.9	1	2	2	2	4	2	2	3	-0.535332	0.00103896	0.137504	0.42265
tr|Q8VHM5|Q8VHM5_MOUSE	Q8VHM5	Q8VHM5_MOUSE	Hnrnpr	7	8	7	7	7	17	13	11	11	-0.604071	0.0390123	-0.160465	0.753817
sp|Q7TMY4|THOC7_MOUSE	Q7TMY4	THOC7_MOUSE	Thoc7	0.9	1	1	6	4	2	2	2	2	-0.60921	0.00103896	0.736966	0.225403
sp|Q99LQ1|MBIP1_MOUSE	Q99LQ1	MBIP1_MOUSE	Mbip	0.9	1	1	4	4	2	2	2	2	-0.60921	0.00103896	0.530515	0.183503
sp|Q9JIB4|TF2H2_MOUSE	Q9JIB4	TF2H2_MOUSE	Gtf2h2	0.9	1	1	2	2	1	2	2	2	-0.60921	0.00103896	-0.169925	0.42265
sp|Q99MR8|MCCA_MOUSE	Q99MR8	MCCA_MOUSE	Mccc1	1	3	2	5	3	3	3	4	4	-0.63743	0.0377496	0	1
sp|P50580|PA2G4_MOUSE	P50580	PA2G4_MOUSE	Pa2g4	12	16	12	13	21	27	21	22	21	-0.639824	0.0152681	-0.0660892	0.827655
sp|Q8BSQ9|PB1_MOUSE	Q8BSQ9	PB1_MOUSE	Pbrm1	4	2	7	7	8	7	8	5	9	-0.643856	0.0350987	0	1
sp|Q01320|TOP2A_MOUSE	Q01320	TOP2A_MOUSE	Top2a	5	6	9	10	10	11	11	9	13	-0.646363	0.0390123	-0.0824622	0.528595
sp|Q3UCQ1|FOXK2_MOUSE	Q3UCQ1	FOXK2_MOUSE	Foxk2	3	3	2	2	3	2	5	5	5	-0.710493	0.0198039	-0.847997	0.0152681
sp|Q8QZV7|INT13_MOUSE	Q8QZV7	INT13_MOUSE	IntS13	2	3	3	10	7	4	5	5	5	-0.710493	0.0198039	0.415037	0.367544
sp|Q9CQC6|5MP2_MOUSE	Q9CQC6	5MP2_MOUSE	Bzw1	3	2	4	4	6	5	6	6	6	-0.807355	0.0350987	-0.222392	0.225403
sp|Q99MN1|SYK_MOUSE	Q99MN1	SYK_MOUSE	Kars1	3	2	1	5	6	4	5	4	4	-0.830075	0.0198039	0.169925	0.42265
sp|O35129|PHB2_MOUSE	O35129	PHB2_MOUSE	Phb2	2	2	3	6	4	4	6	4	6	-0.925999	0.0350987	-0.160465	0.42265
tr|A0A0U1RQ91|A0A0U1RQ91_MOUSE	A0A0U1RQ91	A0A0U1RQ91_MOUSE	Ino80e	3	2	2	4	5	2	6	6	5	-1	0.00985246	-0.514573	0.0741799
sp|Q6ZQF0|TOPB1_MOUSE	Q6ZQF0	TOPB1_MOUSE	Topbp1	0	2	2	4	5	4	2	4	5	-1	0.0198039	0.192645	0.528595
sp|Q8BQR4|KANL2_MOUSE	Q8BQR4	KANL2_MOUSE	Kansl2	0	1	1	3	2	1	2	2	3	-1	0.0377496	-0.152003	0.741801
sp|Q91WM3|U3IP2_MOUSE	Q91WM3	U3IP2_MOUSE	Rrp9	0	1	0	1	2	2	2	2	2	-1.16993	0.0377496	-0.169925	0.42265
sp|Q8VE80|THOC3_MOUSE	Q8VE80	THOC3_MOUSE	Thoc3	0	0	0	2	2	3	1	2	2	-1.41504	0.0377496	0.321928	0.183503
sp|Q8BYL4|SYYM_MOUSE	Q8BYL4	SYYM_MOUSE	Yars2	0	0	1	1	2	0	2	2	4	-1.45943	0.0198039	-0.874469	0.29986
sp|P39061|COIA1_MOUSE	P39061	COIA1_MOUSE	Col18a1	0	0	1	2	6	4	3	2	5	-1.70044	0.0350987	0.206451	0.727834
sp|Q9R190|MTA2_MOUSE	Q9R190	MTA2_MOUSE	Mta2	20	15	14	16	10	21	13	8	11	0.571157	0.0511525	0.514573	0.185312
tr|E9QLK7|E9QLK7_MOUSE	E9QLK7	E9QLK7_MOUSE	Trrap	18	15	23	34	24	23	5	7	4	1.63472	0.0524413	2.14439	0.0281172
sp|P60122|RUVB1_MOUSE	P60122	RUVB1_MOUSE	Ruvbl1	23	21	17	33	23	35	27	23	22	-0.228819	0.0532707	0.32577	0.233846
sp|Q8BIQ5|CSTF2_MOUSE	Q8BIQ5	CSTF2_MOUSE	Cstf2	4	7	8	13	11	7	8	12	10	-0.584963	0.0532707	0.0430687	0.90241
sp|Q9D824|FIP1_MOUSE	Q9D824	FIP1_MOUSE	Fip1l1	2	4	5	5	4	5	1	2	4	0.485427	0.057191	0.765535	0.118083
sp|Q6A026|PDS5A_MOUSE	Q6A026	PDS5A_MOUSE	Pds5a	21	27	19	20	14	22	10	5	8	1.42884	0.057191	1.1822	0.0187433
sp|Q8BK67|RCC2_MOUSE	Q8BK67	RCC2_MOUSE	Rcc2	13	11	12	16	14	18	15	12	13	-0.140863	0.057191	0.246161	0.156726
sp|P59326|YTHD1_MOUSE	P59326	YTHD1_MOUSE	Ythdf1	10	9	9	14	14	10	12	14	14	-0.472068	0.057191	-0.0687128	0.741801
sp|P25444|RS2_MOUSE	P25444	RS2_MOUSE	Rps2	8	4	5	4	1	8	4	2	3	0.736966	0.057191	0.415037	0.547089
sp|Q8BHG9|CGBP1_MOUSE	Q8BHG9	CGBP1_MOUSE	Cggbp1	8	7	7	9	8	5	9	8	9	-0.214125	0.057191	-0.214125	0.42265
sp|Q61990|PCBP2_MOUSE	Q61990	PCBP2_MOUSE	Pcbp2	7	8	7	6	6	6	9	9	8	-0.214125	0.057191	-0.465664	0.0152681
sp|Q61584|FXR1_MOUSE	Q61584	FXR1_MOUSE	Fxr1	5	5	5	6	6	3	4	3	4	0.36257	0.057191	0.36257	0.382787
sp|Q62255|SALL3_MOUSE	Q62255	SALL3_MOUSE	Sall3	4	3	7	8	7	3	5	5	8	-0.304855	0.057191	0	1
sp|Q8BGD9|IF4B_MOUSE	Q8BGD9	IF4B_MOUSE	Eif4b	4	7	5	7	6	5	2	6	4	0.341037	0.057191	0.485427	0.320634
sp|O35326|SRSF5_MOUSE	O35326	SRSF5_MOUSE	Srsf5	3	4	4	3	2	3	2	3	2	0.485427	0.057191	0.137504	0.666667
sp|P35428|HES1_MOUSE	P35428	HES1_MOUSE	Hes1	3	4	3	2	3	2	4	5	5	-0.387023	0.057191	-0.765535	0.0198039
sp|Q8VD65|PI3R4_MOUSE	Q8VD65	PI3R4_MOUSE	Pik3r4	3	1	2	1	2	0	1	0	1	0.847997	0.057191	0.263034	0.741801
sp|Q99KY4|GAK_MOUSE	Q99KY4	GAK_MOUSE	Gak	3	4	2	4	5	1	5	6	6	-0.736966	0.057191	-0.621488	0.222222
sp|P10107|ANXA1_MOUSE	P10107	ANXA1_MOUSE	Anxa1	2	1	2	0	0	2	1	0	0	1	0.057191	0.321928	0.741801
sp|P43275|H11_MOUSE	P43275	H11_MOUSE	H1-1	2	2	4	0	0	3	0	0	0	1.87447	0.057191	1	0.42265
sp|P59178|LMBL2_MOUSE	P59178	LMBL2_MOUSE	L3mbtl2	2	2	3	3	2	1	1	1	1	0.736966	0.057191	0.584963	0.225403
sp|P97452|BOP1_MOUSE	P97452	BOP1_MOUSE	Bop1	2	4	2	0	0	0	0	0	0	1.87447	0.057191	0	1
sp|Q3TC46|PATL1_MOUSE	Q3TC46	PATL1_MOUSE	Patl1	2	1	2	0	0	1	0	0	1	1	0.057191	0	1
sp|Q8C9X6|EPC1_MOUSE	Q8C9X6	EPC1_MOUSE	Epc1	2	1	2	3	5	2	0	0	1	1	0.057191	1.70044	0.12169
sp|Q8CCF0|PRP31_MOUSE	Q8CCF0	PRP31_MOUSE	Prpf31	2	2	2	7	4	2	3	4	3	-0.530515	0.057191	0.29956	0.579916
sp|Q9CQS8|SC61B_MOUSE	Q9CQS8	SC61B_MOUSE	Sec61b	2	1	2	3	3	1	3	3	3	-0.584963	0.057191	-0.263034	0.42265
sp|Q9CWS4|INT11_MOUSE	Q9CWS4	INT11_MOUSE	Ints11	2	2	3	7	6	6	4	3	4	-0.485427	0.057191	0.652077	0.0152681
sp|Q9QXK7|CPSF3_MOUSE	Q9QXK7	CPSF3_MOUSE	Cpsf3	2	2	3	8	2	3	4	3	4	-0.485427	0.057191	0.192645	0.727834
tr|E9Q852|E9Q852_MOUSE	E9Q852	E9Q852_MOUSE	Afdn	2	4	4	4	3	3	1	2	3	0.530515	0.057191	0.530515	0.269703
sp|P39688|FYN_MOUSE	P39688	FYN_MOUSE	Fyn	1	1	2	4	4	4	2	3	3	-0.652077	0.057191	0.447459	0.057191
sp|Q6A0A9|F120A_MOUSE	Q6A0A9	F120A_MOUSE	FAM120A	1	2	3	1	1	3	0	1	1	0.847997	0.057191	0.678072	0.225403
sp|Q8K2Z4|CND1_MOUSE	Q8K2Z4	CND1_MOUSE	Ncapd2	1	2	1	0	0	0	0	0	0	1.22239	0.057191	0	1
sp|Q8R3N6|THOC1_MOUSE	Q8R3N6	THOC1_MOUSE	Thoc1	1	2	1	10	10	6	2	4	2	-0.652077	0.057191	1.39855	0.0350987
sp|Q99LI9|CLP1_MOUSE	Q99LI9	CLP1_MOUSE	Clp1	1	1	2	3	2	2	3	2	3	-0.652077	0.057191	-0.137504	0.42265
sp|Q9CWW7|CXXC1_MOUSE	Q9CWW7	CXXC1_MOUSE	Cxxc1	1	1	2	1	0	3	0	0	0	1.22239	0.057191	1.22239	0.269703
sp|Q9CYR0|SSBP_MOUSE	Q9CYR0	SSBP_MOUSE	Ssbp1	1	1	1	1	3	4	2	3	2	-0.736966	0.057191	0.137504	0.741801
sp|Q8BMK4|CKAP4_MOUSE	Q8BMK4	CKAP4_MOUSE	Ckap4	0	0	0	1	1	0	2	1	1	-1.22239	0.057191	-0.485427	0.183503
sp|Q99JX1|TAF11_MOUSE	Q99JX1	TAF11_MOUSE	Taf11	0	0	0	1	2	0	1	1	2	-1.22239	0.057191	-0.222392	0.741801
sp|Q99MY8|ASH1L_MOUSE	Q99MY8	ASH1L_MOUSE	Ash1l	0	0	0	1	1	0	1	1	2	-1.22239	0.057191	-0.485427	0.42265
sp|Q9WVE8|PACN2_MOUSE	Q9WVE8	PACN2_MOUSE	Pacsin2	0	0	0	0	1	1	1	2	1	-1.22239	0.057191	-0.485427	0.183503
sp|A2A6Q5|CDC27_MOUSE	A2A6Q5	CDC27_MOUSE	Cdc27	1	1	5	2	3	2	0	0	3	0.736966	0.057191	0.736966	0.382787
sp|P68040|RACK1_MOUSE	P68040	RACK1_MOUSE	Rack1	25	29	20	30	36	39	33	38	37	-0.527629	0.0577342	-0.0395284	0.579916
sp|O55201|SPT5H_MOUSE	O55201	SPT5H_MOUSE	Supt5h	13	12	13	10	13	12	6	9	9	0.602665	0.0603815	0.49304	0.0081634
sp|Q3UMU9|HDGR2_MOUSE	Q3UMU9	HDGR2_MOUSE	Hdgfl2	3	8	8	1	1	3	0	0	0	2.87447	0.0627991	1.41504	0.129612
sp|Q9QYS9|QKI_MOUSE	Q9QYS9	QKI_MOUSE	Qki	5	8	8	5.9	6	7	10	10	11	-0.5025	0.0634142	-0.634604	6.82943e-05
sp|Q62311|TAF6_MOUSE	Q62311	TAF6_MOUSE	Taf6	2	5	5	9	6	6	7	8	7	-0.736966	0.0634142	-0.0588937	0.80755
sp|P42212|GFP_AEQVI	P42212	GFP_AEQVI	GFP	164	136	110	84	74	131	1	6	54	2.69	0.0666414	2.18982	0.00327333
tr|A2ANY6|A2ANY6_MOUSE	A2ANY6	A2ANY6_MOUSE	Mdn1	52	58	43	65	46	49	28	26	32	0.809669	0.0675539	0.872995	0.0582223
sp|P37913|DNLI1_MOUSE	P37913	DNLI1_MOUSE	Lig1	9	14	10	7	4	6	4	2	4	1.46949	0.0725505	0.621488	0.0198039
sp|Q8JZM7|CDC73_MOUSE	Q8JZM7	CDC73_MOUSE	Cdc73	16	12	15	19	14	15	13	9	14	0.23816	0.0728274	0.387023	0.120117
sp|Q64012|RALY_MOUSE	Q64012	RALY_MOUSE	Raly	10	9	10	8	10	11	7	6	9	0.356144	0.0728274	0.356144	0.118083
sp|Q3TWW8|SRSF6_MOUSE	Q3TWW8	SRSF6_MOUSE	Srsf6	4	6	5	6	5	4	3	3	2	0.710493	0.0728274	0.710493	0.0198039
sp|Q6ZWY3|RS27L_MOUSE	Q6ZWY3	RS27L_MOUSE	Rps27l	4	3	6	5	6	6	7	6	7	-0.523562	0.0728274	-0.201634	0.225403
sp|P11352|GPX1_MOUSE	P11352	GPX1_MOUSE	Gpx1	2	1	1	3	3	2	3	4	4	-1	0.0728274	-0.347923	0.225403
sp|Q3U319|BRE1B_MOUSE	Q3U319	BRE1B_MOUSE	Rnf40	2	10	7	12	11	7	11	13	16	-0.966833	0.0728274	-0.381871	0.377427
sp|P54071|IDHP_MOUSE	P54071	IDHP_MOUSE	Idh2	1	4	2	4	4	2	4	5	5	-0.765535	0.0728274	-0.387023	0.269703
sp|P20029|BIP_MOUSE	P20029	BIP_MOUSE	Hspa5	14	13	15	11	13	11	17	15	16	-0.180572	0.0741799	-0.424498	0.0690507
sp|P80313|TCPH_MOUSE	P80313	TCPH_MOUSE	Cct7	12	14	11	11	10	16	10	11	10	0.234465	0.0741799	0.234465	0.438049
sp|Q9CSH3|RRP44_MOUSE	Q9CSH3	RRP44_MOUSE	Dis3	7	10	6	7	8	7	3	4	4	0.893085	0.0741799	0.836501	0.0081634
sp|P97329|KI20A_MOUSE	P97329	KI20A_MOUSE	Kif20a	6	7	8	11	5	5	5	4	6	0.415037	0.0741799	0.415037	0.438049
sp|Q6ZQH8|NU188_MOUSE	Q6ZQH8	NU188_MOUSE	Nup188	6	9	9	15	8	8	2	3	7	0.847997	0.0741799	1.18057	0.214447
sp|P61957|SUMO2_MOUSE	P61957	SUMO2_MOUSE	Sumo2	5	7	5	6	7	8	7	8	8	-0.378512	0.0741799	-0.115477	0.183503
sp|O88342|WDR1_MOUSE	O88342	WDR1_MOUSE	Wdr1	4	4	3	5	5	5	5	6	6	-0.514573	0.0741799	-0.152003	0.183503
sp|Q6PFR5|TRA2A_MOUSE	Q6PFR5	TRA2A_MOUSE	Tra2a	3	3	3	3	2	1	1	0	2	1	0.0741799	0.584963	0.42265
sp|P83870|PHF5A_MOUSE	P83870	PHF5A_MOUSE	Phf5a	2	2	2	2	2	4	3	4	5	-0.736966	0.0741799	-0.447459	0.057191
sp|Q6PCM2|INT6_MOUSE	Q6PCM2	INT6_MOUSE	Ints6	1	3	2	8	3	3	0	0	0	1.58496	0.0741799	2.5025	0.107393
tr|E9PWG6|E9PWG6_MOUSE	E9PWG6	E9PWG6_MOUSE	Ncapg	1	2	3	1	2	1	0	0	0	1.58496	0.0741799	1.22239	0.057191
sp|Q60668|HNRPD_MOUSE	Q60668	HNRPD_MOUSE	Hnrnpd	24	24	20	28	25	48	27	30	29	-0.325986	0.0741799	0.224706	0.559775
sp|Q91YT7|YTHD2_MOUSE	Q91YT7	YTHD2_MOUSE	Ythdf2	13	13	11	12	17	13	17	15	17	-0.378512	0.0741799	-0.208587	0.397536
sp|P61255|RL26_MOUSE	P61255	RL26_MOUSE	Rpl26	4	4	5	2	2	3	3	2	2	0.678072	0.0741799	0	1
sp|Q6NVF9|CPSF6_MOUSE	Q6NVF9	CPSF6_MOUSE	Cpsf6	4	6	6	5	5	5	3	4	3	0.547488	0.0741799	0.469485	0.0377496
sp|Q80US4|ARP5_MOUSE	Q80US4	ARP5_MOUSE	Actr5	2	4	4	6	4	4	5	5	6	-0.547488	0.0741799	-0.160465	0.528595
sp|Q8C2Q3|RBM14_MOUSE	Q8C2Q3	RBM14_MOUSE	Rbm14	11	10	6	16	12	11	16	14	16	-0.707819	0.0761884	-0.222392	0.249521
sp|P17918|PCNA_MOUSE	P17918	PCNA_MOUSE	Pcna	15	17	14	18	23	23	19	30	27	-0.689071	0.0794254	-0.237692	0.147197
tr|G3X9W0|G3X9W0_MOUSE	G3X9W0	G3X9W0_MOUSE	Hnrnpd	21	19	18	23	20	39	23	26	24	-0.31719	0.0820149	0.161463	0.678366
sp|Q8CB77|ELOA1_MOUSE	Q8CB77	ELOA1_MOUSE	Eloa	3	6	7	2	0	3	1	0	0	2.24793	0.0820149	1	0.269703
sp|Q587J6|LITD1_MOUSE	Q587J6	LITD1_MOUSE	L1td1	13	15	14	16	15	15	20	17	19	-0.39079	0.0847914	-0.267933	0.0377496
tr|Q3TMP1|Q3TMP1_MOUSE	Q3TMP1	Q3TMP1_MOUSE	Gtf3c3	4	5	6	9	9	6	9	7	13	-0.830075	0.0847914	-0.245112	0.603474
tr|E9Q616|E9Q616_MOUSE	E9Q616	E9Q616_MOUSE	Ahnak	15	11	19	7	12	13	6	7	5	1.19265	0.0893126	0.736966	0.147987
sp|P61222|ABCE1_MOUSE	P61222	ABCE1_MOUSE	Abce1	11	13	9	14	14	11	13	16	15	-0.384664	0.0927353	-0.162271	0.370059
sp|Q8BTS4|NUP54_MOUSE	Q8BTS4	NUP54_MOUSE	Nup54	11	11	10	11	10	7	14	13	16	-0.394279	0.0927353	-0.569366	0.129612
sp|E9Q1P8|I2BP2_MOUSE	E9Q1P8	I2BP2_MOUSE	Irf2bp2	2	2	2	3	4	1	8	4	5	-1.152	0.0927353	-0.862496	0.188497
sp|Q3U1J4|DDB1_MOUSE	Q3U1J4	DDB1_MOUSE	Ddb1	0	4	2	2	6	2	3	6	8	-1.152	0.0927353	-0.621488	0.335589
sp|Q99KP6|PRP19_MOUSE	Q99KP6	PRP19_MOUSE	Prpf19	24	27	26	24	24	34	30	29	29	-0.185867	0.0927353	-0.0984037	0.626456
sp|Q9DAW6|PRP4_MOUSE	Q9DAW6	PRP4_MOUSE	Prpf4	12	14	11	19	13	15	16	15	14	-0.263034	0.0941784	0.0588937	0.691393
sp|P62852|RS25_MOUSE	P62852	RS25_MOUSE	Rps25	11	13	12	6	5	7	10	9	9	0.331206	0.0941784	-0.561879	0.0377496
sp|Q9Z1D1|EIF3G_MOUSE	Q9Z1D1	EIF3G_MOUSE	Eif3g	8	7	7	6	6	9	4	4	6	0.556393	0.0941784	0.4975	0.0198039
sp|Q62315|JARD2_MOUSE	Q62315	JARD2_MOUSE	Jarid2	3	1	4	2	1	1	0	0	0	1.87447	0.0941784	1.22239	0.057191
sp|Q6NXI6|RPRD2_MOUSE	Q6NXI6	RPRD2_MOUSE	Rprd2	3	3	3	7	4	1	7	4	6	-0.736966	0.0941784	-0.415037	0.42265
sp|Q8C052|MAP1S_MOUSE	Q8C052	MAP1S_MOUSE	Map1s	1	4	3	1	3	4	0	0	0	1.87447	0.0941784	1.87447	0.0941784
sp|Q9WTM5|RUVB2_MOUSE	Q9WTM5	RUVB2_MOUSE	Ruvbl2	33	24	27	43	39	40	35	32	35	-0.271302	0.095466	0.251539	0.0170536
sp|Q99L45|IF2B_MOUSE	Q99L45	IF2B_MOUSE	Eif2s2	14	14	16	9	9	13	13	10	12	0.306661	0.095466	-0.160465	0.455669
sp|Q91WJ8|FUBP1_MOUSE	Q91WJ8	FUBP1_MOUSE	Fubp1	6	6	6	5	8	6	8	8	11	-0.514573	0.095466	-0.447459	0.207882
sp|Q6P5D8|SMHD1_MOUSE	Q6P5D8	SMHD1_MOUSE	Smchd1	4	13	12	9.9	13	12	2	5	4	1.19265	0.095466	1.43677	1.75062e-05
sp|Q8K284|TF3C1_MOUSE	Q8K284	TF3C1_MOUSE	Gtf3c1	4	1	4	0	0	1	0	0	0	2	0.095466	0.415037	0.42265
sp|Q5PSV9|MDC1_MOUSE	Q5PSV9	MDC1_MOUSE	Mdc1	1	4	4	0	0	2	0	0	0	2	0.095466	0.736966	0.42265
sp|Q91VR5|DDX1_MOUSE	Q91VR5	DDX1_MOUSE	Ddx1	9	10	7	11	12	12	13	12	14	-0.534336	0.0964375	-0.14439	0.183503
sp|P23116|EIF3A_MOUSE	P23116	EIF3A_MOUSE	Eif3a	61	59	34	48	30	61	19	16	24	1.34042	0.0998798	1.19555	0.0583673
sp|Q5NBX1|COBL_MOUSE	Q5NBX1	COBL_MOUSE	Cobl	14	14	15	18	18	15	24	19	18	-0.476438	0.102242	-0.245112	0.148743
sp|Q91ZW3|SMCA5_MOUSE	Q91ZW3	SMCA5_MOUSE	Smarca5	29	28	26	33	19	31	24	15	21	0.448985	0.102685	0.448985	0.0539064
sp|Q80X90|FLNB_MOUSE	Q80X90	FLNB_MOUSE	Flnb	19	25	17	23	32	22	26	36	40	-0.714246	0.104667	-0.392317	0.227379
sp|Q921M3|SF3B3_MOUSE	Q921M3	SF3B3_MOUSE	Sf3b3	24	25	19	30	32	33	32	28	32	-0.420108	0.109276	0.0448542	0.622036
sp|O35737|HNRH1_MOUSE	O35737	HNRH1_MOUSE	Hnrnph1	25	27	18	27	22	46	31	32	33	-0.439532	0.112375	-0.0146468	0.965801
sp|P63017|HSP7C_MOUSE	P63017	HSP7C_MOUSE	Hspa8	71	68	55	75	65	74	89	74	83	-0.33795	0.112375	-0.198451	0.0235549
sp|Q62448|IF4G2_MOUSE	Q62448	IF4G2_MOUSE	Eif4g2	28	31	25	34	31	36	35	33	35	-0.284977	0.113156	-0.0274807	0.528595
sp|A2AJK6|CHD7_MOUSE	A2AJK6	CHD7_MOUSE	Chd7	4	4	11	2	2	4	0	0	0	2.87447	0.113156	1.87447	0.057191
sp|B2RWS6|EP300_MOUSE	B2RWS6	EP300_MOUSE	Ep300	8	10	9	14	13	14	12	12	10	-0.302563	0.118083	0.249978	0.118083
sp|P10853|H2B1F_MOUSE	P10853	H2B1F_MOUSE	H2bc7	7	5	6	3	4	5	3	4	4	0.584963	0.118083	0.0995357	0.42265
sp|Q60749|KHDR1_MOUSE	Q60749	KHDR1_MOUSE	Khdrbs1	5	7	4	5	7	8	3	3	3	0.662965	0.118083	0.938599	0.0532707
sp|Q8C0C7|SYFA_MOUSE	Q8C0C7	SYFA_MOUSE	Farsa	5	7	6	7	8	8	9	8	8	-0.415037	0.118083	-0.106915	0.42265
sp|Q9CXK9|RBM33_MOUSE	Q9CXK9	RBM33_MOUSE	Rbm33	4	6	5	9	4	2	3	2	3	0.710493	0.118083	0.710493	0.368831
sp|Q6IQX8|ZN219_MOUSE	Q6IQX8	ZN219_MOUSE	Znf219	11	10	8	11	6	6	7	2	6	0.830075	0.118083	0.530515	0.183503
tr|A2AWT5|A2AWT5_MOUSE	A2AWT5	A2AWT5_MOUSE	Ubtf	6	3	3	1	2	2	2	1	2	0.906891	0.118083	0	1
sp|Q9CZN7|GLYM_MOUSE	Q9CZN7	GLYM_MOUSE	Shmt2	5	7	5	9	8	10	6	9	9	-0.432959	0.118083	0.152003	0.477767
tr|F8WHY8|F8WHY8_MOUSE	F8WHY8	F8WHY8_MOUSE	Mta1	12	9	14	8	6	9	10	4	5	0.788496	0.119229	0.241008	0.528595
sp|Q05CL8|LARP7_MOUSE	Q05CL8	LARP7_MOUSE	Larp7	3	3	8	1	1	1	1	0	1	1.76553	0.120117	0.263034	0.42265
sp|Q9Z2N8|ACL6A_MOUSE	Q9Z2N8	ACL6A_MOUSE	Actl6a	16	14	13	18	18	22	22	15	19	-0.359081	0.121541	0.0480943	0.80197
sp|Q8CHH5|BICRL_MOUSE	Q8CHH5	BICRL_MOUSE	Bicral	3	5	3	6	7	4	8	6	6	-0.716207	0.12169	-0.201634	0.42265
sp|Q8BX22|SALL4_MOUSE	Q8BX22	SALL4_MOUSE	Sall4	29	28	24	38	31	31	38	31	39	-0.402098	0.12169	-0.107915	0.42265
sp|O88874|CCNK_MOUSE	O88874	CCNK_MOUSE	Ccnk	3	2	1	6	2	3	4	5	6	-1	0.12169	-0.36257	0.507634
sp|Q9Z277|BAZ1B_MOUSE	Q9Z277	BAZ1B_MOUSE	Baz1b	3	1	5	0	0	2	0	0	0	2	0.12169	0.736966	0.42265
sp|Q9WVF7|DPOE1_MOUSE	Q9WVF7	DPOE1_MOUSE	Pole	1	3	6	1	2	5	0	0	1	1.70044	0.12169	1.45943	0.118083
sp|Q8C092|TAF5_MOUSE	Q8C092	TAF5_MOUSE	Taf5	4	5	5	10	11	10	8	6	11	-0.719892	0.127643	0.280108	0.367544
sp|O35207|CDKA1_MOUSE	O35207	CDKA1_MOUSE	Cdk2ap1	2	2	0	3	3	0	3	3	3	-0.777608	0.129612	-0.415037	0.42265
sp|P62259|1433E_MOUSE	P62259	1433E_MOUSE	Ywhae	2	2	4	3	5	4	3	5	5	-0.540568	0.129612	-0.0931094	0.42265
sp|O70310|NMT1_MOUSE	O70310	NMT1_MOUSE	Nmt1	1	3	1	1	1	2	0	0	0	1.41504	0.129612	1.22239	0.057191
tr|E9Q3G8|E9Q3G8_MOUSE	E9Q3G8	E9Q3G8_MOUSE	Nup153	1	1	3	0	0	0	0	0	0	1.41504	0.129612	0	1
sp|P23881|TCEA3_MOUSE	P23881	TCEA3_MOUSE	Tcea3	0	2	2	5	5	6	3	3	3	-0.777608	0.129612	0.662965	0.0198039
sp|Q9EQS3|MYCBP_MOUSE	Q9EQS3	MYCBP_MOUSE	Mycbp	0	0	0	0	1	0	1	1	3	-1.41504	0.129612	-1	0.269703
sp|Q6PIJ4|NFRKB_MOUSE	Q6PIJ4	NFRKB_MOUSE	Nfrkb	10	16	14	29	18	20	27	19	24	-0.76356	0.131801	-0.0605415	0.622036
sp|Q78PY7|SND1_MOUSE	Q78PY7	SND1_MOUSE	Snd1	23	25	17	28	27	36	27	27	26	-0.287577	0.138273	0.179549	0.368067
tr|Q3V117|Q3V117_MOUSE	Q3V117	Q3V117_MOUSE	Acly	25	32	21	35	31	39	34	35	39	-0.454566	0.148743	-0.0395284	0.579916
sp|P62806|H4_MOUSE	P62806	H4_MOUSE	H4c1	9	5	4	3	1	3	3	2	3	0.932886	0.148743	-0.137504	0.42265
sp|P70333|HNRH2_MOUSE	P70333	HNRH2_MOUSE	Hnrnph2	18	19	8	22	13	36	23	23	23	-0.584963	0.150409	0.0395284	0.929727
tr|F7ACR9|F7ACR9_MOUSE	F7ACR9	F7ACR9_MOUSE	Macf1	8	23	42	5	14	21	3	4	7	2.16046	0.151321	1.3388	0.133333
sp|P43247|MSH2_MOUSE	P43247	MSH2_MOUSE	Msh2	27	36	27	38	32	28	49	38	43	-0.516124	0.153332	-0.397071	0.0547261
sp|E9Q5C9|NOLC1_MOUSE	E9Q5C9	NOLC1_MOUSE	Nolc1	19	22	23	16	17	24	16	10	19	0.481127	0.15618	0.321928	0.194613
tr|Q9DAE2|Q9DAE2_MOUSE	Q9DAE2	Q9DAE2_MOUSE	Rbmxl2	35	40	34	35	33	45	31	30	32	0.222392	0.156726	0.273018	0.170973
sp|Q9Z1Q9|SYVC_MOUSE	Q9Z1Q9	SYVC_MOUSE	Vars1	14	12	11	10	13	13	9	10	10	0.321928	0.156726	0.285402	0.0728274
sp|O09106|HDAC1_MOUSE	O09106	HDAC1_MOUSE	Hdac1	24	24	15	30	22	48	30	27	30	-0.447459	0.156726	0.194647	0.598237
sp|P14869|RLA0_MOUSE	P14869	RLA0_MOUSE	Rplp0	6	6	6	5	7	4	11	7	8	-0.465664	0.156726	-0.610053	0.199359
sp|P63323|RS12_MOUSE	P63323	RS12_MOUSE	Rps12	6	10	8	9	6	5	11	11	10	-0.374396	0.156726	-0.605721	0.057191
sp|Q9D287|SPF27_MOUSE	Q9D287	SPF27_MOUSE	Bcas2	6	10	4	11	8	1	12	11	14	-0.798366	0.161452	-0.798366	0.266396
tr|A2A654|A2A654_MOUSE	A2A654	A2A654_MOUSE	Bptf	3	5	14	0	0	0	0	0	0	3.05889	0.162474	0	1
sp|Q8VDP4|CCAR2_MOUSE	Q8VDP4	CCAR2_MOUSE	Ccar2	7	11	10	12	9	10	16	12	15	-0.569366	0.162782	-0.436099	0.0202041
sp|O88532|ZFR_MOUSE	O88532	ZFR_MOUSE	Zfr	17	16	19	22	15	25	25	17	23	-0.306103	0.16605	-0.065095	0.579916
sp|P57780|ACTN4_MOUSE	P57780	ACTN4_MOUSE	Actn4	19	20	15	19	21	18	26	22	30	-0.50696	0.168948	-0.409113	0.170973
sp|O88477|IF2B1_MOUSE	O88477	IF2B1_MOUSE	Igf2bp1	19	18	14	29	22	29	38	19	28	-0.704544	0.169	-0.0843922	0.697386
sp|P58252|EF2_MOUSE	P58252	EF2_MOUSE	Eef2	27	28	21	24	33	23	28	31	28	-0.188072	0.173189	-0.116814	0.397536
sp|Q9JJI8|RL38_MOUSE	Q9JJI8	RL38_MOUSE	Rpl38	7	7	6	13	6	7	14	8	9	-0.563901	0.173189	-0.229482	0.0377496
sp|Q7TMK9|HNRPQ_MOUSE	Q7TMK9	HNRPQ_MOUSE	Syncrip	13	13	12	17	18	21	16	14	19	-0.342888	0.173189	0.182203	0.118083
sp|Q99PV0|PRP8_MOUSE	Q99PV0	PRP8_MOUSE	Prpf8	30	28	22	49	32	31	20	12	21	0.567685	0.174971	1.03814	0.0697986
sp|P26443|DHE3_MOUSE	P26443	DHE3_MOUSE	Glud1	22	23	11	21.9	20	22	28	26	28	-0.526748	0.178629	-0.345457	3.05227e-05
sp|O88569|ROA2_MOUSE	O88569	ROA2_MOUSE	Hnrnpa2b1	75	79	39	122	101	241	100	95	118	-0.689071	0.179044	0.563498	0.303096
sp|Q8K3X4|I2BPL_MOUSE	Q8K3X4	I2BPL_MOUSE	Irf2bpl	12	8	8	9	9	8	11	7	8	0.0962153	0.183503	0	1
sp|Q61937|NPM_MOUSE	Q61937	NPM_MOUSE	Npm1	17	16	15	13	14	26	18	16	16	-0.0554951	0.183503	0.0794345	0.847501
sp|Q8CGC7|SYEP_MOUSE	Q8CGC7	SYEP_MOUSE	Eprs1	10	10	12	12	15	11	10	11	13	-0.0801703	0.183503	0.148099	0.528595
sp|Q8BJ05|ZC3HE_MOUSE	Q8BJ05	ZC3HE_MOUSE	Zc3h14	5	9	8	11	8	5	9	10	9	-0.31034	0.183503	-0.199309	0.528595
sp|Q03173|ENAH_MOUSE	Q03173	ENAH_MOUSE	Enah	4	6	3	4	5	5	6	6	5	-0.321928	0.183503	-0.234465	0.225403
sp|Q6NZN0|RBM26_MOUSE	Q6NZN0	RBM26_MOUSE	Rbm26	3	6	10	11	6	8	3	3	7	0.459432	0.183503	0.807355	0.194613
sp|P70288|HDAC2_MOUSE	P70288	HDAC2_MOUSE	Hdac2	15	14	9	17	14	30	19	15	18	-0.423808	0.183503	0.21864	0.574315
sp|Q80X50|UBP2L_MOUSE	Q80X50	UBP2L_MOUSE	Ubap2l	14	13	15	12	10	11	14	11	13	0.134301	0.183503	-0.187627	0.0377496
sp|Q9DBG3|AP2B1_MOUSE	Q9DBG3	AP2B1_MOUSE	Ap2b1	10	13	12	13	14	10	10	15	14	-0.14439	0.183503	-0.0703893	0.773545
sp|Q8CGZ0|CHERP_MOUSE	Q8CGZ0	CHERP_MOUSE	Cherp	9	8	8	14	11	6	12	8	11	-0.280108	0.183503	0	1
sp|O35643|AP1B1_MOUSE	O35643	AP1B1_MOUSE	Ap1b1	6	5	5	6	6	5	6	6	6	-0.14439	0.183503	-0.0703893	0.42265
sp|Q60598|SRC8_MOUSE	Q60598	SRC8_MOUSE	Cttn	5	6	7	3	6	5	5	5	6	0.14439	0.183503	-0.160465	0.528595
sp|Q8R3Y8|I2BP1_MOUSE	Q8R3Y8	I2BP1_MOUSE	Irf2bp1	5	6	4	5	5	4	8	6	7	-0.415037	0.183503	-0.4975	0.0728274
sp|P62827|RAN_MOUSE	P62827	RAN_MOUSE	Ran	4	6	5	6	6	6	4	5	4	0.169925	0.183503	0.392317	0.0377496
sp|Q9JLI8|SART3_MOUSE	Q9JLI8	SART3_MOUSE	Sart3	4	3	2	5	5	5	1	0	2	1	0.183503	1.58496	0.0202041
sp|A2RSY1|KANL3_MOUSE	A2RSY1	KANL3_MOUSE	Kansl3	3	3	4	4	6	8	3	1	2	0.530515	0.183503	1.22239	0.120117
sp|P48379|RFX2_MOUSE	P48379	RFX2_MOUSE	Rfx2	3	4	2	2	2	2	1	2	2	0.584963	0.183503	0.169925	0.42265
sp|Q9DCE5|PK1IP_MOUSE	Q9DCE5	PK1IP_MOUSE	Pak1ip1	3	4	3	3	3	3	2	3	3	0.241008	0.183503	0.125531	0.42265
sp|P17095|HMGA1_MOUSE	P17095	HMGA1_MOUSE	Hmga1	2	2	1	1.9	1	0	2	1	0	0.415037	0.183503	-0.0242475	0.42265
sp|P29037|TBP_MOUSE	P29037	TBP_MOUSE	Tbp	2	1	2	1.9	2	2	1	1	1	0.415037	0.183503	0.568843	0.00118694
sp|P42669|PURA_MOUSE	P42669	PURA_MOUSE	Pura	2	0	0	2	1	0	2	2	2	-0.847997	0.183503	-0.584963	0.225403
sp|Q571G4|LIN54_MOUSE	Q571G4	LIN54_MOUSE	Lin54	2	1	2	2	3	4	2	2	3	-0.321928	0.183503	0.263034	0.183503
sp|Q810D6|GRWD1_MOUSE	Q810D6	GRWD1_MOUSE	Grwd1	2	1	2	3	2	0	2	0	1	0.415037	0.183503	0.415037	0.528595
sp|Q8VEK6|ING3_MOUSE	Q8VEK6	ING3_MOUSE	Ing3	2	1	3	2	5	3	1	1	2	0.36257	0.183503	0.893085	0.183503
sp|Q9CPS7|PNO1_MOUSE	Q9CPS7	PNO1_MOUSE	Pno1	2	2	3	2	2	3	2	1	2	0.321928	0.183503	0.321928	0.183503
sp|Q9D883|U2AF1_MOUSE	Q9D883	U2AF1_MOUSE	U2af1	2	2	3	2	2	3	1	2	2	0.321928	0.183503	0.321928	0.183503
sp|O54956|DPOE2_MOUSE	O54956	DPOE2_MOUSE	Pole2	1	1	1	1	2	1	0	0	1	0.584963	0.183503	0.807355	0.225403
sp|O70250|PGAM2_MOUSE	O70250	PGAM2_MOUSE	Pgam2	1	0	1	0	0	0	0	0	0	0.736966	0.183503	0	1
sp|P17742|PPIA_MOUSE	P17742	PPIA_MOUSE	Ppia	1	0	1	0	0	0	0	0	0	0.736966	0.183503	0	1
sp|P56183|RRP1_MOUSE	P56183	RRP1_MOUSE	Rrp1	1	0	1	0	1	0	0	0	0	0.736966	0.183503	0.415037	0.42265
sp|P62869|ELOB_MOUSE	P62869	ELOB_MOUSE	Elob	1	1	1	2	1	1	0	0	1	0.584963	0.183503	0.807355	0.225403
sp|P62874|GBB1_MOUSE	P62874	GBB1_MOUSE	Gnb1	1	0	1	0	0	1	2	1	1	-0.485427	0.183503	-0.807355	0.225403
sp|P70353|NFYC_MOUSE	P70353	NFYC_MOUSE	Nfyc	1	1	2	1	1	1	0	1	1	0.485427	0.183503	0.263034	0.42265
sp|Q00899|TYY1_MOUSE	Q00899	TYY1_MOUSE	Yy1	1	1	2	0	3	1	1	2	3	-0.36257	0.183503	-0.36257	0.528595
sp|Q3TZX8|NOL9_MOUSE	Q3TZX8	NOL9_MOUSE	Nol9	1	1	1	1	1	3	0	1	0	0.584963	0.183503	1	0.269703
sp|Q61066|NR0B1_MOUSE	Q61066	NR0B1_MOUSE	Nr0b1	1	1	2	1.9	2	2	2	2	2	-0.36257	0.183503	-0.0161197	0.42265
sp|Q61316|HSP74_MOUSE	Q61316	HSP74_MOUSE	Hspa4	1	1	0	0	1	1	1	5	4	-1.37851	0.183503	-1.37851	0.0941784
sp|Q6NZQ4|PAXI1_MOUSE	Q6NZQ4	PAXI1_MOUSE	Paxip1	1	3	3	3	1	3	1	0	0	1.32193	0.183503	1.32193	0.0741799
sp|Q6ZPV2|INO80_MOUSE	Q6ZPV2	INO80_MOUSE	Ino80	1	0	1	0	0	0	0	0	0	0.736966	0.183503	0	1
sp|Q7TNS8|EPOP_MOUSE	Q7TNS8	EPOP_MOUSE	Epop	1	1	1	1.9	1	2	2	1	2	-0.415037	0.183503	-0.0181473	0.42265
sp|Q8BZ47|ZN609_MOUSE	Q8BZ47	ZN609_MOUSE	Znf609	1	1	1	0	0	0	0	0	1	0.584963	0.183503	-0.415037	0.42265
sp|Q8CID0|CSR2B_MOUSE	Q8CID0	CSR2B_MOUSE	Kat14	1	2	2	2	2	2	2	2	3	-0.321928	0.183503	-0.152003	0.42265
sp|Q8K0H5|TAF10_MOUSE	Q8K0H5	TAF10_MOUSE	Taf10	1	2	1	2	2	0	2	2	2	-0.36257	0.183503	-0.36257	0.42265
sp|Q8R0L9|TADA3_MOUSE	Q8R0L9	TADA3_MOUSE	Tada3	1	1	0	1	1	1	2	1	1	-0.485427	0.183503	-0.222392	0.42265
sp|Q91VJ5|PQBP1_MOUSE	Q91VJ5	PQBP1_MOUSE	Pqbp1	1	2	2	3	1	1	1	1	1	0.415037	0.183503	0.415037	0.42265
sp|Q91XU0|WRIP1_MOUSE	Q91XU0	WRIP1_MOUSE	Wrnip1	1	0	1	0	1	1	0	0	0	0.736966	0.183503	0.736966	0.183503
sp|Q99M87|DNJA3_MOUSE	Q99M87	DNJA3_MOUSE	Dnaja3	1	0	1	1	1	1	1	1	2	-0.485427	0.183503	-0.222392	0.42265
sp|Q9CQA5|MED4_MOUSE	Q9CQA5	MED4_MOUSE	Med4	1	0	1	0	1	0	0	0	0	0.736966	0.183503	0.415037	0.42265
sp|Q9CQK1|ZNHI3_MOUSE	Q9CQK1	ZNHI3_MOUSE	Znhit3	1	0	1	1	0	0	0	0	0	0.736966	0.183503	0.415037	0.42265
sp|Q9D5K4|S1PBP_MOUSE	Q9D5K4	S1PBP_MOUSE	S100pbp	1	0	0	0	0	0	2	1	0	-0.584963	0.183503	-1	0.225403
sp|Q9DBG6|RPN2_MOUSE	Q9DBG6	RPN2_MOUSE	Rpn2	1	1	1	2	0	0	2	1	2	-0.415037	0.183503	-0.678072	0.225403
sp|Q9JIX0|ENY2_MOUSE	Q9JIX0	ENY2_MOUSE	Eny2	1	2	1	4	2	0	2	2	2	-0.36257	0.183503	0	1
sp|Q9JKC8|AP3M1_MOUSE	Q9JKC8	AP3M1_MOUSE	Ap3m1	1	0	2	2	2	1	0	0	1	0.584963	0.183503	1	0.183503
sp|Q9R0Q4|MO4L2_MOUSE	Q9R0Q4	MO4L2_MOUSE	Morf4l2	1	2	2	1	1	2	1	1	1	0.415037	0.183503	0.222392	0.42265
sp|Q9WTJ4|FIZ1_MOUSE	Q9WTJ4	FIZ1_MOUSE	Fiz1	1	1	2	1	1	0	1	0	1	0.485427	0.183503	0	1
sp|Q9WV55|VAPA_MOUSE	Q9WV55	VAPA_MOUSE	Vapa	1	0	0	1	2	0	1	1	1	-0.584963	0.183503	0	1
tr|D3YW26|D3YW26_MOUSE	D3YW26	D3YW26_MOUSE	Tada2b	1	0	1	0	0	0	0	0	0	0.736966	0.183503	0	1
sp|O55131|SEPT7_MOUSE	O55131	SEPT7_MOUSE	Septin7	0	1	1	0	0	1	0	0	0	0.736966	0.183503	0.415037	0.42265
sp|P02340|P53_MOUSE	P02340	P53_MOUSE	Tp53	0	0	1	3	1	1	1	1	1	-0.584963	0.183503	0.415037	0.42265
sp|P14685|PSMD3_MOUSE	P14685	PSMD3_MOUSE	Psmd3	0	1	1	0	0	0	0	0	0	0.736966	0.183503	0	1
sp|P59997|KDM2A_MOUSE	P59997	KDM2A_MOUSE	Kdm2a	0	1	1	0	0	0	0	0	0	0.736966	0.183503	0	1
sp|Q07417|ACADS_MOUSE	Q07417	ACADS_MOUSE	Acads	0	0	1	0	0	0	1	1	1	-0.584963	0.183503	-1	1
sp|Q3U1J1|TFPT_MOUSE	Q3U1J1	TFPT_MOUSE	Tfpt	0	1	1	1	1	1	1	1	2	-0.485427	0.183503	-0.222392	0.42265
sp|Q3UPW2|ELF3_MOUSE	Q3UPW2	ELF3_MOUSE	Elf3	0	0	1	1	1	0	1	1	1	-0.584963	0.183503	-0.263034	0.42265
sp|Q61176|ARGI1_MOUSE	Q61176	ARGI1_MOUSE	Arg1	0	0	0	0	0	4	1	1	0	-0.736966	0.183503	0.485427	0.727834
sp|Q61211|EIF2D_MOUSE	Q61211	EIF2D_MOUSE	Eif2d	0	1	0	1	2	1	1	1	1	-0.584963	0.183503	0.222392	0.42265
sp|Q6Y7W8|GGYF2_MOUSE	Q6Y7W8	GGYF2_MOUSE	Gigyf2	0	0	1	0	2	1	1	1	1	-0.584963	0.183503	0	1
sp|Q6ZPI0|JADE1_MOUSE	Q6ZPI0	JADE1_MOUSE	Jade1	0	2	2	4	1	1	0	1	1	0.485427	0.183503	0.847997	0.42265
sp|Q80UG5|SEPT9_MOUSE	Q80UG5	SEPT9_MOUSE	Septin9	0	2	2	0	2	2	0	1	1	0.485427	0.183503	0.485427	0.183503
sp|Q80ZK0|RT10_MOUSE	Q80ZK0	RT10_MOUSE	Mrps10	0	1	1	0	1	0	0	0	0	0.736966	0.183503	0.415037	0.42265
sp|Q8BFV2|PCID2_MOUSE	Q8BFV2	PCID2_MOUSE	Pcid2	0	0	0	0	1	0	1	0	1	-0.736966	0.183503	-0.321928	0.666667
sp|Q8BHL4|RAI3_MOUSE	Q8BHL4	RAI3_MOUSE	Gprc5a	0	0	0	0	0	1	0	1	1	-0.736966	0.183503	-0.321928	0.42265
sp|Q8BT07|CEP55_MOUSE	Q8BT07	CEP55_MOUSE	Cep55	0	0	3	1	3	2	3	3	3	-1	0.183503	-0.415037	0.225403
sp|Q8BWQ6|VP35L_MOUSE	Q8BWQ6	VP35L_MOUSE	Vps35l	0	1	1	0	0	0	0	0	0	0.736966	0.183503	0	1
sp|Q8C2E7|WASC5_MOUSE	Q8C2E7	WASC5_MOUSE	Washc5	0	1	1	0	0	0	0	0	0	0.736966	0.183503	0	1
sp|Q8R010|AIMP2_MOUSE	Q8R010	AIMP2_MOUSE	Aimp2	0	0	0	0	1	0	0	1	1	-0.736966	0.183503	-0.321928	0.42265
sp|Q8VC70|RBMS2_MOUSE	Q8VC70	RBMS2_MOUSE	Rbms2	0	0	0	0	0	0	1	0	1	-0.736966	0.183503	-0.736966	0.183503
sp|Q91WA4|CXXC5_MOUSE	Q91WA4	CXXC5_MOUSE	Cxxc5	0	0	0	1	0	0	2	0	2	-1.22239	0.183503	-0.807355	0.225403
sp|Q920Q6|MSI2H_MOUSE	Q920Q6	MSI2H_MOUSE	Msi2	0	0	1	0	1	0	1	0	2	-0.584963	0.183503	-0.584963	0.528595
sp|Q921X9|PDIA5_MOUSE	Q921X9	PDIA5_MOUSE	Pdia5	0	2	1	3	3	3	3	2	4	-1	0.183503	0	1
sp|Q922P9|GLYR1_MOUSE	Q922P9	GLYR1_MOUSE	Glyr1	0	0	1	1	0	0	1	1	1	-0.584963	0.183503	-0.584963	0.183503
sp|Q99JY0|ECHB_MOUSE	Q99JY0	ECHB_MOUSE	Hadhb	0	0	1	1	1	0	1	0	2	-0.584963	0.183503	-0.263034	0.741801
sp|Q99KJ8|DCTN2_MOUSE	Q99KJ8	DCTN2_MOUSE	Dctn2	0	3	2	3	3	0	2	3	4	-0.584963	0.183503	-0.415037	0.579916
sp|Q99L47|F10A1_MOUSE	Q99L47	F10A1_MOUSE	St13	0	0	0	0	1	0	0	1	1	-0.736966	0.183503	-0.321928	0.42265
sp|Q9CPV1|SKA1_MOUSE	Q9CPV1	SKA1_MOUSE	Ska1	0	1	2	1	1	0	1	2	2	-0.415037	0.183503	-0.678072	0.225403
sp|Q9CQ49|NCBP2_MOUSE	Q9CQ49	NCBP2_MOUSE	Ncbp2	0	1	0	2	3	0	1	1	1	-0.584963	0.183503	0.415037	0.528595
sp|Q9CWH0|DPPA2_MOUSE	Q9CWH0	DPPA2_MOUSE	Dppa2	0	0	0	1	0	0	1	0	1	-0.736966	0.183503	-0.321928	0.42265
sp|Q9CXG3|PPIL4_MOUSE	Q9CXG3	PPIL4_MOUSE	Ppil4	0	1	1	0	0	1	0	0	0	0.736966	0.183503	0.415037	0.42265
sp|Q9D0R9|WDR89_MOUSE	Q9D0R9	WDR89_MOUSE	Wdr89	0	1	0	0	0	0	1	2	0	-0.584963	0.183503	-1	0.225403
sp|Q9D3E6|STAG1_MOUSE	Q9D3E6	STAG1_MOUSE	Stag1	0	1	2	0	2	3	0	0	1	0.584963	0.183503	1	0.183503
sp|Q9DC23|DJC10_MOUSE	Q9DC23	DJC10_MOUSE	Dnajc10	0	1	1	2	1	0	1	1	2	-0.485427	0.183503	-0.222392	0.741801
sp|Q9JJZ6|KLF13_MOUSE	Q9JJZ6	KLF13_MOUSE	Klf13	0	0	0	0	0	1	1	0	1	-0.736966	0.183503	-0.321928	0.42265
sp|Q9R0P5|DEST_MOUSE	Q9R0P5	DEST_MOUSE	Dstn	0	0	1	0	1	1	0	1	2	-0.584963	0.183503	-0.263034	0.42265
sp|Q9Z108|STAU1_MOUSE	Q9Z108	STAU1_MOUSE	Stau1	0	0	0	0	0	0	1	0	1	-0.736966	0.183503	-0.736966	0.183503
sp|Q9Z315|SNUT1_MOUSE	Q9Z315	SNUT1_MOUSE	Sart1	0	1	1	0	0	1	0	0	0	0.736966	0.183503	0.415037	0.42265
tr|A0A0R4J0E4|A0A0R4J0E4_MOUSE	A0A0R4J0E4	A0A0R4J0E4_MOUSE	Ints7	0	1	2	9	7	7	1	1	3	-0.415037	0.183503	1.70044	0.0350987
sp|Q60932|VDAC1_MOUSE	Q60932	VDAC1_MOUSE	Vdac1	5	4	3	3	2	1	4	3	3	0.206451	0.183503	-0.530515	0.057191
sp|P61358|RL27_MOUSE	P61358	RL27_MOUSE	Rpl27	4	3	2	5	2	3	3	2	2	0.263034	0.183503	0.378512	0.225403
sp|O35344|IMA4_MOUSE	O35344	IMA4_MOUSE	Kpna3	3	2	3	2	3	3	2	1	3	0.289507	0.183503	0.289507	0.42265
sp|P53026|RL10A_MOUSE	P53026	RL10A_MOUSE	Rpl10a	3	3	3	2.9	2	2	3	2	2	0.263034	0.183503	-0.0144996	0.42265
sp|P62996|TRA2B_MOUSE	P62996	TRA2B_MOUSE	Tra2b	3	3	3	4	3	3	2	2	3	0.263034	0.183503	0.378512	0.225403
sp|Q9WU00|NRF1_MOUSE	Q9WU00	NRF1_MOUSE	Nrf1	3	4	3	5	3	1	4	4	4	-0.206451	0.183503	-0.321928	0.477767
tr|Q66JV6|Q66JV6_MOUSE	Q66JV6	Q66JV6_MOUSE	Orc6	3	4	4	2	4	3	3	3	3	0.222392	0.183503	0	1
sp|O55047|TLK2_MOUSE	O55047	TLK2_MOUSE	Tlk2	2	3	4	1	4	2	3	4	4	-0.222392	0.183503	-0.485427	0.183503
sp|Q8VE65|TAF12_MOUSE	Q8VE65	TAF12_MOUSE	Taf12	2	2	2	3	2	2	3	2	3	-0.289507	0.183503	-0.137504	0.42265
sp|Q99JX4|EIF3M_MOUSE	Q99JX4	EIF3M_MOUSE	Eif3m	2	3	3	2	3	4	2	2	2	0.289507	0.183503	0.415037	0.225403
sp|Q9D0F1|NDC80_MOUSE	Q9D0F1	NDC80_MOUSE	Ndc80	2	3	3	2	1	5	2	2	2	0.289507	0.183503	0.289507	0.634852
sp|Q9QYC0|ADDA_MOUSE	Q9QYC0	ADDA_MOUSE	Add1	2	3	3	1.9	2	2	2	2	2	0.289507	0.183503	-0.0161197	0.42265
sp|Q9CXW4|RL11_MOUSE	Q9CXW4	RL11_MOUSE	Rpl11	9	9	10	11	12	14	11	9	12	-0.175087	0.183503	0.192645	0.199359
sp|Q6ZWU9|RS27_MOUSE	Q6ZWU9	RS27_MOUSE	Rps27	6	5	6	6	6	8	7	6	6	-0.137504	0.183503	0.0641303	0.741801
sp|Q9WVA3|BUB3_MOUSE	Q9WVA3	BUB3_MOUSE	Bub3	8	8	10	9	11	15	7	8	9	0.103093	0.183503	0.49304	0.0927353
sp|Q8BG05|ROA3_MOUSE	Q8BG05	ROA3_MOUSE	Hnrnpa3	57	69	37	86	61	170	77	72	76	-0.457851	0.185197	0.489038	0.441284
sp|Q60737|CSK21_MOUSE	Q60737	CSK21_MOUSE	Csnk2a1	9	11	5	12	5	9	4	5	5	0.719892	0.186857	0.770518	0.225403
sp|Q60973|RBBP7_MOUSE	Q60973	RBBP7_MOUSE	Rbbp7	16	17	14	20	19	29	20	17	19	-0.238787	0.188497	0.267104	0.320634
sp|Q8BHD7|PTBP3_MOUSE	Q8BHD7	PTBP3_MOUSE	Ptbp3	13	16	16	15	15	21	19	17	18	-0.247928	0.188497	-0.0780025	0.678366
sp|Q8BMQ2|TF3C4_MOUSE	Q8BMQ2	TF3C4_MOUSE	Gtf3c4	8	8	7	13	10	7	10	9	13	-0.428843	0.188497	-0.0848889	0.829749
tr|E9Q4Q2|E9Q4Q2_MOUSE	E9Q4Q2	E9Q4Q2_MOUSE	Sf1	6	8	6	8	9	8	11	8	10	-0.476438	0.188497	-0.192645	0.382787
sp|Q8BMJ2|SYLC_MOUSE	Q8BMJ2	SYLC_MOUSE	Lars1	5	9	6	6	10	10	7	10	12	-0.476438	0.188497	-0.142019	0.225403
sp|P80315|TCPD_MOUSE	P80315	TCPD_MOUSE	Cct4	16	16	12	15	16	8	8	10	12	0.510195	0.19171	0.347923	0.482964
sp|Q9QYJ0|DNJA2_MOUSE	Q9QYJ0	DNJA2_MOUSE	Dnaja2	7	9	7	10	9	8	11	9	10	-0.343954	0.19171	-0.137504	0.225403
sp|P27659|RL3_MOUSE	P27659	RL3_MOUSE	Rpl3	4	0	3	0	0	3	0	0	0	1.73697	0.19171	1	0.42265
sp|Q6P542|ABCF1_MOUSE	Q6P542	ABCF1_MOUSE	Abcf1	1	4	4	0	1	4	1	0	1	1.26303	0.19171	0.678072	0.477767
sp|E9Q7E2|ARID2_MOUSE	E9Q7E2	ARID2_MOUSE	Arid2	0	1	4	2	3	3	4	4	4	-0.906891	0.19171	-0.447459	0.057191
sp|P62702|RS4X_MOUSE	P62702	RS4X_MOUSE	Rps4x	14	12	12	10	5	10	11	8	12	0.270089	0.19171	-0.280108	0.0741799
sp|P24369|PPIB_MOUSE	P24369	PPIB_MOUSE	Ppib	7	11	9	15	12	11	14	11	14	-0.485427	0.194613	-0.0347654	0.825922
sp|P49312|ROA1_MOUSE	P49312	ROA1_MOUSE	Hnrnpa1	65	77	36	81	81	223	82	91	103	-0.624275	0.197745	0.475792	0.477403
sp|O54941|SMCE1_MOUSE	O54941	SMCE1_MOUSE	Smarce1	7	6	6	5	8	6	10	6	8	-0.295456	0.199359	-0.295456	0.497481
tr|Q792Z1|Q792Z1_MOUSE	Q792Z1	Q792Z1_MOUSE	Try10	6	7	6	6	7	7	9	7	8	-0.295456	0.199359	-0.231326	0.269703
sp|Q8BL74|TF3C2_MOUSE	Q8BL74	TF3C2_MOUSE	Gtf3c2	4	5	4	8	5	4	7	5	6	-0.392317	0.199359	-0.0703893	0.741801
sp|Q05816|FABP5_MOUSE	Q05816	FABP5_MOUSE	Fabp5	3	0	3	0	0	0	1	0	0	1.16993	0.199359	-0.415037	0.42265
tr|E9Q6M7|E9Q6M7_MOUSE	E9Q6M7	E9Q6M7_MOUSE	Pum1	7	9	9	8	9	6	9	9	12	-0.237039	0.199359	-0.343954	0.335589
sp|P26041|MOES_MOUSE	P26041	MOES_MOUSE	Msn	3	5	3	5	6	5	5	5	6	-0.440573	0.199359	0	1
sp|Q9Z172|SUMO3_MOUSE	Q9Z172	SUMO3_MOUSE	Sumo3	3	5	2	5	5	3	5	5	5	-0.469485	0.199359	-0.169925	0.42265
sp|Q8C263|SKA3_MOUSE	Q8C263	SKA3_MOUSE	Ska3	2	3	2	3	4	5	4	3	5	-0.584963	0.199359	0	1
sp|P61620|S61A1_MOUSE	P61620	S61A1_MOUSE	Sec61a1	1	1	1	4	2	2	4	1	3	-0.874469	0.199359	0	1
sp|Q14C51|PTCD3_MOUSE	Q14C51	PTCD3_MOUSE	Ptcd3	1	4	4	1	3	0	1	1	2	0.777608	0.199359	0	1
sp|Q8VHR5|P66B_MOUSE	Q8VHR5	P66B_MOUSE	Gatad2b	11	13	10	19	12	14	19	13	15	-0.434403	0.204413	-0.0588937	0.183503
sp|P62908|RS3_MOUSE	P62908	RS3_MOUSE	Rps3	53	62	47	66	57	77	72	61	65	-0.284729	0.20644	0.0142842	0.917521
sp|Q9Z1N5|DX39B_MOUSE	Q9Z1N5	DX39B_MOUSE	Ddx39b	29	27	15	33	16	31	34	30	33	-0.434403	0.206638	-0.268817	0.307706
sp|Q9CY58|PAIRB_MOUSE	Q9CY58	PAIRB_MOUSE	Serbp1	15	24	20	19	19	20	15	14	14	0.430634	0.207882	0.407175	0.0130725
sp|Q9EPU4|CPSF1_MOUSE	Q9EPU4	CPSF1_MOUSE	Cpsf1	2	3	4	14	7	8	7	3	7	-0.736966	0.207882	0.678072	0.147197
sp|Q3UEB3|PUF60_MOUSE	Q3UEB3	PUF60_MOUSE	Puf60	16	18	14	23	17	19	22	18	24	-0.393664	0.207882	-0.111893	0.444444
sp|P70371|TERF1_MOUSE	P70371	TERF1_MOUSE	Terf1	4	5	5	5	6	7	9	5	8	-0.556393	0.207882	-0.251539	0.455669
sp|P14131|RS16_MOUSE	P14131	RS16_MOUSE	Rps16	27	26	13	30	17	28	42	25	28	-0.506185	0.211595	-0.329308	0.199359
tr|A0A2I3BPN6|A0A2I3BPN6_MOUSE	A0A2I3BPN6	A0A2I3BPN6_MOUSE	Taf4	1	5	4	8	7	7	8	5	8	-0.884523	0.212274	0.0588937	0.741801
sp|Q9EQ61|PESC_MOUSE	Q9EQ61	PESC_MOUSE	Pes1	2	1	7	0	0	0	0	0	0	2.11548	0.214326	0	1
sp|Q7TPV4|MBB1A_MOUSE	Q7TPV4	MBB1A_MOUSE	Mybbp1a	3	2	13	1	0	4	0	0	1	2.39232	0.216681	1	0.269703
sp|Q9WUA2|SYFB_MOUSE	Q9WUA2	SYFB_MOUSE	Farsb	11	11	7	10	12	11	12	12	12	-0.285402	0.222222	-0.115477	0.225403
sp|Q9Z2D8|MBD3_MOUSE	Q9Z2D8	MBD3_MOUSE	Mbd3	8	6	4	10	7	5	9	7	9	-0.415037	0.222222	-0.163499	0.579916
tr|A0A0N4SV80|A0A0N4SV80_MOUSE	A0A0N4SV80	A0A0N4SV80_MOUSE	Zfp638	1	1	5	1	0	0	0	0	0	1.73697	0.222222	0.415037	0.42265
sp|P11440|CDK1_MOUSE	P11440	CDK1_MOUSE	Cdk1	8	9	8	16	11	14	13	10	9	-0.321928	0.222222	0.330149	0.12169
sp|Q8R2S9|ARP8_MOUSE	Q8R2S9	ARP8_MOUSE	Actr8	5	4	5	12	5	5	10	5	6	-0.4975	0.222222	0.0588937	0.741801
sp|Q8VDW0|DX39A_MOUSE	Q8VDW0	DX39A_MOUSE	Ddx39a	27	27	13	33	15	31	34	28	31	-0.455679	0.223794	-0.22741	0.38007
sp|P28740|KIF2A_MOUSE	P28740	KIF2A_MOUSE	Kif2a	3	4	7	5	9	9	2	4	5	0.280108	0.225403	0.893085	0.0202041
sp|Q8VHN8|TIRR_MOUSE	Q8VHN8	TIRR_MOUSE	Nudt16l1	5	4	5	4	3	2	3	4	4	0.280108	0.225403	-0.222392	0.528595
sp|Q9WUP7|UCHL5_MOUSE	Q9WUP7	UCHL5_MOUSE	Uchl5	4	8	7	9	8	4	8	8	9	-0.347923	0.225403	-0.222392	0.547089
sp|Q6NZJ6|IF4G1_MOUSE	Q6NZJ6	IF4G1_MOUSE	Eif4g1	30	31	23	29	19	26	24	19	23	0.334419	0.225403	0.158262	0.207882
tr|E9PVC5|E9PVC5_MOUSE	E9PVC5	E9PVC5_MOUSE	Eif4g1	30	31	23	29	19	25	24	19	23	0.334419	0.225403	0.139403	0.249521
sp|Q60865|CAPR1_MOUSE	Q60865	CAPR1_MOUSE	Caprin1	27	28	23	24	27	39	30	28	29	-0.152003	0.225403	0.0473057	0.852021
sp|Q922B2|SYDC_MOUSE	Q922B2	SYDC_MOUSE	Dars1	11	12	12	11	11	12	11	11	10	0.118644	0.225403	0.0801703	0.42265
sp|P23198|CBX3_MOUSE	P23198	CBX3_MOUSE	Cbx3	9	11	7	11	10	14	13	11	9	-0.263034	0.225403	0.0780025	0.789181
sp|Q60953|PML_MOUSE	Q60953	PML_MOUSE	Pml	8	9	7	6	8	5	6	5	7	0.36257	0.225403	0.0671142	0.839872
sp|Q6A4J8|UBP7_MOUSE	Q6A4J8	UBP7_MOUSE	Usp7	8	12	11	11	12	11	12	14	11	-0.234465	0.225403	-0.112475	0.225403
tr|D3YTQ3|D3YTQ3_MOUSE	D3YTQ3	D3YTQ3_MOUSE	Hnrnpdl	8	8	8	9	9	19	9	10	8	-0.152003	0.225403	0.415037	0.477292
sp|P62317|SMD2_MOUSE	P62317	SMD2_MOUSE	Snrpd2	7	10	10	12	12	16	11	10	12	-0.263034	0.225403	0.25634	0.118083
sp|Q8BWY3|ERF1_MOUSE	Q8BWY3	ERF1_MOUSE	Etf1	7	9	9	7.9	11	9	8	11	9	-0.146841	0.225403	-0.00466138	0.42265
sp|Q62093|SRSF2_MOUSE	Q62093	SRSF2_MOUSE	Srsf2	6	8	5	8	7	10	5	6	5	0.211504	0.225403	0.559427	0.12169
sp|P02301|H3C_MOUSE	P02301	H3C_MOUSE	H3-5	4	3	3	0.9	1	2	2	2	3	0.378512	0.225403	-0.535332	0.00103896
sp|P62843|RS15_MOUSE	P62843	RS15_MOUSE	Rps15	4	4	4	3	3	4	5	4	6	-0.263034	0.225403	-0.469485	0.0377496
sp|O88895|HDAC3_MOUSE	O88895	HDAC3_MOUSE	Hdac3	3	2	1	4	4	13	3	4	5	-0.736966	0.225403	0.678072	0.355497
sp|P40630|TFAM_MOUSE	P40630	TFAM_MOUSE	Tfam	3	3	2	3	5	2	4	3	4	-0.347923	0.225403	-0.106915	0.80755
sp|P62267|RS23_MOUSE	P62267	RS23_MOUSE	Rps23	3	3	1	1	1	0	2	1	1	0.514573	0.225403	-0.485427	0.183503
sp|P70122|SBDS_MOUSE	P70122	SBDS_MOUSE	Sbds	3	5	6	7	7	6	5	6	6	-0.234465	0.225403	0.201634	0.225403
sp|Q3UJB9|EDC4_MOUSE	Q3UJB9	EDC4_MOUSE	Edc4	3	4	1	5	5	6	2	2	1	0.459432	0.225403	1.24793	0.031504
sp|Q62018|CTR9_MOUSE	Q62018	CTR9_MOUSE	Ctr9	3	0	6	0	0	3	0	0	0	2	0.225403	1	0.42265
sp|Q8BX10|PGAM5_MOUSE	Q8BX10	PGAM5_MOUSE	Pgam5	3	4	4	5	3	4	7	4	6	-0.514573	0.225403	-0.415037	0.0377496
sp|Q99PP7|TRI33_MOUSE	Q99PP7	TRI33_MOUSE	Trim33	3	4	5	3	3	4	3	3	3	0.321928	0.225403	0.115477	0.42265
sp|Q9CSN1|SNW1_MOUSE	Q9CSN1	SNW1_MOUSE	Snw1	3	4	2	8	7	6	3	6	3	-0.321928	0.225403	0.678072	0.12169
tr|Q9Z1R9|Q9Z1R9_MOUSE	Q9Z1R9	Q9Z1R9_MOUSE	Prss1	3	4	2	4	5	2	5	4	6	-0.584963	0.225403	-0.36257	0.455669
sp|P42128|FOXK1_MOUSE	P42128	FOXK1_MOUSE	Foxk1	2	1	1	1	2	0	5	1	7	-1.19265	0.225403	-1.41504	0.289331
sp|P50543|S10AB_MOUSE	P50543	S10AB_MOUSE	S100a11	2	0	1	0	0	0	0	0	0	1	0.225403	0	1
sp|P55258|RAB8A_MOUSE	P55258	RAB8A_MOUSE	Rab8a	2	0	1	1	0	0	0	0	0	1	0.225403	0.415037	0.42265
sp|P63242|IF5A1_MOUSE	P63242	IF5A1_MOUSE	Eif5a	2	3	1	2	3	1	3	3	3	-0.415037	0.225403	-0.415037	0.225403
sp|Q6PDK2|KMT2D_MOUSE	Q6PDK2	KMT2D_MOUSE	Kmt2d	2	1	2	1	1	2	1	1	0	0.678072	0.225403	0.485427	0.42265
sp|Q8BIW9|CTF18_MOUSE	Q8BIW9	CTF18_MOUSE	Chtf18	2	2	3	6	3	4	2	0	2	0.514573	0.225403	1.19265	0.0350987
sp|Q99KW3|TARA_MOUSE	Q99KW3	TARA_MOUSE	Triobp	2	3	3	5	6	6	3	3	5	-0.347923	0.225403	0.514573	0.0741799
sp|Q9CPY3|CDCA5_MOUSE	Q9CPY3	CDCA5_MOUSE	Cdca5	2	2	3	3	2	2	4	2	4	-0.378512	0.225403	-0.378512	0.225403
sp|Q9JHS9|CWC15_MOUSE	Q9JHS9	CWC15_MOUSE	Cwc15	2	2	2	4	4	3	3	2	4	-0.415037	0.225403	0.222392	0.528595
sp|P20664|PRI1_MOUSE	P20664	PRI1_MOUSE	Prim1	1	0	0	1	0	1	1	1	2	-0.807355	0.225403	-0.485427	0.183503
sp|P51410|RL9_MOUSE	P51410	RL9_MOUSE	Rpl9	1	0	2	0	0	0	0	0	0	1	0.225403	0	1
sp|P62274|RS29_MOUSE	P62274	RS29_MOUSE	Rps29	1	1	1	1	2	6	3	1	2	-0.584963	0.225403	0.415037	0.622036
sp|P70399|TP53B_MOUSE	P70399	TP53B_MOUSE	Tp53bp1	1	0	2	0	0	0	0	0	0	1	0.225403	0	1
sp|P84102|SERF2_MOUSE	P84102	SERF2_MOUSE	Serf2	1	1	2	1	3	1	3	2	2	-0.514573	0.225403	-0.321928	0.528595
sp|Q00417|TCF7_MOUSE	Q00417	TCF7_MOUSE	Tcf7	1	1	3	2	1	0	0	1	1	0.678072	0.225403	0.263034	0.741801
sp|Q571I9|A16A1_MOUSE	Q571I9	A16A1_MOUSE	Aldh16a1	1	2	0	3	5	2	1	4	4	-1	0.225403	0.115477	0.80755
sp|Q6ZQJ5|DNA2_MOUSE	Q6ZQJ5	DNA2_MOUSE	Dna2	1	2	2	0	0	0	1	0	1	0.678072	0.225403	-0.736966	0.183503
sp|Q8K1N4|SPAS2_MOUSE	Q8K1N4	SPAS2_MOUSE	Spats2	1	0	1	2	4	1	2	0	3	-0.678072	0.225403	0.321928	0.741801
sp|Q91YQ5|RPN1_MOUSE	Q91YQ5	RPN1_MOUSE	Rpn1	1	2	1	3	3	2	2	2	3	-0.514573	0.225403	0.137504	0.666667
sp|Q920Q4|VPS16_MOUSE	Q920Q4	VPS16_MOUSE	Vps16	1	0	2	2	3	3	0	0	0	1	0.225403	1.87447	0.0152681
sp|Q99JX7|NXF1_MOUSE	Q99JX7	NXF1_MOUSE	Nxf1	1	3	2	5.9	7	5	3	4	2	-0.415037	0.225403	0.800469	0.000126223
sp|Q9WVM3|APC7_MOUSE	Q9WVM3	APC7_MOUSE	Anapc7	1	3	2	4	4	1	2	3	4	-0.415037	0.225403	0	1
sp|Q9Z1J1|TF7L1_MOUSE	Q9Z1J1	TF7L1_MOUSE	Tcf7l1	1	1	3	2	1	0	0	1	1	0.678072	0.225403	0.263034	0.741801
sp|O08788|DCTN1_MOUSE	O08788	DCTN1_MOUSE	Dctn1	0	3	4	0	3	3	0	1	0	1.32193	0.225403	1.16993	0.199359
sp|O35638|STAG2_MOUSE	O35638	STAG2_MOUSE	Stag2	0	2	2	0	4	0	0	1	0	0.807355	0.225403	0.807355	0.42265
sp|O55236|MCE1_MOUSE	O55236	MCE1_MOUSE	Rngtt	0	0	1	1	1	0	1	2	1	-0.807355	0.225403	-0.485427	0.183503
sp|P14115|RL27A_MOUSE	P14115	RL27A_MOUSE	Rpl27a	0	2	1	0	0	1	0	0	0	1	0.225403	0.415037	0.42265
sp|P19426|NELFE_MOUSE	P19426	NELFE_MOUSE	Nelfe	0	1	2	0	1	1	0	0	0	1	0.225403	0.736966	0.183503
sp|P35761|TTK_MOUSE	P35761	TTK_MOUSE	Ttk	0	0	1	0	2	0	0	2	2	-0.807355	0.225403	-0.485427	0.42265
sp|P40201|CHD1_MOUSE	P40201	CHD1_MOUSE	Chd1	0	1	2	0	0	0	0	0	0	1	0.225403	0	1
sp|P62715|PP2AB_MOUSE	P62715	PP2AB_MOUSE	Ppp2cb	0	1	0	2	2	2	1	1	2	-0.807355	0.225403	0.36257	0.183503
sp|P97931|UNG_MOUSE	P97931	UNG_MOUSE	Ung	0	2	2	0	1	2	0	0	1	0.807355	0.225403	0.584963	0.183503
sp|Q3UYV9|NCBP1_MOUSE	Q3UYV9	NCBP1_MOUSE	Ncbp1	0	1	1	5	5	5	1	3	1	-0.678072	0.225403	1.16993	0.0377496
sp|Q60862|ORC2_MOUSE	Q60862	ORC2_MOUSE	Orc2	0	2	1	3	0	1	2	2	2	-0.584963	0.225403	-0.36257	0.528595
sp|Q6ZWM4|LSM8_MOUSE	Q6ZWM4	LSM8_MOUSE	Lsm8	0	1	0	3	2	1	1	1	2	-0.807355	0.225403	0.36257	0.528595
sp|Q8BQZ5|CPSF4_MOUSE	Q8BQZ5	CPSF4_MOUSE	Cpsf4	0	0	0	2	2	0	2	0	1	-1	0.225403	0.222392	0.741801
sp|Q8K3A9|MEPCE_MOUSE	Q8K3A9	MEPCE_MOUSE	Mepce	0	1	2	0	0	1	0	0	0	1	0.225403	0.415037	0.42265
sp|Q9ERU9|RBP2_MOUSE	Q9ERU9	RBP2_MOUSE	Ranbp2	0	2	3	5	3	2	4	4	3	-0.807355	0.225403	-0.106915	0.666667
sp|Q9JHS4|CLPX_MOUSE	Q9JHS4	CLPX_MOUSE	Clpx	0	1	3	0	3	0	0	0	1	0.807355	0.225403	0.584963	0.634852
sp|Q9JJY4|DDX20_MOUSE	Q9JJY4	DDX20_MOUSE	Ddx20	0	1	1	0	2	2	2	1	2	-0.678072	0.225403	-0.192645	0.741801
sp|Q9JLV6|PNKP_MOUSE	Q9JLV6	PNKP_MOUSE	Pnkp	0	0	0	0	4	2	0	1	2	-1	0.225403	0.584963	0.42265
sp|Q9WTX6|CUL1_MOUSE	Q9WTX6	CUL1_MOUSE	Cul1	0	1	2	1	2	1	0	0	0	1	0.225403	1.22239	0.057191
sp|Q9Z0Y1|DCTN3_MOUSE	Q9Z0Y1	DCTN3_MOUSE	Dctn3	0	0	0	0	1	0	0	1	2	-1	0.225403	-0.584963	0.42265
tr|D3YX49|D3YX49_MOUSE	D3YX49	D3YX49_MOUSE	Zfp384	0	0	1	1	0	0	2	1	1	-0.807355	0.225403	-0.807355	1.85037e-17
tr|Q3TJB1|Q3TJB1_MOUSE	Q3TJB1	Q3TJB1_MOUSE	Zmym1	0	0	1	1	2	1	2	0	2	-0.807355	0.225403	0	1
tr|E9PUA5|E9PUA5_MOUSE	E9PUA5	E9PUA5_MOUSE	Kifc5b	13	13	14	21	17	23	15	13	15	-0.0972972	0.225403	0.476438	0.0350987
sp|P61164|ACTZ_MOUSE	P61164	ACTZ_MOUSE	Actr1a	2	2	1	1	1	1	2	3	3	-0.459432	0.225403	-0.874469	0.0377496
sp|Q5PRE5|PRSR1_MOUSE	Q5PRE5	PRSR1_MOUSE	Proser1	2	2	1	3	1	2	3	2	3	-0.459432	0.225403	-0.289507	0.183503
sp|Q8BHA0|IN80C_MOUSE	Q8BHA0	IN80C_MOUSE	Ino80c	1	2	2	1	1	2	3	2	3	-0.459432	0.225403	-0.652077	0.057191
sp|P62264|RS14_MOUSE	P62264	RS14_MOUSE	Rps14	15	17	14	13	12	18	18	17	20	-0.243271	0.225403	-0.334419	0.057191
sp|Q5XJY5|COPD_MOUSE	Q5XJY5	COPD_MOUSE	Arcn1	5	5	3	5	4	6	4	3	3	0.29956	0.225403	0.469485	0.129612
sp|Q8VIJ6|SFPQ_MOUSE	Q8VIJ6	SFPQ_MOUSE	Sfpq	17	23	16	20	25	38	14	13	15	0.39079	0.229325	0.934412	0.111003
tr|A0A087WNW3|A0A087WNW3_MOUSE	A0A087WNW3	A0A087WNW3_MOUSE	Ktn1	4	5	2	9	9	4	8	5	11	-0.947533	0.237927	-0.111031	0.857866
sp|Q921F2|TADBP_MOUSE	Q921F2	TADBP_MOUSE	Tardbp	32	35	26	36	32	30	36	36	39	-0.247928	0.237999	-0.174679	0.237927
tr|B2RQG2|B2RQG2_MOUSE	B2RQG2	B2RQG2_MOUSE	Phf3	2	10	15	6	7	9	3	2	4	1.32193	0.237999	1.05889	0.0228602
sp|Q8CJG0|AGO2_MOUSE	Q8CJG0	AGO2_MOUSE	Ago2	3	7	3	6	8	5	6	7	10	-0.70044	0.241902	-0.241008	0.547089
sp|Q8C796|RCOR2_MOUSE	Q8C796	RCOR2_MOUSE	Rcor2	11	11	6	12	12	15	14	11	13	-0.403356	0.241902	0.0347654	0.80755
sp|Q8BFQ4|WDR82_MOUSE	Q8BFQ4	WDR82_MOUSE	Wdr82	11	12	8	24	14	7	18	11	18	-0.556393	0.245753	-0.0588937	0.910378
sp|O35841|API5_MOUSE	O35841	API5_MOUSE	Api5	18	25	19	19	17	16	16	13	17	0.407658	0.250731	0.16665	0.320634
sp|Q9JMG1|EDF1_MOUSE	Q9JMG1	EDF1_MOUSE	Edf1	7	10	5	6	6	6	6	4	4	0.556393	0.250731	0.304855	0.183503
sp|Q60972|RBBP4_MOUSE	Q60972	RBBP4_MOUSE	Rbbp4	22	23	21	29	26	35	30	22	27	-0.249028	0.25317	0.181607	0.29435
sp|Q9Z204|HNRPC_MOUSE	Q9Z204	HNRPC_MOUSE	Hnrnpc	20	17	14	18	18	14	12	11	15	0.397335	0.25317	0.370368	0.252913
sp|Q9CX86|ROA0_MOUSE	Q9CX86	ROA0_MOUSE	Hnrnpa0	21	26	16	31	27	68	27	25	26	-0.295456	0.260105	0.671377	0.34388
sp|P80314|TCPB_MOUSE	P80314	TCPB_MOUSE	Cct2	17	22	13	23	23	14	23	21	24	-0.368387	0.265096	-0.172467	0.547089
sp|Q7JJ13|BRD2_MOUSE	Q7JJ13	BRD2_MOUSE	Brd2	19	22	15	16	11	10	15	6	14	0.634716	0.266201	0.0740006	0.821826
sp|P48678|LMNA_MOUSE	P48678	LMNA_MOUSE	Lmna	9	1	8	1	4	2	2	2	3	1.07039	0.266667	0	1
sp|Q4VBE8|WDR18_MOUSE	Q4VBE8	WDR18_MOUSE	Wdr18	8	7	6	11	9	9	8	8	9	-0.222392	0.269703	0.192645	0.269703
tr|Q3TQ29|Q3TQ29_MOUSE	Q3TQ29	Q3TQ29_MOUSE	Pum2	8	7	9	8	8	4	8	8	12	-0.199309	0.269703	-0.430634	0.42265
sp|P70124|SPB5_MOUSE	P70124	SPB5_MOUSE	Serpinb5	3	0	1	0	0	0	0	0	0	1.22239	0.269703	0	1
sp|Q61216|MRE11_MOUSE	Q61216	MRE11_MOUSE	Mre11	3	4	3	3	3	4	2	1	3	0.530515	0.269703	0.530515	0.057191
sp|P62960|YBOX1_MOUSE	P62960	YBOX1_MOUSE	Ybx1	2	1	4	1	0	2	1	1	1	0.736966	0.269703	0	1
sp|Q5NBY9|PATZ1_MOUSE	Q5NBY9	PATZ1_MOUSE	Patz1	2	2	1	3	1	2	3	2	4	-0.584963	0.269703	-0.415037	0.225403
sp|Q9WV32|ARC1B_MOUSE	Q9WV32	ARC1B_MOUSE	Arpc1b	1	2	1	3	5	3	2	2	4	-0.652077	0.269703	0.347923	0.477767
sp|Q8K2A7|INT10_MOUSE	Q8K2A7	INT10_MOUSE	Ints10	0	1	1	6	5	2	1	1	4	-0.847997	0.269703	0.830075	0.397536
sp|P57784|RU2A_MOUSE	P57784	RU2A_MOUSE	Snrpa1	9	8	7	11	9	10	6	7	7	0.231326	0.269703	0.520832	0.0634142
sp|Q9DBR0|AKAP8_MOUSE	Q9DBR0	AKAP8_MOUSE	Akap8	8	8	8	7	7	7	7	5	8	0.231326	0.269703	0.0614005	0.741801
sp|O54931|AKAP2_MOUSE	O54931	AKAP2_MOUSE	Akap2	6	4	4	7	5	4	6	5	7	-0.304855	0.269703	-0.14439	0.634852
sp|Q3UKJ7|SMU1_MOUSE	Q3UKJ7	SMU1_MOUSE	Smu1	6	9	8	8	9	8	9	10	8	-0.206451	0.269703	-0.0995357	0.183503
sp|Q91Z31|PTBP2_MOUSE	Q91Z31	PTBP2_MOUSE	Ptbp2	6	9	7	7	7	13	9	9	8	-0.214125	0.269703	0.0489096	0.899496
sp|Q9CWZ3|RBM8A_MOUSE	Q9CWZ3	RBM8A_MOUSE	Rbm8a	5	5	3	5	4	3	4	2	3	0.415037	0.269703	0.321928	0.225403
sp|Q76MZ3|2AAA_MOUSE	Q76MZ3	2AAA_MOUSE	Ppp2r1a	4	6	4	8	7	4	5	6	7	-0.304855	0.269703	0.0671142	0.867547
sp|Q924H7|WAC_MOUSE	Q924H7	WAC_MOUSE	Wac	4	3	2	2	3	3	4	4	5	-0.415037	0.269703	-0.540568	0.0377496
sp|A2AQ19|RTF1_MOUSE	A2AQ19	RTF1_MOUSE	Rtf1	1	0	3	0	1	0	0	0	0	1.22239	0.269703	0.415037	0.42265
sp|Q6PGC1|DHX29_MOUSE	Q6PGC1	DHX29_MOUSE	Dhx29	1	0	3	1	0	0	0	0	0	1.22239	0.269703	0.415037	0.42265
tr|E9PVZ8|E9PVZ8_MOUSE	E9PVZ8	E9PVZ8_MOUSE	Golgb1	1	3	0	0.9	1	1	0	0	0	1.22239	0.269703	0.975752	0.00118694
sp|Q3UFB2|BCD1_MOUSE	Q3UFB2	BCD1_MOUSE	Znhit6	0	0	0	0	0	0	1	0	3	-1.22239	0.269703	-1.22239	0.269703
sp|Q69ZK6|JHD2C_MOUSE	Q69ZK6	JHD2C_MOUSE	Jmjd1c	0	1	3	1	2	3	0	0	0	1.22239	0.269703	1.58496	0.0741799
sp|Q8R080|GTSE1_MOUSE	Q8R080	GTSE1_MOUSE	Gtse1	0	1	3	0	1	4	0	0	0	1.22239	0.269703	1.41504	0.29986
sp|Q8K298|ANLN_MOUSE	Q8K298	ANLN_MOUSE	Anln	20	18	19	18	14	19	20	15	18	0.0995357	0.269703	-0.0524674	0.528595
tr|A2AJ72|A2AJ72_MOUSE	A2AJ72	A2AJ72_MOUSE	Fubp3	45	54	33	49	45	58	64	50	61	-0.398918	0.271396	-0.199609	0.17488
sp|P20060|HEXB_MOUSE	P20060	HEXB_MOUSE	Hexb	7	8	3	7	7	4	12	7	12	-0.695145	0.274411	-0.695145	0.204413
sp|Q62167|DDX3X_MOUSE	Q62167	DDX3X_MOUSE	Ddx3x	24	27	23	33	31	36	25	22	19	0.158262	0.287303	0.577976	0.0577342
sp|P11031|TCP4_MOUSE	P11031	TCP4_MOUSE	Sub1	9	8	6	11	9	14	8	13	10	-0.387023	0.287303	0.121991	0.729499
sp|P97311|MCM6_MOUSE	P97311	MCM6_MOUSE	Mcm6	15	20	12	10	15	11	7	7	14	0.68966	0.287444	0.331206	0.489939
sp|Q61656|DDX5_MOUSE	Q61656	DDX5_MOUSE	Ddx5	41	50	39	62	57	78	57	46	58	-0.30227	0.288624	0.286304	0.110501
sp|P0CG49|UBB_MOUSE	P0CG49	UBB_MOUSE	Ubb	11	11	5	12	6	6	12	12	13	-0.415037	0.289331	-0.567041	0.185908
sp|E9Q6J5|BD1L1_MOUSE	E9Q6J5	BD1L1_MOUSE	Bod1l	1	1	8	0	0	0	0	0	0	2.11548	0.289331	0	1
sp|Q91ZU6|DYST_MOUSE	Q91ZU6	DYST_MOUSE	Dst	2	4	17	3	4	5	1	1	0	2.37851	0.29883	1.58496	0.0634142
sp|P70168|IMB1_MOUSE	P70168	IMB1_MOUSE	Kpnb1	8	7	6	8	7	3	9	7	10	-0.273018	0.29986	-0.465664	0.346803
sp|Q8BHJ5|TBL1R_MOUSE	Q8BHJ5	TBL1R_MOUSE	Tbl1xr1	4	4	2	7	6	4	5	4	6	-0.469485	0.29986	0.152003	0.666667
sp|Q5F2E7|NUFP2_MOUSE	Q5F2E7	NUFP2_MOUSE	Nufip2	3	5	6	5	5	5	7	5	7	-0.371969	0.29986	-0.289507	0.183503
tr|A0A0J9YUD5|A0A0J9YUD5_MOUSE	A0A0J9YUD5	A0A0J9YUD5_MOUSE	Nup205	2	4	9	4	6	9	2	3	5	0.469485	0.29986	0.758992	0.0350987
sp|G5E870|TRIPC_MOUSE	G5E870	TRIPC_MOUSE	Trip12	1	0	4	0	0	1	0	0	0	1.41504	0.29986	0.415037	0.42265
sp|Q9Z2X1|HNRPF_MOUSE	Q9Z2X1	HNRPF_MOUSE	Hnrnpf	31	31	19	30	24	37	32	33	33	-0.265894	0.307706	-0.103623	0.597861
sp|Q99L90|MCRS1_MOUSE	Q99L90	MCRS1_MOUSE	Mcrs1	4	7	4	8	6	7	11	5	11	-0.736966	0.314006	-0.321928	0.320634
sp|P52480|KPYM_MOUSE	P52480	KPYM_MOUSE	Pkm	3	0	5	0	3	1	0	1	0	1.45943	0.31687	0.807355	0.225403
sp|Q9Z1X4|ILF3_MOUSE	Q9Z1X4	ILF3_MOUSE	Ilf3	30	30	26	36	31	42	33	29	31	-0.109229	0.31687	0.222392	0.201993
sp|Q9WTX8|MD1L1_MOUSE	Q9WTX8	MD1L1_MOUSE	Mad1l1	18	18	15	27	17	16	21	17	20	-0.17585	0.31687	0.0465426	0.839872
sp|Q922S8|KIF2C_MOUSE	Q922S8	KIF2C_MOUSE	Kif2c	21	22	16	27	26	20	25	21	19	-0.133267	0.320634	0.160465	0.156726
sp|Q61466|SMRD1_MOUSE	Q61466	SMRD1_MOUSE	Smarcd1	11	14	10	12	10	17	14	13	14	-0.211504	0.320634	-0.0671142	0.753817
tr|Q3U5D1|Q3U5D1_MOUSE	Q3U5D1	Q3U5D1_MOUSE	Pou2f3	5	7	4	6	5	3	8	6	8	-0.395929	0.320634	-0.556393	0.156726
sp|P46061|RAGP1_MOUSE	P46061	RAGP1_MOUSE	Rangap1	3	7	8	6	6	4	8	7	9	-0.36257	0.320634	-0.50696	0.156726
sp|Q3THK3|T2FA_MOUSE	Q3THK3	T2FA_MOUSE	Gtf2f1	3	6	4	4	3	5	3	1	3	0.678072	0.320634	0.584963	0.0377496
sp|Q9CYA6|ZCHC8_MOUSE	Q9CYA6	ZCHC8_MOUSE	Zcchc8	3	6	2	5	5	5	6	5	6	-0.514573	0.320634	-0.152003	0.183503
sp|Q9Z1T1|AP3B1_MOUSE	Q9Z1T1	AP3B1_MOUSE	Ap3b1	2	2	7	6	4	5	2	1	2	0.807355	0.320634	1.16993	0.00985246
sp|Q63850|NUP62_MOUSE	Q63850	NUP62_MOUSE	Nup62	1	3	1	3	2	1	5	2	4	-0.807355	0.320634	-0.63743	0.199359
sp|Q8R0G9|NU133_MOUSE	Q8R0G9	NU133_MOUSE	Nup133	15	15	13	23	18	20	12	8	14	0.314109	0.323519	0.790547	0.0276188
sp|P60229|EIF3E_MOUSE	P60229	EIF3E_MOUSE	Eif3e	20	20	16	16.9	16	21	14	13	18	0.297681	0.326811	0.245394	0.000126223
sp|Q8CEC0|NUP88_MOUSE	Q8CEC0	NUP88_MOUSE	Nup88	7	9	5	10	9	5	10	8	13	-0.5025	0.328844	-0.332575	0.49872
sp|Q60520|SIN3A_MOUSE	Q60520	SIN3A_MOUSE	Sin3a	26	27	23	28	25	27	34	24	36	-0.296132	0.331957	-0.224873	0.255908
sp|Q9DAW9|CNN3_MOUSE	Q9DAW9	CNN3_MOUSE	Cnn3	12	16	15	13	16	14	18	16	16	-0.204358	0.335589	-0.204358	0.249521
sp|P70388|RAD50_MOUSE	P70388	RAD50_MOUSE	Rad50	11	18	18	20	24	17	17	18	19	-0.189034	0.335589	0.16711	0.42265
sp|Q61166|MARE1_MOUSE	Q61166	MARE1_MOUSE	Mapre1	2	5	1	2	3	2	3	5	7	-0.710493	0.335589	-0.847997	0.156726
sp|Q9DCH4|EIF3F_MOUSE	Q9DCH4	EIF3F_MOUSE	Eif3f	9	4	8	5	4	4	3	4	7	0.4975	0.335589	-0.0874628	0.839872
sp|Q91WM1|STRBP_MOUSE	Q91WM1	STRBP_MOUSE	Strbp	23	27	19	19	12	16	19	11	20	0.442005	0.336086	-0.0840643	0.579916
sp|P17427|AP2A2_MOUSE	P17427	AP2A2_MOUSE	Ap2a2	5	8	6	8	9	9	8	7	9	-0.295456	0.337734	0.103093	0.42265
tr|G3UVU2|G3UVU2_MOUSE	G3UVU2	G3UVU2_MOUSE	Sf3a2	4	5	3	7	5	7	7	4	6	-0.415037	0.337734	0.137504	0.183503
sp|Q99MR6|SRRT_MOUSE	Q99MR6	SRRT_MOUSE	Srrt	23	31	27	26	24	30	22	18	26	0.283793	0.337734	0.266515	0.0198039
sp|Q8R332|NUP58_MOUSE	Q8R332	NUP58_MOUSE	Nup58	7	9	7	9	6	4	10	8	10	-0.253757	0.337734	-0.494765	0.188497
sp|P14602|HSPB1_MOUSE	P14602	HSPB1_MOUSE	Hspb1	4	0	3	0	0	0	1	1	0	1	0.337734	-0.736966	0.183503
sp|Q8K003|TMA7_MOUSE	Q8K003	TMA7_MOUSE	Tma7	3	5	2	5	4	4	6	4	5	-0.469485	0.337734	-0.169925	0.183503
sp|Q3V1V3|ESF1_MOUSE	Q3V1V3	ESF1_MOUSE	Esf1	1	3	6	1	1	0	2	0	3	0.70044	0.337734	-0.678072	0.477767
sp|P70324|TBX3_MOUSE	P70324	TBX3_MOUSE	Tbx3	2	2	6	4	4	3	5	5	5	-0.469485	0.337734	-0.36257	0.057191
sp|Q9R210|TFEB_MOUSE	Q9R210	TFEB_MOUSE	Tfeb	9	6	10	8	9	8	12	9	9	-0.237039	0.337734	-0.237039	0.29986
sp|P17225|PTBP1_MOUSE	P17225	PTBP1_MOUSE	Ptbp1	51	52	45	50	40	79	56	50	54	-0.110323	0.339422	0.0775366	0.81164
sp|P33174|KIF4_MOUSE	P33174	KIF4_MOUSE	Kif4	17	24	20	28	28	21	27	23	23	-0.247928	0.339422	0.0740006	0.578363
sp|O08784|TCOF_MOUSE	O08784	TCOF_MOUSE	Tcof1	11	13	13	19	15	23	11	6	12	0.321928	0.346803	0.906891	0.00881074
sp|Q91VY9|ZN622_MOUSE	Q91VY9	ZN622_MOUSE	Znf622	6	8	4	5	4	2	5	1	4	0.691878	0.346803	0.106915	0.839872
sp|Q6PCM1|KDM3A_MOUSE	Q6PCM1	KDM3A_MOUSE	Kdm3a	16	21	17	24	24	10	28	18	24	-0.356935	0.350044	-0.259087	0.560059
sp|Q8C1D8|IWS1_MOUSE	Q8C1D8	IWS1_MOUSE	Iws1	12	16	13	13	14	9	11	8	13	0.330149	0.355497	0.156119	0.691393
sp|Q1PSW8|LIN41_MOUSE	Q1PSW8	LIN41_MOUSE	Trim71	3	5	3	4	3	2	8	3	9	-0.716207	0.355497	-0.938599	0.212274
sp|Q6PAM1|TXLNA_MOUSE	Q6PAM1	TXLNA_MOUSE	Txlna	10	11	7	8	9	12	11	11	16	-0.403356	0.362423	-0.357552	0.0350987
sp|O89086|RBM3_MOUSE	O89086	RBM3_MOUSE	Rbm3	4	8	7	9	11	11	6	7	12	-0.347923	0.367544	0.280108	0.320634
sp|Q9WUM4|COR1C_MOUSE	Q9WUM4	COR1C_MOUSE	Coro1c	6	9	5	10	8	7	8	8	10	-0.334419	0.367544	-0.0506261	0.839872
tr|E9Q5J9|E9Q5J9_MOUSE	E9Q5J9	E9Q5J9_MOUSE	Tpm3	18	23	12	16	22	25	16	27	21	-0.258734	0.368067	-0.0216951	0.909833
sp|Q8C570|RAE1L_MOUSE	Q8C570	RAE1L_MOUSE	Rae1	8	6	3	8	5	6	10	5	9	-0.432959	0.368831	-0.295456	0.199359
sp|Q9D0F6|RFC5_MOUSE	Q9D0F6	RFC5_MOUSE	Rfc5	6	6	1	8	6	6	8	5	7	-0.523562	0.368831	0	1
sp|P63166|SUMO1_MOUSE	P63166	SUMO1_MOUSE	Sumo1	4	6	2	6	6	3	6	5	8	-0.552541	0.368831	-0.289507	0.547089
sp|P10126|EF1A1_MOUSE	P10126	EF1A1_MOUSE	Eef1a1	117	133	120	115	105	158	151	123	141	-0.164327	0.369317	-0.133712	0.51108
sp|P84104|SRSF3_MOUSE	P84104	SRSF3_MOUSE	Srsf3	8	8	5	9	6	8	6	4	6	0.337035	0.370059	0.452512	0.0198039
sp|P48432|SOX2_MOUSE	P48432	SOX2_MOUSE	Sox2	6	5	2	5	4	3	8	4	6	-0.392317	0.370059	-0.485427	0.183503
sp|Q7M6Y3|PICAL_MOUSE	Q7M6Y3	PICAL_MOUSE	Picalm	4	6	3	6	4	2	6	5	7	-0.392317	0.370059	-0.485427	0.320634
tr|Q80Y32|Q80Y32_MOUSE	Q80Y32	Q80Y32_MOUSE	Hmgxb4	4	2	0	0	0	0	0	0	1	1.16993	0.370059	-0.415037	0.42265
sp|P18760|COF1_MOUSE	P18760	COF1_MOUSE	Cfl1	2	3	2	2	2	3	1	5	6	-0.584963	0.370059	-0.584963	0.337734
sp|Q6P4S8|INT1_MOUSE	Q6P4S8	INT1_MOUSE	Ints1	1	3	6	18	13	13	2	1	2	0.70044	0.370059	2.55459	0.0135272
sp|Q9CQF0|RM11_MOUSE	Q9CQF0	RM11_MOUSE	Mrpl11	1	4	6	1	0	0	2	0	4	0.63743	0.370059	-1.16993	0.29986
sp|Q8CHY6|P66A_MOUSE	Q8CHY6	P66A_MOUSE	Gatad2a	13	17	14	17	16	13	17	16	16	-0.145851	0.370059	-0.0857299	0.42265
sp|Q01853|TERA_MOUSE	Q01853	TERA_MOUSE	Vcp	14	15	13	14	16	13	13	17	16	-0.122857	0.382787	-0.0911479	0.477767
sp|Q99PL5|RRBP1_MOUSE	Q99PL5	RRBP1_MOUSE	Rrbp1	7	7	10	2	6	4	8	4	8	0.231326	0.382787	-0.616671	0.382787
sp|E9PYH6|SET1A_MOUSE	E9PYH6	SET1A_MOUSE	Setd1a	6	9	9	8	10	9	7	6	7	0.231326	0.382787	0.383329	0.118083
sp|Q8R2U0|SEH1_MOUSE	Q8R2U0	SEH1_MOUSE	Seh1l	5	5	3	6	4	3	2	3	4	0.415037	0.382787	0.415037	0.455669
sp|Q8BWW4|LARP4_MOUSE	Q8BWW4	LARP4_MOUSE	Larp4	4	6	5	7	5	3	7	5	7	-0.289507	0.382787	-0.289507	0.42265
sp|Q9EST1|GSDMA_MOUSE	Q9EST1	GSDMA_MOUSE	Gsdma	2	0	3	0	0	0	0	1	0	1	0.382787	-0.415037	0.42265
sp|Q5NC05|TTF2_MOUSE	Q5NC05	TTF2_MOUSE	Ttf2	1	3	5	1	1	0	2	0	3	0.584963	0.382787	-0.678072	0.477767
sp|Q64152|BTF3_MOUSE	Q64152	BTF3_MOUSE	Btf3	1	3	3	1	1	1	2	0	1	0.736966	0.382787	0	1
sp|Q8R0S1|ATF7_MOUSE	Q8R0S1	ATF7_MOUSE	Atf7	0	1	0	0	1	0	3	0	2	-1	0.382787	-1	0.382787
sp|P49717|MCM4_MOUSE	P49717	MCM4_MOUSE	Mcm4	13	12	10	12	11	11	11	9	11	0.160465	0.382787	0.121991	0.225403
sp|Q8CGY8|OGT1_MOUSE	Q8CGY8	OGT1_MOUSE	Ogt	24	24	19	27	24	21	30	21	27	-0.210567	0.391699	-0.111031	0.528595
sp|F6ZDS4|TPR_MOUSE	F6ZDS4	TPR_MOUSE	Tpr	66	71	62	57	58	71	56	58	67	0.13465	0.393908	0.0386805	0.29986
sp|E9Q7G0|NUMA1_MOUSE	E9Q7G0	NUMA1_MOUSE	Numa1	45	44	38	59	43	45	42	32	40	0.152003	0.400992	0.358454	0.0864997
sp|P29341|PABP1_MOUSE	P29341	PABP1_MOUSE	Pabpc1	41	36	17	47	29	34	43	35	41	-0.330824	0.401187	-0.110558	0.482964
sp|Q99NB9|SF3B1_MOUSE	Q99NB9	SF3B1_MOUSE	Sf3b1	38	39	24	55	44	44	44	35	42	-0.253757	0.404509	0.235628	0.11503
sp|Q99020|ROAA_MOUSE	Q99020	ROAA_MOUSE	Hnrnpab	17	18	9	18	15	28	25	14	18	-0.352302	0.40848	0.0931094	0.811438
sp|Q80W00|PP1RA_MOUSE	Q80W00	PP1RA_MOUSE	Ppp1r10	13	18	11	24	18	11	21	14	20	-0.366128	0.40848	-0.0506261	0.887846
sp|Q5SSK3|TEFM_MOUSE	Q5SSK3	TEFM_MOUSE	Tefm	0.9	0	2	0	0	0	1	0	2	-0.0242475	0.42265	-1	0.225403
sp|P59235|NUP43_MOUSE	P59235	NUP43_MOUSE	Nup43	4.9	4	3	6	4	3	5	4	3	-0.00965017	0.42265	0.0931094	0.42265
sp|Q6ZPY7|KDM3B_MOUSE	Q6ZPY7	KDM3B_MOUSE	Kdm3b	4.9	4	6	4	5	2	5	4	6	-0.00803732	0.42265	-0.36257	0.455669
sp|Q3THE2|ML12B_MOUSE	Q3THE2	ML12B_MOUSE	Myl12b	1.9	1	1	0	2	1	2	1	1	-0.0207586	0.42265	-0.222392	0.741801
sp|Q9Z104|HM20B_MOUSE	Q9Z104	HM20B_MOUSE	Hmg20b	1.9	1	1	1.9	1	1	2	1	1	-0.0207586	0.42265	-0.0207586	0.42265
sp|Q8CCG4|DPPA4_MOUSE	Q8CCG4	DPPA4_MOUSE	Dppa4	1.9	0	1	2	2	2	2	0	1	-0.0242475	0.42265	0.584963	0.225403
sp|Q9D0N7|CAF1B_MOUSE	Q9D0N7	CAF1B_MOUSE	Chaf1b	3	5	5	5	5	6	3	5	6	-0.0874628	0.42265	0.160465	0.42265
sp|Q8CI11|GNL3_MOUSE	Q8CI11	GNL3_MOUSE	Gnl3	4	4	6	3	3	5	3	4	6	0.0874628	0.42265	-0.192645	0.183503
sp|P35700|PRDX1_MOUSE	P35700	PRDX1_MOUSE	Prdx1	18	18	18	16	16	14	18	16	18	0.0515303	0.42265	-0.16665	0.225403
sp|Q8JZX4|SPF45_MOUSE	Q8JZX4	SPF45_MOUSE	Rbm17	5	5	4	5	5	4	5	4	4	0.0874628	0.42265	0.0874628	0.42265
sp|Q9CQT2|RBM7_MOUSE	Q9CQT2	RBM7_MOUSE	Rbm7	5	5	4	5	3	5	5	4	4	0.0874628	0.42265	0	1
sp|Q9CZU3|MTREX_MOUSE	Q9CZU3	MTREX_MOUSE	Mtrex	15	17	15	20	20	23	15	17	21	-0.163499	0.42265	0.237039	0.0634142
sp|P42932|TCPQ_MOUSE	P42932	TCPQ_MOUSE	Cct8	22	22	22	21	25	24	22	22	25	-0.0614005	0.42265	0.0198996	0.825922
sp|Q9Z0N1|IF2G_MOUSE	Q9Z0N1	IF2G_MOUSE	Eif2s3x	17	21	13	19	14	16	17	12	13	0.263034	0.42265	0.208587	0.0198039
sp|Q922V4|PLRG1_MOUSE	Q922V4	PLRG1_MOUSE	Plrg1	13	16	13	15	12	14	19	13	19	-0.263034	0.42265	-0.295456	0.109129
sp|Q8CFQ3|AQR_MOUSE	Q8CFQ3	AQR_MOUSE	Aqr	12	12	10	17	14	14	10	10	11	0.121991	0.42265	0.4975	0.0603815
sp|Q6PB66|LPPRC_MOUSE	Q6PB66	LPPRC_MOUSE	Lrpprc	8	10	10	10	16	8	8	10	13	-0.133267	0.42265	0.121991	0.785166
sp|P62137|PP1A_MOUSE	P62137	PP1A_MOUSE	Ppp1ca	6	6	4	6	6	9	6	6	7	-0.211504	0.42265	0.125531	0.42265
sp|Q8CCS6|PABP2_MOUSE	Q8CCS6	PABP2_MOUSE	Pabpn1	6	7	6	6	6	7	6	7	8	-0.125531	0.42265	-0.125531	0.183503
sp|Q9DCL9|PUR6_MOUSE	Q9DCL9	PUR6_MOUSE	Paics	6	6	6	6	4	5	8	6	6	-0.131245	0.42265	-0.353637	0.0377496
sp|Q9JLF6|TGM1_MOUSE	Q9JLF6	TGM1_MOUSE	Tgm1	6	0	4	0	1	0	2	2	0	0.893085	0.42265	-0.807355	0.225403
sp|Q8R0A0|T2FB_MOUSE	Q8R0A0	T2FB_MOUSE	Gtf2f2	5	6	5	7	7	4	7	5	7	-0.211504	0.42265	-0.0671142	0.839872
tr|A0A5H1ZRL3|A0A5H1ZRL3_MOUSE	A0A5H1ZRL3	A0A5H1ZRL3_MOUSE	Nelfb	5	4	4	5	7	4	4	6	6	-0.247928	0.42265	0	1
sp|P17182|ENOA_MOUSE	P17182	ENOA_MOUSE	Eno1	4	0	3	0	0	0	4	0	0	0.514573	0.42265	-1.22239	0.42265
sp|P39749|FEN1_MOUSE	P39749	FEN1_MOUSE	Fen1	4	3	3	2.9	3	3	3	3	3	0.115477	0.42265	-0.0120728	0.42265
sp|P60762|MO4L1_MOUSE	P60762	MO4L1_MOUSE	Morf4l1	4	3	3	5	3	4	3	3	3	0.115477	0.42265	0.321928	0.225403
sp|A6H5X4|PHF11_MOUSE	A6H5X4	PHF11_MOUSE	Phf11	3	1	1	1	2	1	2	1	1	0.192645	0.42265	0	1
sp|P59110|SENP1_MOUSE	P59110	SENP1_MOUSE	Senp1	3	4	3	2	3	3	3	2	3	0.241008	0.42265	0	1
sp|P97350|PKP1_MOUSE	P97350	PKP1_MOUSE	Pkp1	3	0	6	0	0	0	0	2	0	1.26303	0.42265	-0.736966	0.42265
sp|Q8BUI3|LRWD1_MOUSE	Q8BUI3	LRWD1_MOUSE	LRWD1	3	6	3	6	5	5	5	5	5	-0.263034	0.42265	0.0780025	0.42265
sp|Q8CH02|SUGP1_MOUSE	Q8CH02	SUGP1_MOUSE	Sugp1	3	2	4	3	3	2	5	4	3	-0.321928	0.42265	-0.447459	0.057191
sp|Q8VE37|RCC1_MOUSE	Q8VE37	RCC1_MOUSE	Rcc1	3	3	4	3	3	8	3	3	2	0.241008	0.42265	0.628031	0.42265
sp|Q99JY9|ARP3_MOUSE	Q99JY9	ARP3_MOUSE	Actr3	3	3	2	3	2	2	3	3	3	-0.125531	0.42265	-0.263034	0.183503
sp|Q9CWL8|CTBL1_MOUSE	Q9CWL8	CTBL1_MOUSE	Ctnnbl1	3	5	4	7	5	3	3	2	4	0.321928	0.42265	0.584963	0.320634
sp|Q9QXE7|TBL1X_MOUSE	Q9QXE7	TBL1X_MOUSE	Tbl1x	3	3	2	7	5	4	3	3	4	-0.241008	0.42265	0.547488	0.225403
sp|C0HKD8|MFA1A_MOUSE	C0HKD8	MFA1A_MOUSE	Mfap1a	2	0	1	4	2	0	0	0	1	0.584963	0.42265	1.16993	0.370059
sp|G3X9C2|FBX50_MOUSE	G3X9C2	FBX50_MOUSE	Nccrp1	2	0	0	0	0	0	1	0	0	0.321928	0.42265	-0.415037	0.42265
sp|O89090|SP1_MOUSE	O89090	SP1_MOUSE	Sp1	2	2	2	2	2	1	2	2	3	-0.152003	0.42265	-0.321928	0.42265
sp|P06151|LDHA_MOUSE	P06151	LDHA_MOUSE	Ldha	2	0	0	0	3	0	0	0	0	0.736966	0.42265	1	0.42265
sp|P26231|CTNA1_MOUSE	P26231	CTNA1_MOUSE	Ctnna1	2	4	4	7	6	5	2	3	4	0.115477	0.42265	0.807355	0.12169
sp|P30051|TEAD1_MOUSE	P30051	TEAD1_MOUSE	Tead1	2	2	3	1.9	2	2	2	2	2	0.152003	0.42265	-0.0161197	0.42265
sp|P62305|RUXE_MOUSE	P62305	RUXE_MOUSE	Snrpe	2	2	1	2	1	4	2	1	1	0.192645	0.42265	0.514573	0.42265
sp|Q69ZQ2|ISY1_MOUSE	Q69ZQ2	ISY1_MOUSE	Isy1	2	1	1	1.9	1	2	2	1	2	-0.192645	0.42265	-0.0181473	0.42265
sp|Q8BL97|SRSF7_MOUSE	Q8BL97	SRSF7_MOUSE	Srsf7	2	3	2	2	2	3	2	1	2	0.321928	0.42265	0.321928	0.183503
sp|Q8R3G1|PP1R8_MOUSE	Q8R3G1	PP1R8_MOUSE	Ppp1r8	2	3	2	1	0	0	2	1	2	0.321928	0.42265	-1	0.057191
sp|Q9CPP0|NPM3_MOUSE	Q9CPP0	NPM3_MOUSE	Npm3	2	0	0	0	0	0	0	0	0	0.736966	0.42265	0	1
sp|Q9ERF3|SKI8_MOUSE	Q9ERF3	SKI8_MOUSE	Skic8	2	2	2	3	3	3	2	2	3	-0.152003	0.42265	0.263034	0.183503
sp|Q9JIF7|COPB_MOUSE	Q9JIF7	COPB_MOUSE	Copb1	2	2	3	9	5	3	0	2	3	0.321928	0.42265	1.32193	0.269703
tr|A2A480|A2A480_MOUSE	A2A480	A2A480_MOUSE	Zmynd8	2	0	0	2	0	0	0	0	0	0.736966	0.42265	0.736966	0.42265
rev_sp|Q8BWY3|ERF1_MOUSE	Q8BWY3	ERF1_MOUSE	Etf1	1	1	1	1	0	1	0	1	1	0.263034	0.42265	0	1
sp|O08756|HCD2_MOUSE	O08756	HCD2_MOUSE	Hsd17b10	1	2	2	1	3	2	1	2	1	0.192645	0.42265	0.36257	0.183503
sp|O35382|EXOC4_MOUSE	O35382	EXOC4_MOUSE	Exoc4	1	1	1	1	1	1	1	0	1	0.263034	0.42265	0.263034	0.42265
sp|O35984|PBX2_MOUSE	O35984	PBX2_MOUSE	Pbx2	1	1	1	1	1	0	1	1	3	-0.415037	0.42265	-0.678072	0.42265
sp|P17809|GTR1_MOUSE	P17809	GTR1_MOUSE	Slc2a1	1	1	0	1	1	0	1	1	1	-0.263034	0.42265	-0.263034	0.42265
sp|P18155|MTDC_MOUSE	P18155	MTDC_MOUSE	Mthfd2	1	1	1	1	1	2	0	1	1	0.263034	0.42265	0.485427	0.183503
sp|P18653|KS6A1_MOUSE	P18653	KS6A1_MOUSE	Rps6ka1	1	1	3	2	4	2	1	3	3	-0.321928	0.42265	0.137504	0.666667
sp|P23475|XRCC6_MOUSE	P23475	XRCC6_MOUSE	Xrcc6	1	0	0	0	2	0	0	0	0	0.415037	0.42265	0.736966	0.42265
sp|P26369|U2AF2_MOUSE	P26369	U2AF2_MOUSE	U2af2	1	2	1	1	2	2	1	0	1	0.485427	0.42265	0.678072	0.225403
sp|P52912|TIA1_MOUSE	P52912	TIA1_MOUSE	Tia1	1	1	1	1	2	2	1	1	3	-0.415037	0.42265	0	1
sp|P59999|ARPC4_MOUSE	P59999	ARPC4_MOUSE	Arpc4	1	1	2	1	2	0	1	2	2	-0.192645	0.42265	-0.415037	0.42265
sp|P62814|VATB2_MOUSE	P62814	VATB2_MOUSE	Atp6v1b2	1	1	2	1	2	1	1	1	3	-0.192645	0.42265	-0.192645	0.741801
sp|P67778|PHB1_MOUSE	P67778	PHB1_MOUSE	Phb1	1	0	1	0	0	0	0	0	1	0.321928	0.42265	-0.415037	0.42265
sp|P97377|CDK2_MOUSE	P97377	CDK2_MOUSE	Cdk2	1	2	3	4	6	4	3	4	2	-0.415037	0.42265	0.5025	0.0377496
sp|P99026|PSB4_MOUSE	P99026	PSB4_MOUSE	Psmb4	1	0	1	0	0	0	1	1	1	-0.263034	0.42265	-1	1
sp|Q07113|MPRI_MOUSE	Q07113	MPRI_MOUSE	Igf2r	1	0	0	0	0	0	0	0	0	0.415037	0.42265	0	1
sp|Q3U2E2|ZMYM5_MOUSE	Q3U2E2	ZMYM5_MOUSE	Zmym5	1	2	2	4	1	2	1	1	2	0.192645	0.42265	0.514573	0.42265
sp|Q3UA16|SPC25_MOUSE	Q3UA16	SPC25_MOUSE	Spc25	1	1	1	1	1	0	1	0	1	0.263034	0.42265	0	1
sp|Q3UNW5|TF2L1_MOUSE	Q3UNW5	TF2L1_MOUSE	Tfcp2l1	1	1	2	1	2	0	2	1	2	-0.192645	0.42265	-0.415037	0.528595
sp|Q3UTQ7|PRD10_MOUSE	Q3UTQ7	PRD10_MOUSE	Prdm10	1	0	0	0	0	0	0	0	0	0.415037	0.42265	0	1
sp|Q5DTM8|BRE1A_MOUSE	Q5DTM8	BRE1A_MOUSE	Rnf20	1	2	3	3	5	2	3	4	2	-0.415037	0.42265	0.115477	0.42265
sp|Q60821|ZBT17_MOUSE	Q60821	ZBT17_MOUSE	Zbtb17	1	0	1	0.9	1	1	1	1	1	-0.263034	0.42265	-0.0242475	0.42265
sp|Q61164|CTCF_MOUSE	Q61164	CTCF_MOUSE	Ctcf	1	0	0	0	0	0	0	0	0	0.415037	0.42265	0	1
sp|Q62266|SPR1A_MOUSE	Q62266	SPR1A_MOUSE	Sprr1a	1	0	1	0	0	0	1	0	0	0.321928	0.42265	-0.415037	0.42265
sp|Q63871|RPAB4_MOUSE	Q63871	RPAB4_MOUSE	Polr2k	1	1	1	1	1	0	0	1	1	0.263034	0.42265	0	1
sp|Q7TSH3|ZN516_MOUSE	Q7TSH3	ZN516_MOUSE	Znf516	1	0	2	1	4	3	1	2	2	-0.415037	0.42265	0.459432	0.225403
sp|Q8BJ37|TYDP1_MOUSE	Q8BJ37	TYDP1_MOUSE	Tdp1	1	1	0	1	1	0	1	1	1	-0.263034	0.42265	-0.263034	0.42265
sp|Q8CHT3|INT5_MOUSE	Q8CHT3	INT5_MOUSE	Ints5	1	0	2	4	3	3	1	0	1	0.263034	0.42265	1.37851	0.0152681
sp|Q8K3Y3|LN28A_MOUSE	Q8K3Y3	LN28A_MOUSE	Lin28a	1	0	0	0	0	1	0	2	2	-0.807355	0.42265	-0.807355	0.225403
sp|Q91YE7|RBM5_MOUSE	Q91YE7	RBM5_MOUSE	Rbm5	1	1	1	2	3	1	1	0	1	0.263034	0.42265	0.847997	0.269703
sp|Q921D4|MED6_MOUSE	Q921D4	MED6_MOUSE	Med6	1	1	1	2	1	1	0	1	1	0.263034	0.42265	0.485427	0.42265
sp|Q99K43|PRC1_MOUSE	Q99K43	PRC1_MOUSE	Prc1	1	1	1	0	0	0	1	0	1	0.263034	0.42265	-0.736966	0.183503
sp|Q99PT3|IN80B_MOUSE	Q99PT3	IN80B_MOUSE	Ino80b	1	2	2	1	1	1	1	1	2	0.192645	0.42265	-0.222392	0.42265
sp|Q9CPR8|NSE3_MOUSE	Q9CPR8	NSE3_MOUSE	Nsmce3	1	2	1	3	3	3	1	2	3	-0.36257	0.42265	0.415037	0.225403
sp|Q9CPW4|ARPC5_MOUSE	Q9CPW4	ARPC5_MOUSE	Arpc5	1	0	0	0	0	0	0	0	0	0.415037	0.42265	0	1
sp|Q9CVB6|ARPC2_MOUSE	Q9CVB6	ARPC2_MOUSE	Arpc2	1	1	1	3	2	0	1	0	1	0.263034	0.42265	0.678072	0.42265
sp|Q9CZA6|NDE1_MOUSE	Q9CZA6	NDE1_MOUSE	Nde1	1	0	0	1	1	1	1	0	1	-0.321928	0.42265	0.263034	0.42265
sp|Q9D1P2|KAT8_MOUSE	Q9D1P2	KAT8_MOUSE	Kat8	1	1	1	1	4	0	1	1	3	-0.415037	0.42265	0	1
sp|Q9ERA6|TFP11_MOUSE	Q9ERA6	TFP11_MOUSE	Tfip11	1	1	0	6	6	3	3	0	2	-0.678072	0.42265	1.16993	0.148743
sp|Q9JII5|DAZP1_MOUSE	Q9JII5	DAZP1_MOUSE	Dazap1	1	2	1	1	2	1	1	2	2	-0.192645	0.42265	-0.192645	0.42265
sp|Q9QUM9|PSA6_MOUSE	Q9QUM9	PSA6_MOUSE	Psma6	1	0	1	0.9	1	1	1	1	1	-0.263034	0.42265	-0.0242475	0.42265
sp|Q9QXV3|ING1_MOUSE	Q9QXV3	ING1_MOUSE	Ing1	1	1	0	0	0	0	1	0	0	0.321928	0.42265	-0.415037	0.42265
sp|Q9R0U0|SRS10_MOUSE	Q9R0U0	SRS10_MOUSE	Srsf10	1	1	0	0.9	0	0	1	0	0	0.321928	0.42265	-0.0365259	0.42265
sp|Q9WTK2|CDYL_MOUSE	Q9WTK2	CDYL_MOUSE	Cdyl	1	0	0	0	0	0	0	0	0	0.415037	0.42265	0	1
tr|A0A0J9YTU2|A0A0J9YTU2_MOUSE	A0A0J9YTU2	A0A0J9YTU2_MOUSE	Slc4a1ap	1	0	1	0	0	0	0	0	1	0.321928	0.42265	-0.415037	0.42265
tr|A0A0U1RNL9|A0A0U1RNL9_MOUSE	A0A0U1RNL9	A0A0U1RNL9_MOUSE	Maz	1	3	1	4	2	0	5	1	5	-0.807355	0.42265	-0.63743	0.444444
tr|A0A1B0GSR7|A0A1B0GSR7_MOUSE	A0A1B0GSR7	A0A1B0GSR7_MOUSE	Krt10	1	0	0	0	0	0	0	0	0	0.415037	0.42265	0	1
tr|A2A482|A2A482_MOUSE	A2A482	A2A482_MOUSE	Zmynd8	1	0	1	0.9	1	2	0	0	1	0.321928	0.42265	0.786596	0.00118694
tr|D4AFX7|D4AFX7_MOUSE	D4AFX7	D4AFX7_MOUSE	Dnajc13	1	1	1	6	2	2	1	1	0	0.263034	0.42265	1.37851	0.156726
tr|F8VPP8|F8VPP8_MOUSE	F8VPP8	F8VPP8_MOUSE	Zc3h7b	1	1	2	1	2	1	3	1	2	-0.36257	0.42265	-0.36257	0.528595
tr|G3X8Q1|G3X8Q1_MOUSE	G3X8Q1	G3X8Q1_MOUSE	Cabin1	1	1	1	2	1	0	1	0	1	0.263034	0.42265	0.263034	0.666667
rev_sp|Q6NZJ6|IF4G1_MOUSE	Q6NZJ6	IF4G1_MOUSE	Eif4g1	0	0	0	0	1	0	1	0	0	-0.415037	0.42265	0	1
rev_sp|Q9D9Z1|SKAP_MOUSE	Q9D9Z1	SKAP_MOUSE	Knstrn	0	1	0	0	0	0	1	1	0	-0.321928	0.42265	-0.736966	0.183503
rev_sp|Q9ESZ8|GTF2I_MOUSE	Q9ESZ8	GTF2I_MOUSE	Gtf2i	0	0	0	2	0	0	1	0	0	-0.415037	0.42265	0.321928	0.42265
sp|A2A791|ZMYM4_MOUSE	A2A791	ZMYM4_MOUSE	Zmym4	0	0	2	5	1	3	0	0	0	0.736966	0.42265	2	0.12169
sp|A2RSY6|TRM1L_MOUSE	A2RSY6	TRM1L_MOUSE	Trmt1l	0	0	1	1	2	2	0	0	0	0.415037	0.42265	1.41504	0.0377496
sp|B1AZI6|THOC2_MOUSE	B1AZI6	THOC2_MOUSE	Thoc2	0	0	2	2	1	0	0	0	0	0.736966	0.42265	1	0.225403
sp|E9Q5K9|YTDC1_MOUSE	E9Q5K9	YTDC1_MOUSE	Ythdc1	0	0	2	0	0	0	0	0	0	0.736966	0.42265	0	1
sp|O08583|THOC4_MOUSE	O08583	THOC4_MOUSE	Alyref	0	1	1	1	2	2	1	1	1	-0.263034	0.42265	0.415037	0.183503
sp|O09061|PSB1_MOUSE	O09061	PSB1_MOUSE	Psmb1	0	0	1	0	0	0	0	0	0	0.415037	0.42265	0	1
sp|O35134|RPA1_MOUSE	O35134	RPA1_MOUSE	Polr1a	0	0	2	1	1	4	0	0	0	0.736966	0.42265	1.58496	0.183503
sp|O35459|ECH1_MOUSE	O35459	ECH1_MOUSE	Ech1	0	0	0	0	0	0	0	0	1	-0.415037	0.42265	-0.415037	0.42265
sp|O35711|LIPB2_MOUSE	O35711	LIPB2_MOUSE	Ppfibp2	0	0	0	0	1	0	0	1	0	-0.415037	0.42265	0	1
sp|O70422|TF2H4_MOUSE	O70422	TF2H4_MOUSE	Gtf2h4	0	0	1	2	2	3	0	0	0	0.415037	0.42265	1.73697	0.0198039
sp|O88952|LIN7C_MOUSE	O88952	LIN7C_MOUSE	Lin7c	0	0	0	0	1	1	1	0	0	-0.415037	0.42265	0.321928	0.666667
sp|P11438|LAMP1_MOUSE	P11438	LAMP1_MOUSE	Lamp1	0	0	1	0	0	0	0	0	0	0.415037	0.42265	0	1
sp|P18608|HMGN1_MOUSE	P18608	HMGN1_MOUSE	Hmgn1	0	1	1	1	1	0	0	2	1	-0.263034	0.42265	-0.263034	0.666667
sp|P23798|PCGF2_MOUSE	P23798	PCGF2_MOUSE	Pcgf2	0	0	2	0	0	1	0	0	0	0.736966	0.42265	0.415037	0.42265
sp|P24788|CD11B_MOUSE	P24788	CD11B_MOUSE	Cdk11b	0	0	1	0	0	0	0	0	0	0.415037	0.42265	0	1
sp|P30276|CCNB2_MOUSE	P30276	CCNB2_MOUSE	Ccnb2	0	1	1	1	2	1	0	1	3	-0.485427	0.42265	0	1
sp|P49025|CTRO_MOUSE	P49025	CTRO_MOUSE	Cit	0	1	0	0	1	4	0	0	0	0.415037	0.42265	1.41504	0.29986
sp|P49135|ERCC3_MOUSE	P49135	ERCC3_MOUSE	Ercc3	0	0	2	0	0	2	0	0	0	0.736966	0.42265	0.736966	0.42265
sp|P52431|DPOD1_MOUSE	P52431	DPOD1_MOUSE	Pold1	0	1	4	1	1	1	0	1	1	0.678072	0.42265	0.263034	0.42265
sp|P53995|APC1_MOUSE	P53995	APC1_MOUSE	Anapc1	0	0	0	1	0	1	0	1	0	-0.415037	0.42265	0.321928	0.666667
sp|P62488|RPB7_MOUSE	P62488	RPB7_MOUSE	Polr2g	0	0	0	0	1	1	0	1	0	-0.415037	0.42265	0.321928	0.42265
sp|P62751|RL23A_MOUSE	P62751	RL23A_MOUSE	Rpl23a	0	1	2	0	1	2	0	1	1	0.263034	0.42265	0.263034	0.42265
sp|P70270|RAD54_MOUSE	P70270	RAD54_MOUSE	Rad54l	0	0	4	0	0	1	0	0	0	1.22239	0.42265	0.415037	0.42265
sp|P81269|ATF1_MOUSE	P81269	ATF1_MOUSE	Atf1	0	0	0	0	1	1	0	0	1	-0.415037	0.42265	0.321928	0.42265
sp|P83877|TXN4A_MOUSE	P83877	TXN4A_MOUSE	Txnl4a	0	0	0	1	1	0	0	0	1	-0.415037	0.42265	0.321928	0.666667
sp|P83940|ELOC_MOUSE	P83940	ELOC_MOUSE	Eloc	0	0	0	0	0	0	0	0	2	-0.736966	0.42265	-0.736966	0.42265
sp|P97386|DNLI3_MOUSE	P97386	DNLI3_MOUSE	Lig3	0	1	3	1	3	2	2	1	3	-0.36257	0.42265	0	1
sp|Q03147|CDK7_MOUSE	Q03147	CDK7_MOUSE	Cdk7	0	1	1	0	1	0	0	0	1	0.321928	0.42265	0	1
sp|Q08297|RAD51_MOUSE	Q08297	RAD51_MOUSE	Rad51	0	0	1	0	0	0	0	0	0	0.415037	0.42265	0	1
sp|Q14AI0|DCC1_MOUSE	Q14AI0	DCC1_MOUSE	DSCC1	0	1	0	1	2	1	0	0	0	0.415037	0.42265	1.22239	0.057191
sp|Q3TIX9|SNUT2_MOUSE	Q3TIX9	SNUT2_MOUSE	Usp39	0	0	1	0	0	1	0	0	0	0.415037	0.42265	0.415037	0.42265
sp|Q3UB74|TBRG1_MOUSE	Q3UB74	TBRG1_MOUSE	Tbrg1	0	1	1	0.9	1	1	1	1	1	-0.263034	0.42265	-0.0242475	0.42265
sp|Q3UFY8|TM10C_MOUSE	Q3UFY8	TM10C_MOUSE	Trmt10c	0	0	0	0	0	0	1	0	0	-0.415037	0.42265	-0.415037	0.42265
sp|Q3UH06|RREB1_MOUSE	Q3UH06	RREB1_MOUSE	Rreb1	0	0	3	0	0	1	0	0	0	1	0.42265	0.415037	0.42265
sp|Q5EE38|ACD_MOUSE	Q5EE38	ACD_MOUSE	Acd	0	0	1	0	0	0	0	0	0	0.415037	0.42265	0	1
sp|Q5HZJ0|RNC_MOUSE	Q5HZJ0	RNC_MOUSE	Drosha	0	0	1	0	0	1	0	0	0	0.415037	0.42265	0.415037	0.42265
sp|Q5KU39|VPS41_MOUSE	Q5KU39	VPS41_MOUSE	Vps41	0	0	1	2	1	1	0	0	0	0.415037	0.42265	1.22239	0.057191
sp|Q5SWD9|TSR1_MOUSE	Q5SWD9	TSR1_MOUSE	Tsr1	0	0	1	0	0	0	0	0	0	0.415037	0.42265	0	1
sp|Q60793|KLF4_MOUSE	Q60793	KLF4_MOUSE	Klf4	0	1	0	0.9	1	0	1	1	0	-0.321928	0.42265	-0.0291463	0.42265
sp|Q62376|RU17_MOUSE	Q62376	RU17_MOUSE	Snrnp70	0	0	1	0	0	2	0	0	0	0.415037	0.42265	0.736966	0.42265
sp|Q62504|MINT_MOUSE	Q62504	MINT_MOUSE	Spen	0	0	1	0	0	0	0	0	0	0.415037	0.42265	0	1
sp|Q69ZX6|MOR2A_MOUSE	Q69ZX6	MOR2A_MOUSE	Morc2a	0	1	3	3	1	3	0	1	1	0.485427	0.42265	1	0.199359
sp|Q6DFV1|CNDG2_MOUSE	Q6DFV1	CNDG2_MOUSE	Ncapg2	0	0	0	3	2	0	1	0	0	-0.415037	0.42265	1	0.183503
sp|Q6P9Q6|FKB15_MOUSE	Q6P9Q6	FKB15_MOUSE	Fkbp15	0	1	1	2	1	2	1	1	1	-0.263034	0.42265	0.415037	0.183503
sp|Q6PFD6|KI18B_MOUSE	Q6PFD6	KI18B_MOUSE	Kif18b	0	1	1	1	1	0	1	1	1	-0.263034	0.42265	-0.263034	0.42265
sp|Q7TMB8|CYFP1_MOUSE	Q7TMB8	CYFP1_MOUSE	Cyfip1	0	0	2	0	4	2	0	0	0	0.736966	0.42265	1.58496	0.225403
sp|Q7TMD7|DSG4_MOUSE	Q7TMD7	DSG4_MOUSE	Dsg4	0	1	0	0	0	0	0	0	0	0.415037	0.42265	0	1
sp|Q7TME2|SPAG5_MOUSE	Q7TME2	SPAG5_MOUSE	Spag5	0	0	1	1	1	0	0	1	1	-0.321928	0.42265	0	1
sp|Q7TT18|MCAF1_MOUSE	Q7TT18	MCAF1_MOUSE	Atf7ip	0	0	2	0	0	0	0	0	1	0.321928	0.42265	-0.415037	0.42265
sp|Q80T69|RSBN1_MOUSE	Q80T69	RSBN1_MOUSE	Rsbn1	0	0	2	2	1	1	0	0	0	0.736966	0.42265	1.22239	0.057191
sp|Q80UV9|TAF1_MOUSE	Q80UV9	TAF1_MOUSE	Taf1	0	1	0	4	3	1	0	0	0	0.415037	0.42265	1.87447	0.0941784
sp|Q80VC9|CAMP3_MOUSE	Q80VC9	CAMP3_MOUSE	Camsap3	0	0	1	0	0	1	0	0	0	0.415037	0.42265	0.415037	0.42265
sp|Q8BG15|CTSL2_MOUSE	Q8BG15	CTSL2_MOUSE	Ctdspl2	0	1	4	0	0	1	0	1	0	1	0.42265	0	1
sp|Q8BG32|PSD11_MOUSE	Q8BG32	PSD11_MOUSE	Psmd11	0	0	1	0	1	2	0	0	0	0.415037	0.42265	1	0.225403
sp|Q8BHN1|TXLNG_MOUSE	Q8BHN1	TXLNG_MOUSE	Txlng	0	0	1	0	0	1	1	0	1	-0.321928	0.42265	-0.321928	0.42265
sp|Q8BHX1|HAUS1_MOUSE	Q8BHX1	HAUS1_MOUSE	Haus1	0	1	1	1	1	0	0	0	1	0.321928	0.42265	0.321928	0.666667
sp|Q8BI72|CARF_MOUSE	Q8BI72	CARF_MOUSE	Cdkn2aip	0	0	1	1	0	0	0	0	0	0.415037	0.42265	0.415037	0.42265
sp|Q8BIX3|AL14E_MOUSE	Q8BIX3	AL14E_MOUSE	Arl14ep	0	0	0	0	0	1	0	0	1	-0.415037	0.42265	0	1
sp|Q8BLH7|HIRP3_MOUSE	Q8BLH7	HIRP3_MOUSE	Hirip3	0	0	1	0	0	0	0	0	0	0.415037	0.42265	0	1
sp|Q8BP48|MAP11_MOUSE	Q8BP48	MAP11_MOUSE	Metap1	0	1	1	0	1	0	0	0	1	0.321928	0.42265	0	1
sp|Q8BSN5|PHF23_MOUSE	Q8BSN5	PHF23_MOUSE	Phf23	0	0	1	0.9	1	1	0	0	0	0.415037	0.42265	0.975752	0.00118694
sp|Q8BTU1|CFA20_MOUSE	Q8BTU1	CFA20_MOUSE	Cfap20	0	1	1	0.9	1	1	1	1	1	-0.263034	0.42265	-0.0242475	0.42265
sp|Q8CHW4|EI2BE_MOUSE	Q8CHW4	EI2BE_MOUSE	Eif2b5	0	0	2	0	1	1	0	0	0	0.736966	0.42265	0.736966	0.183503
sp|Q8K2D3|EDC3_MOUSE	Q8K2D3	EDC3_MOUSE	Edc3	0	1	2	2	1	1	2	1	2	-0.415037	0.42265	-0.192645	0.42265
sp|Q8R016|BLMH_MOUSE	Q8R016	BLMH_MOUSE	Blmh	0	0	2	0	0	0	0	0	0	0.736966	0.42265	0	1
sp|Q8R344|CCD12_MOUSE	Q8R344	CCD12_MOUSE	Ccdc12	0	2	2	3	2	2	1	2	2	-0.192645	0.42265	0.321928	0.42265
sp|Q8R4U7|LUZP1_MOUSE	Q8R4U7	LUZP1_MOUSE	Luzp1	0	0	1	2	1	0	0	0	0	0.415037	0.42265	1	0.225403
sp|Q8VD75|HIP1_MOUSE	Q8VD75	HIP1_MOUSE	Hip1	0	0	0	0	2	3	0	1	0	-0.415037	0.42265	1	0.269703
sp|Q8VDM4|PSMD2_MOUSE	Q8VDM4	PSMD2_MOUSE	Psmd2	0	1	1	0	0	0	0	0	1	0.321928	0.42265	-0.415037	0.42265
sp|Q91VT1|NSE2_MOUSE	Q91VT1	NSE2_MOUSE	Nsmce2	0	0	1	0	1	0	0	0	0	0.415037	0.42265	0.415037	0.42265
sp|Q91W86|VPS11_MOUSE	Q91W86	VPS11_MOUSE	Vps11	0	1	1	1	3	0	1	1	1	-0.263034	0.42265	0.222392	0.741801
sp|Q925J9|MED1_MOUSE	Q925J9	MED1_MOUSE	Med1	0	0	1	0	1	2	0	0	0	0.415037	0.42265	1	0.225403
sp|Q99JW4|LIMS1_MOUSE	Q99JW4	LIMS1_MOUSE	Lims1	0	0	1	0	1	0	0	1	1	-0.321928	0.42265	-0.321928	0.42265
sp|Q99K28|ARFG2_MOUSE	Q99K28	ARFG2_MOUSE	Arfgap2	0	0	0	0	0	0	1	0	0	-0.415037	0.42265	-0.415037	0.42265
sp|Q99K85|SERC_MOUSE	Q99K85	SERC_MOUSE	Psat1	0	0	0	0	0	0	0	0	1	-0.415037	0.42265	-0.415037	0.42265
sp|Q99LJ0|CT2NL_MOUSE	Q99LJ0	CT2NL_MOUSE	Cttnbp2nl	0	0	0	0	0	0	0	0	1	-0.415037	0.42265	-0.415037	0.42265
sp|Q99PU7|BAP1_MOUSE	Q99PU7	BAP1_MOUSE	Bap1	0	0	0	0	1	0	1	0	0	-0.415037	0.42265	0	1
sp|Q9CPV5|PMF1_MOUSE	Q9CPV5	PMF1_MOUSE	Pmf1	0	0	0	0	0	0	0	1	0	-0.415037	0.42265	-0.415037	0.42265
sp|Q9CQL7|MOFA1_MOUSE	Q9CQL7	MOFA1_MOUSE	Mrfap1	0	1	0	0	0	0	0	0	0	0.415037	0.42265	0	1
sp|Q9CWV4|MAGBG_MOUSE	Q9CWV4	MAGBG_MOUSE	Mageb16	0	0	0	1	1	0	1	0	0	-0.415037	0.42265	0.321928	0.42265
sp|Q9CWW6|PIN4_MOUSE	Q9CWW6	PIN4_MOUSE	Pin4	0	0	0	0	1	0	0	0	1	-0.415037	0.42265	0	1
sp|Q9CX48|ZCH10_MOUSE	Q9CX48	ZCH10_MOUSE	Zcchc10	0	0	1	0	0	0	0	0	0	0.415037	0.42265	0	1
sp|Q9CXW2|RT22_MOUSE	Q9CXW2	RT22_MOUSE	Mrps22	0	0	0	1	0	0	0	1	0	-0.415037	0.42265	0	1
sp|Q9D2H6|SP2_MOUSE	Q9D2H6	SP2_MOUSE	Sp2	0	0	1	0	1	0	0	0	0	0.415037	0.42265	0.415037	0.42265
sp|Q9D6Z1|NOP56_MOUSE	Q9D6Z1	NOP56_MOUSE	Nop56	0	0	1	0	0	0	0	0	0	0.415037	0.42265	0	1
sp|Q9D8W5|PSD12_MOUSE	Q9D8W5	PSD12_MOUSE	Psmd12	0	1	2	0	0	0	0	1	1	0.263034	0.42265	-0.736966	0.183503
sp|Q9D9Z1|SKAP_MOUSE	Q9D9Z1	SKAP_MOUSE	Knstrn	0	1	1	0.9	1	1	1	1	1	-0.263034	0.42265	-0.0242475	0.42265
sp|Q9DB77|QCR2_MOUSE	Q9DB77	QCR2_MOUSE	Uqcrc2	0	0	0	0	0	0	0	0	1	-0.415037	0.42265	-0.415037	0.42265
sp|Q9DBM2|ECHP_MOUSE	Q9DBM2	ECHP_MOUSE	Ehhadh	0	0	0	0	0	2	0	1	0	-0.415037	0.42265	0.321928	0.741801
sp|Q9EQM6|DGCR8_MOUSE	Q9EQM6	DGCR8_MOUSE	Dgcr8	0	0	1	0	0	0	0	0	3	-0.584963	0.42265	-1	0.42265
sp|Q9JHC9|ELF2_MOUSE	Q9JHC9	ELF2_MOUSE	Elf2	0	0	2	0	1	1	2	0	2	-0.485427	0.42265	-0.485427	0.528595
sp|Q9JHI7|EXOS9_MOUSE	Q9JHI7	EXOS9_MOUSE	Exosc9	0	0	1	0	2	1	0	1	1	-0.321928	0.42265	0.263034	0.42265
sp|Q9JIK5|DDX21_MOUSE	Q9JIK5	DDX21_MOUSE	Ddx21	0	0	1	0	0	2	0	0	0	0.415037	0.42265	0.736966	0.42265
sp|Q9JJ89|CCD86_MOUSE	Q9JJ89	CCD86_MOUSE	Ccdc86	0	0	1	0	0	1	1	0	1	-0.321928	0.42265	-0.321928	0.42265
sp|Q9JKB3|YBOX3_MOUSE	Q9JKB3	YBOX3_MOUSE	Ybx3	0	0	1	0	0	1	0	0	0	0.415037	0.42265	0.415037	0.42265
sp|Q9JKV1|ADRM1_MOUSE	Q9JKV1	ADRM1_MOUSE	Adrm1	0	1	1	0	1	1	0	0	1	0.321928	0.42265	0.321928	0.42265
sp|Q9QWV9|CCNT1_MOUSE	Q9QWV9	CCNT1_MOUSE	Ccnt1	0	0	0	1	1	1	0	0	1	-0.415037	0.42265	0.584963	0.183503
sp|Q9QXK2|RAD18_MOUSE	Q9QXK2	RAD18_MOUSE	Rad18	0	0	1	1	1	0	1	0	1	-0.321928	0.42265	0	1
sp|Q9QY76|VAPB_MOUSE	Q9QY76	VAPB_MOUSE	Vapb	0	1	0	1	1	0	0	0	0	0.415037	0.42265	0.736966	0.183503
sp|Q9QZE5|COPG1_MOUSE	Q9QZE5	COPG1_MOUSE	Copg1	0	6	3	6	4	4	0	3	3	0.415037	0.42265	0.917538	0.250731
sp|Q9R1C0|TAF7_MOUSE	Q9R1C0	TAF7_MOUSE	Taf7	0	0	1	2	2	1	0	0	0	0.415037	0.42265	1.41504	0.0377496
sp|Q9R1C7|PR40A_MOUSE	Q9R1C7	PR40A_MOUSE	Prpf40a	0	0	1	1	0	0	0	0	0	0.415037	0.42265	0.415037	0.42265
tr|A0A087WNL7|A0A087WNL7_MOUSE	A0A087WNL7	A0A087WNL7_MOUSE	Srcap	0	0	1	0	0	0	0	0	0	0.415037	0.42265	0	1
tr|A0A1L1SQN1|A0A1L1SQN1_MOUSE	A0A1L1SQN1	A0A1L1SQN1_MOUSE	Zbtb44	0	0	2	0	1	0	0	0	1	0.321928	0.42265	0	1
tr|E9PY14|E9PY14_MOUSE	E9PY14	E9PY14_MOUSE	Cenpf	0	0	0	0	1	0	1	0	0	-0.415037	0.42265	0	1
tr|E9Q8A5|E9Q8A5_MOUSE	E9Q8A5	E9Q8A5_MOUSE	Pms1	0	0	2	0	2	1	0	1	2	-0.263034	0.42265	0	1
tr|G3X9V8|G3X9V8_MOUSE	G3X9V8	G3X9V8_MOUSE	Serpinb3a	0	0	0	0	0	0	1	0	0	-0.415037	0.42265	-0.415037	0.42265
tr|G3X9Z4|G3X9Z4_MOUSE	G3X9Z4	G3X9Z4_MOUSE	Pcf11	0	0	1	1	1	0	0	0	0	0.415037	0.42265	0.736966	0.183503
sp|A2A935|PRD16_MOUSE	A2A935	PRD16_MOUSE	Prdm16	0.9	1	1	0.9	1	1	1	1	1	-0.0242475	0.42265	-0.0242475	0.42265
sp|O55125|NIPS1_MOUSE	O55125	NIPS1_MOUSE	Nipsnap1	0.9	1	1	0.9	1	1	1	1	1	-0.0242475	0.42265	-0.0242475	0.42265
sp|P52432|RPAC1_MOUSE	P52432	RPAC1_MOUSE	Polr1c	0.9	1	1	1.9	2	2	1	1	1	-0.0242475	0.42265	0.568843	0.00118694
sp|P62743|AP2S1_MOUSE	P62743	AP2S1_MOUSE	Ap2s1	0.9	1	1	1	2	2	1	1	1	-0.0242475	0.42265	0.415037	0.183503
sp|P63271|SPT4A_MOUSE	P63271	SPT4A_MOUSE	Supt4h1a	0.9	1	1	2	1	1	1	1	1	-0.0242475	0.42265	0.222392	0.42265
sp|P83887|TBG1_MOUSE	P83887	TBG1_MOUSE	Tubg1	0.9	1	1	0.9	1	1	1	1	1	-0.0242475	0.42265	-0.0242475	0.42265
sp|Q3UQA7|SELH_MOUSE	Q3UQA7	SELH_MOUSE	Selenoh	0.9	1	1	1	2	2	1	1	1	-0.0242475	0.42265	0.415037	0.183503
sp|Q8C1B7|SEP11_MOUSE	Q8C1B7	SEP11_MOUSE	Septin11	0.9	1	1	2	1	3	1	1	1	-0.0242475	0.42265	0.584963	0.225403
sp|Q8R2M2|TDIF2_MOUSE	Q8R2M2	TDIF2_MOUSE	Dnttip2	0.9	1	1	0.9	1	1	1	1	1	-0.0242475	0.42265	-0.0242475	0.42265
sp|Q91VJ1|AIM2_MOUSE	Q91VJ1	AIM2_MOUSE	Aim2	0.9	1	1	0.9	1	1	1	1	1	-0.0242475	0.42265	-0.0242475	0.42265
sp|Q923G2|RPAB3_MOUSE	Q923G2	RPAB3_MOUSE	Polr2h	0.9	1	1	3	2	2	1	1	1	-0.0242475	0.42265	0.736966	0.057191
sp|Q9CQQ8|LSM7_MOUSE	Q9CQQ8	LSM7_MOUSE	Lsm7	0.9	1	1	1	0	0	1	1	1	-0.0242475	0.42265	-0.584963	0.183503
sp|Q9D115|ZN706_MOUSE	Q9D115	ZN706_MOUSE	Znf706	0.9	1	1	1	2	2	1	1	1	-0.0242475	0.42265	0.415037	0.183503
sp|Q9D1M0|SEC13_MOUSE	Q9D1M0	SEC13_MOUSE	Sec13	0.9	1	1	2	2	1	1	1	1	-0.0242475	0.42265	0.415037	0.183503
sp|Q9DAT2|MRGBP_MOUSE	Q9DAT2	MRGBP_MOUSE	Mrgbp	0.9	1	1	0.9	1	1	1	1	1	-0.0242475	0.42265	-0.0242475	0.42265
sp|Q9DBZ5|EIF3K_MOUSE	Q9DBZ5	EIF3K_MOUSE	Eif3k	0.9	1	1	0.9	1	1	1	1	1	-0.0242475	0.42265	-0.0242475	0.42265
sp|Q9DCT6|BAP18_MOUSE	Q9DCT6	BAP18_MOUSE	Bap18	0.9	1	1	1	1	0	1	1	1	-0.0242475	0.42265	-0.263034	0.42265
tr|G5E8T3|G5E8T3_MOUSE	G5E8T3	G5E8T3_MOUSE	Srp19	0.9	1	1	0.9	1	1	1	1	1	-0.0242475	0.42265	-0.0242475	0.42265
sp|Q61881|MCM7_MOUSE	Q61881	MCM7_MOUSE	Mcm7	12	14	10	12	12	14	12	14	15	-0.174029	0.42265	-0.10188	0.225403
sp|P25206|MCM3_MOUSE	P25206	MCM3_MOUSE	Mcm3	11	16	12	11	15	17	11	11	12	0.182864	0.42265	0.314109	0.188497
sp|Q3UGC7|EI3JA_MOUSE	Q3UGC7	EI3JA_MOUSE	Eif3j1	8	6	5	7	6	8	3	6	5	0.371969	0.42265	0.4975	0.19171
sp|Q9CR11|YETS4_MOUSE	Q9CR11	YETS4_MOUSE	Yeats4	4	4	2	6	5	4	4	4	4	-0.206451	0.42265	0.263034	0.225403
sp|D3YXK1|SAMD1_MOUSE	D3YXK1	SAMD1_MOUSE	Samd1	3	3	3	4	3	3	5	3	3	-0.222392	0.42265	-0.106915	0.42265
sp|O70445|BARD1_MOUSE	O70445	BARD1_MOUSE	Bard1	3	3	2	5	6	3	3	1	2	0.289507	0.42265	0.917538	0.156726
sp|P35979|RL12_MOUSE	P35979	RL12_MOUSE	Rpl12	3	5	2	3	3	3	5	4	4	-0.29956	0.42265	-0.415037	0.057191
sp|P70318|TIAR_MOUSE	P70318	TIAR_MOUSE	Tial1	3	6	4	3	4	5	3	3	4	0.29956	0.42265	0.206451	0.183503
sp|P08775|RPB1_MOUSE	P08775	RPB1_MOUSE	Polr2a	2	1	1	9	8	9	1	1	1	0.222392	0.42265	2.27302	0.00188502
sp|Q0VGY8|TANC1_MOUSE	Q0VGY8	TANC1_MOUSE	Tanc1	2	2	1	3	2	2	3	2	1	-0.169925	0.42265	0.152003	0.42265
sp|Q60596|XRCC1_MOUSE	Q60596	XRCC1_MOUSE	Xrcc1	2	2	2	2	1	1	2	2	1	0.169925	0.42265	-0.192645	0.42265
sp|Q80V86|INT8_MOUSE	Q80V86	INT8_MOUSE	Ints8	2	1	2	4	4	2	2	2	2	-0.169925	0.42265	0.530515	0.183503
sp|Q8VDG3|PARN_MOUSE	Q8VDG3	PARN_MOUSE	Parn	2	3	3	1	3	1	2	1	3	0.289507	0.42265	-0.169925	0.80755
sp|Q99N20|BRMS1_MOUSE	Q99N20	BRMS1_MOUSE	Brms1	2	2	2	2	2	1	2	1	2	0.169925	0.42265	0	1
sp|Q9D0R8|LSM12_MOUSE	Q9D0R8	LSM12_MOUSE	Lsm12	2	2	4	3	3	1	2	2	2	0.289507	0.42265	0.152003	0.666667
sp|Q9EQH4|TAF8_MOUSE	Q9EQH4	TAF8_MOUSE	Taf8	2	2	1	2	2	3	2	2	2	-0.169925	0.42265	0.152003	0.42265
sp|Q9Z2U0|PSA7_MOUSE	Q9Z2U0	PSA7_MOUSE	Psma7	2	1	2	0	2	0	2	2	2	-0.169925	0.42265	-0.847997	0.183503
sp|O70325|GPX4_MOUSE	O70325	GPX4_MOUSE	Gpx4	1	2	1	3	3	2	1	1	1	0.222392	0.42265	0.874469	0.0377496
sp|P47753|CAZA1_MOUSE	P47753	CAZA1_MOUSE	Capza1	1	1	1	1	1	0	1	2	1	-0.222392	0.42265	-0.485427	0.183503
sp|P56480|ATPB_MOUSE	P56480	ATPB_MOUSE	Atp5f1b	1	1	1	0	2	0	2	1	1	-0.222392	0.42265	-0.485427	0.528595
sp|P62075|TIM13_MOUSE	P62075	TIM13_MOUSE	Timm13	1	2	1	1	1	0	1	1	1	0.222392	0.42265	-0.263034	0.42265
sp|P62196|PRS8_MOUSE	P62196	PRS8_MOUSE	Psmc5	1	1	2	0.9	1	1	1	1	1	0.222392	0.42265	-0.0242475	0.42265
sp|Q5U4D9|THOC6_MOUSE	Q5U4D9	THOC6_MOUSE	Thoc6	1	1	1	3	2	2	1	2	1	-0.222392	0.42265	0.514573	0.225403
sp|Q60930|VDAC2_MOUSE	Q60930	VDAC2_MOUSE	Vdac2	1	1	1	0	1	0	1	1	2	-0.222392	0.42265	-0.807355	0.225403
sp|Q61142|SPIN1_MOUSE	Q61142	SPIN1_MOUSE	Spin1	1	1	1	1	1	1	1	1	2	-0.222392	0.42265	-0.222392	0.42265
sp|Q61624|ZN148_MOUSE	Q61624	ZN148_MOUSE	Znf148	1	1	2	2	2	1	1	0	2	0.222392	0.42265	0.415037	0.528595
sp|Q64127|TIF1A_MOUSE	Q64127	TIF1A_MOUSE	Trim24	1	2	2	3	4	3	2	2	2	-0.169925	0.42265	0.530515	0.057191
sp|Q6PAL0|BEND3_MOUSE	Q6PAL0	BEND3_MOUSE	Bend3	1	1	2	1	3	2	1	1	1	0.222392	0.42265	0.584963	0.225403
sp|Q8BYB9|PGLT1_MOUSE	Q8BYB9	PGLT1_MOUSE	Poglut1	1	2	1	1.9	2	2	1	1	1	0.222392	0.42265	0.568843	0.00118694
sp|Q8K114|INT9_MOUSE	Q8K114	INT9_MOUSE	Ints9	1	1	2	4	2	1	1	1	1	0.222392	0.42265	0.736966	0.269703
sp|Q8R349|CDC16_MOUSE	Q8R349	CDC16_MOUSE	Cdc16	1	1	2	1	1	0	1	1	1	0.222392	0.42265	-0.263034	0.42265
sp|Q9D2E2|TOE1_MOUSE	Q9D2E2	TOE1_MOUSE	Toe1	1	3	2	2	2	4	1	2	2	0.169925	0.42265	0.459432	0.225403
sp|Q9D8T7|SLIRP_MOUSE	Q9D8T7	SLIRP_MOUSE	Slirp	1	1	1	1	1	1	1	1	2	-0.222392	0.42265	-0.222392	0.42265
sp|Q9EP71|RAI14_MOUSE	Q9EP71	RAI14_MOUSE	Rai14	1	1	1	1	1	2	2	1	1	-0.222392	0.42265	0	1
sp|Q99LT0|DPY30_MOUSE	Q99LT0	DPY30_MOUSE	Dpy30	0	0	1	0	0	0	0	0	2	-0.321928	0.42265	-0.736966	0.42265
sp|P27546|MAP4_MOUSE	P27546	MAP4_MOUSE	Map4	30	36	28	21	25	33	30	28	28	0.124179	0.42265	-0.118181	0.623133
sp|P59328|WDHD1_MOUSE	P59328	WDHD1_MOUSE	Wdhd1	11	11	9	9	10	9	11	11	11	-0.0824622	0.42265	-0.215729	0.0377496
sp|P60335|PCBP1_MOUSE	P60335	PCBP1_MOUSE	Pcbp1	7	8	8	4	8	8	10	8	8	-0.157541	0.42265	-0.334419	0.42265
sp|Q64092|TFE3_MOUSE	Q64092	TFE3_MOUSE	Tfe3	7	8	8	8	9	7	10	8	8	-0.157541	0.42265	-0.103093	0.528595
sp|Q8BX09|RBBP5_MOUSE	Q8BX09	RBBP5_MOUSE	Rbbp5	7	7	7	8	9	7	7	6	7	0.0614005	0.42265	0.231326	0.269703
sp|Q9WUK4|RFC2_MOUSE	Q9WUK4	RFC2_MOUSE	Rfc2	7	7	7	7	5	6	7	6	7	0.0614005	0.42265	-0.131245	0.183503
sp|P28352|APEX1_MOUSE	P28352	APEX1_MOUSE	Apex1	4	5	5	4.9	5	5	5	5	5	-0.0824622	0.42265	-0.00803732	0.42265
sp|P62320|SMD3_MOUSE	P62320	SMD3_MOUSE	Snrpd3	4	3	3	5	5	6	4	3	4	-0.106915	0.42265	0.440573	0.0377496
sp|Q7TSZ8|NACC1_MOUSE	Q7TSZ8	NACC1_MOUSE	Nacc1	4	5	5	6	6	3	4	5	6	-0.0824622	0.42265	0	1
sp|P70670|NACAM_MOUSE	P70670	NACAM_MOUSE	Naca	3	2	3	2	2	4	2	2	3	0.137504	0.42265	0.137504	0.42265
sp|Q9D8X5|CNOT8_MOUSE	Q9D8X5	CNOT8_MOUSE	Cnot8	3	2	2	3	3	2	3	2	3	-0.137504	0.42265	0	1
sp|Q3TIV5|ZC3HF_MOUSE	Q3TIV5	ZC3HF_MOUSE	Zc3h15	2	3	3	0	2	3	1	3	3	0.137504	0.42265	-0.321928	0.183503
sp|Q6DFV5|HELZ_MOUSE	Q6DFV5	HELZ_MOUSE	Helz	2	2	3	2	3	0	2	3	3	-0.137504	0.42265	-0.459432	0.42265
sp|P11499|HS90B_MOUSE	P11499	HS90B_MOUSE	Hsp90ab1	15	14	16	13	16	15	15	14	18	-0.0588937	0.42265	-0.0892673	0.579916
sp|Q7TPD0|INT3_MOUSE	Q7TPD0	INT3_MOUSE	Ints3	5	7	5	9	8	9	5	7	6	-0.0703893	0.42265	0.465664	0.0941784
sp|P97314|CSRP2_MOUSE	P97314	CSRP2_MOUSE	Csrp2	3.9	4	4	4	5	5	4	4	4	-0.00965017	0.42265	0.180572	0.183503
sp|P84089|ERH_MOUSE	P84089	ERH_MOUSE	Erh	2.9	3	3	2.9	3	3	3	3	3	-0.0120728	0.42265	-0.0120728	0.42265
sp|Q08122|TLE3_MOUSE	Q08122	TLE3_MOUSE	Tle3	2.9	3	3	2	3	2	3	3	3	-0.0120728	0.42265	-0.263034	0.183503
sp|P62307|RUXF_MOUSE	P62307	RUXF_MOUSE	Snrpf	1.9	2	2	2.9	3	3	2	2	2	-0.0161197	0.42265	0.402965	0.00118694
sp|P63087|PP1G_MOUSE	P63087	PP1G_MOUSE	Ppp1cc	1.9	2	2	3	2	3	2	2	2	-0.0161197	0.42265	0.289507	0.183503
sp|P67984|RL22_MOUSE	P67984	RL22_MOUSE	Rpl22	1.9	2	2	1.9	2	2	2	2	2	-0.0161197	0.42265	-0.0161197	0.42265
sp|Q61686|CBX5_MOUSE	Q61686	CBX5_MOUSE	Cbx5	1.9	2	2	2	2	3	2	2	2	-0.0161197	0.42265	0.152003	0.42265
sp|Q62193|RFA2_MOUSE	Q62193	RFA2_MOUSE	Rpa2	1.9	2	2	3	2	2	2	2	2	-0.0161197	0.42265	0.152003	0.42265
sp|Q9JKP7|DPOE3_MOUSE	Q9JKP7	DPOE3_MOUSE	Pole3	1.9	2	2	2	1	2	2	2	2	-0.0161197	0.42265	-0.169925	0.42265
sp|Q9WTX5|SKP1_MOUSE	Q9WTX5	SKP1_MOUSE	Skp1	1.9	2	2	2	2	1	2	2	2	-0.0161197	0.42265	-0.169925	0.42265
sp|F8VPQ2|ARI4A_MOUSE	F8VPQ2	ARI4A_MOUSE	Arid4a	0.9	1	2	2	1	3	1	1	2	-0.0207586	0.42265	0.36257	0.183503
sp|Q32KG4|RTL9_MOUSE	Q32KG4	RTL9_MOUSE	Rtl9	0.9	0	1	0	0	1	1	0	1	-0.0291463	0.42265	-0.321928	0.42265
sp|Q6NZQ6|ZN740_MOUSE	Q6NZQ6	ZN740_MOUSE	Znf740	0.9	0	1	1	1	1	1	0	1	-0.0291463	0.42265	0.263034	0.42265
sp|P09602|HMGN2_MOUSE	P09602	HMGN2_MOUSE	Hmgn2	1.9	1	3	3	2	3	2	1	3	-0.0161197	0.42265	0.289507	0.183503
tr|E9QAE4|E9QAE4_MOUSE	E9QAE4	E9QAE4_MOUSE	Nsd1	1.9	1	3	2	2	2	2	1	3	-0.0161197	0.42265	0	1
sp|Q8BTM8|FLNA_MOUSE	Q8BTM8	FLNA_MOUSE	Flna	63	70	46	69	56	69	65	68	66	-0.150417	0.428338	-0.0361597	0.777942
tr|Q3UJB0|Q3UJB0_MOUSE	Q3UJB0	Q3UJB0_MOUSE	Sf3b2	14	17	10	21	11	18	13	9	11	0.289507	0.431465	0.557995	0.0926071
sp|Q6P9P6|KIF11_MOUSE	Q6P9P6	KIF11_MOUSE	Kif11	18	14	22	17	20	13	17	15	16	0.160465	0.438049	0.0554951	0.80197
sp|Q6P5F9|XPO1_MOUSE	Q6P5F9	XPO1_MOUSE	Xpo1	4	7	4	7	5	4	3	2	5	0.469485	0.444444	0.547488	0.320634
sp|Q99LF4|RTCB_MOUSE	Q99LF4	RTCB_MOUSE	Rtcb	16	16	12	19	18	21	17	15	17	-0.145851	0.444444	0.230298	0.0350987
sp|Q07832|PLK1_MOUSE	Q07832	PLK1_MOUSE	Plk1	6	8	6	5	8	7	5	4	7	0.275634	0.455669	0.275634	0.42265
sp|P0DP26|CALM1_MOUSE	P0DP26	CALM1_MOUSE	Calm1	4	2	1	1	1	0	0	1	2	0.736966	0.455669	-0.263034	0.741801
sp|Q6IRU5|CLCB_MOUSE	Q6IRU5	CLCB_MOUSE	Cltb	2	1	0	1	4	2	1	2	4	-0.736966	0.455669	0	1
sp|P10711|TCEA1_MOUSE	P10711	TCEA1_MOUSE	Tcea1	1	0	0	0	1	1	0	1	4	-1	0.455669	-0.678072	0.42265
sp|Q5SFM8|RBM27_MOUSE	Q5SFM8	RBM27_MOUSE	Rbm27	5	5	7	7	6	4	9	6	6	-0.263034	0.455669	-0.263034	0.183503
sp|O54826|AF10_MOUSE	O54826	AF10_MOUSE	Mllt10	2	3	2	2	3	3	6	2	3	-0.485427	0.455669	-0.347923	0.579916
sp|E9Q557|DESP_MOUSE	E9Q557	DESP_MOUSE	Dsp	59	1	74	1	24	0	22	30	1	1.29068	0.461399	-1	0.260593
sp|Q8R1B4|EIF3C_MOUSE	Q8R1B4	EIF3C_MOUSE	Eif3c	26	26	17	21	20	35	22	19	20	0.169925	0.463075	0.303781	0.425199
sp|Q9D7S7|RL22L_MOUSE	Q9D7S7	RL22L_MOUSE	Rpl22l1	5	7	4	4	4	1	8	5	8	-0.337035	0.463944	-1	0.147197
sp|Q9QXS1|PLEC_MOUSE	Q9QXS1	PLEC_MOUSE	Plec	5	0	4	1	2	0	1	2	1	0.777608	0.463944	-0.222392	0.42265
sp|P60867|RS20_MOUSE	P60867	RS20_MOUSE	Rps20	14	17	11	18	11	26	17	15	15	-0.152003	0.463944	0.214125	0.606821
sp|Q9D0I9|SYRC_MOUSE	Q9D0I9	SYRC_MOUSE	Rars1	5	10	6	7	7	8	9	8	9	-0.273018	0.463944	-0.214125	0.057191
sp|P56959|FUS_MOUSE	P56959	FUS_MOUSE	Fus	7	10	4	5	8	8	5	3	6	0.4975	0.464697	0.4975	0.249521
sp|Q61191|HCFC1_MOUSE	Q61191	HCFC1_MOUSE	Hcfc1	41	50	34	47	46	47	46	46	44	-0.118941	0.465162	0.0409303	0.269703
tr|D3Z2H9|D3Z2H9_MOUSE	D3Z2H9	D3Z2H9_MOUSE	Tpm3-rs7	21	29	15	18	26	28	20	29	27	-0.216318	0.47259	-0.0749621	0.382787
sp|Q8CGF7|TCRG1_MOUSE	Q8CGF7	TCRG1_MOUSE	Tcerg1	40	49	27	52	41	45	53	38	54	-0.314636	0.475494	-0.069902	0.576341
sp|Q62261|SPTB2_MOUSE	Q62261	SPTB2_MOUSE	Sptbn1	48	62	44	43	53	53	42	44	50	0.17568	0.477767	0.128986	0.213204
sp|P57776|EF1D_MOUSE	P57776	EF1D_MOUSE	Eef1d	17	20	16	18	18	31	20	19	17	-0.0752881	0.477767	0.24664	0.552045
sp|Q921E6|EED_MOUSE	Q921E6	EED_MOUSE	Eed	9	9	7	11	8	13	8	10	10	-0.146841	0.477767	0.175087	0.507634
sp|Q80U78|PUM1_MOUSE	Q80U78	PUM1_MOUSE	Pum1	8	9	8	8	8	5	9	8	11	-0.146841	0.477767	-0.369234	0.335589
sp|A2AGT5|CKAP5_MOUSE	A2AGT5	CKAP5_MOUSE	Ckap5	7	15	13	10	10	11	9	9	11	0.247928	0.477767	0.0874628	0.183503
sp|P62830|RL23_MOUSE	P62830	RL23_MOUSE	Rpl23	7	7	7	6.9	5	9	8	6	10	-0.169925	0.477767	-0.175949	0.00103896
sp|Q8K2T8|PAF1_MOUSE	Q8K2T8	PAF1_MOUSE	Paf1	7	8	7	9	9	12	6	5	8	0.184425	0.477767	0.584963	0.0081634
tr|B1AWE0|B1AWE0_MOUSE	B1AWE0	B1AWE0_MOUSE	Clta	7	7	6	6	8	7	6	8	9	-0.176878	0.477767	-0.115477	0.42265
sp|P99027|RLA2_MOUSE	P99027	RLA2_MOUSE	Rplp2	5	5	4	5	6	2	6	4	7	-0.234465	0.477767	-0.321928	0.578363
sp|Q811D0|DLG1_MOUSE	Q811D0	DLG1_MOUSE	Dlg1	3	1	4	2	3	3	4	4	3	-0.347923	0.477767	-0.347923	0.225403
sp|Q9ER69|FL2D_MOUSE	Q9ER69	FL2D_MOUSE	Wtap	3	1	4	5	5	3	2	4	5	-0.347923	0.477767	0.192645	0.691393
sp|P17751|TPIS_MOUSE	P17751	TPIS_MOUSE	Tpi1	2	0	3	0	0	0	1	1	0	0.678072	0.477767	-0.736966	0.183503
sp|P03966|MYCN_MOUSE	P03966	MYCN_MOUSE	Mycn	1	0	0	0	0	1	0	1	3	-0.807355	0.477767	-0.807355	0.225403
sp|Q00547|HMMR_MOUSE	Q00547	HMMR_MOUSE	Hmmr	1	2	3	2	3	2	4	3	2	-0.415037	0.477767	-0.263034	0.42265
sp|Q8R1Q8|DC1L1_MOUSE	Q8R1Q8	DC1L1_MOUSE	Dync1li1	1	4	2	4	3	4	4	3	3	-0.378512	0.477767	0.106915	0.42265
sp|Q9Z1Z2|STRAP_MOUSE	Q9Z1Z2	STRAP_MOUSE	Strap	1	2	0	2	3	0	2	1	3	-0.584963	0.477767	-0.169925	0.839872
sp|Q8QZY9|SF3B4_MOUSE	Q8QZY9	SF3B4_MOUSE	Sf3b4	1	3	1	4	2	1	2	2	4	-0.459432	0.477767	-0.137504	0.839872
sp|P62270|RS18_MOUSE	P62270	RS18_MOUSE	Rps18	15	18	14	16	17	18	21	14	21	-0.238787	0.482964	-0.127756	0.559775
sp|Q62318|TIF1B_MOUSE	Q62318	TIF1B_MOUSE	Trim28	54	60	38	61	49	74	59	54	58	-0.166819	0.489092	0.103951	0.555409
sp|Q6PFD9|NUP98_MOUSE	Q6PFD9	NUP98_MOUSE	Nup98	24	28	16	31	25	25	31	22	28	-0.24257	0.504019	0	1
sp|Q9D554|SF3A3_MOUSE	Q9D554	SF3A3_MOUSE	Sf3a3	9	14	8	15	13	13	12	11	15	-0.270089	0.506258	0.10188	0.579916
sp|Q80U93|NU214_MOUSE	Q80U93	NU214_MOUSE	Nup214	25	29	22	25	23	24	31	25	28	-0.139163	0.507634	-0.214125	0.0741799
sp|P61965|WDR5_MOUSE	P61965	WDR5_MOUSE	Wdr5	10	11	8	16	13	9	13	9	11	-0.169925	0.507634	0.187627	0.463944
sp|Q5XJE5|LEO1_MOUSE	Q5XJE5	LEO1_MOUSE	Leo1	5	6	3	3	6	8	1	1	6	0.628031	0.510102	0.862496	0.095466
sp|P68372|TBB4B_MOUSE	P68372	TBB4B_MOUSE	Tubb4b	57	64	47	64	54	79	62	57	68	-0.152003	0.516619	0.0740006	0.501245
sp|O70456|1433S_MOUSE	O70456	1433S_MOUSE	Sfn	7	1	2	2	2	3	1	2	2	0.70044	0.525421	0.321928	0.183503
tr|Q3U0X6|Q3U0X6_MOUSE	Q3U0X6	Q3U0X6_MOUSE	Zfp217	6	12	9	11	12	10	12	11	9	-0.222392	0.525421	0.040642	0.666667
sp|Q6A068|CDC5L_MOUSE	Q6A068	CDC5L_MOUSE	Cdc5l	35	37	35	31	30	37	37	35	39	-0.0515303	0.528595	-0.174679	0.0690507
sp|Q99LI7|CSTF3_MOUSE	Q99LI7	CSTF3_MOUSE	Cstf3	10	10	11	9	12	15	9	8	12	0.0874628	0.528595	0.285402	0.19171
sp|P14206|RSSA_MOUSE	P14206	RSSA_MOUSE	Rpsa	7	10	9	7	12	10	8	9	11	-0.0962153	0.528595	0.0458037	0.825922
sp|O70251|EF1B_MOUSE	O70251	EF1B_MOUSE	Eef1b	6	7	6	6	7	10	5	9	7	-0.125531	0.528595	0.115477	0.691393
sp|Q8BH15|CNO10_MOUSE	Q8BH15	CNO10_MOUSE	Cnot10	5	6	6	9	10	4	6	5	4	0.152003	0.528595	0.530515	0.207882
sp|P83917|CBX1_MOUSE	P83917	CBX1_MOUSE	Cbx1	3	2	3	1	2	4	5	3	2	-0.241008	0.528595	-0.378512	0.622036
sp|Q8R323|RFC3_MOUSE	Q8R323	RFC3_MOUSE	Rfc3	3	5	4	6	5	5	5	4	5	-0.180572	0.528595	0.160465	0.183503
sp|A2BDX3|MOCS3_MOUSE	A2BDX3	MOCS3_MOUSE	Mocs3	2	4	2	3	1	5	3	3	4	-0.241008	0.528595	-0.115477	0.741801
sp|O54833|CSK22_MOUSE	O54833	CSK22_MOUSE	Csnk2a2	2	1	2	2	2	0	0	0	3	0.415037	0.528595	0.222392	0.859972
sp|Q7TT50|MRCKB_MOUSE	Q7TT50	MRCKB_MOUSE	Cdc42bpb	2	1	0	1	2	1	3	0	2	-0.415037	0.528595	-0.192645	0.80755
sp|Q8C5Q4|GRSF1_MOUSE	Q8C5Q4	GRSF1_MOUSE	Grsf1	2	2	0	0	1	1	3	1	2	-0.36257	0.528595	-0.847997	0.269703
sp|Q9CQR2|RS21_MOUSE	Q9CQR2	RS21_MOUSE	Rps21	2	1	4	1	2	1	1	2	2	0.321928	0.528595	-0.192645	0.42265
sp|O54734|OST48_MOUSE	O54734	OST48_MOUSE	Ddost	1	1	2	2	2	2	3	0	3	-0.36257	0.528595	0	1
sp|Q60872|IF1A_MOUSE	Q60872	IF1A_MOUSE	Eif1a	1	2	0	1	2	0	2	1	2	-0.415037	0.528595	-0.415037	0.528595
sp|Q8BTW9|PAK4_MOUSE	Q8BTW9	PAK4_MOUSE	Pak4	1	2	3	1	1	1	2	1	1	0.36257	0.528595	-0.222392	0.42265
sp|Q8CHK4|KAT5_MOUSE	Q8CHK4	KAT5_MOUSE	Kat5	1	2	0	4	2	1	0	0	1	0.584963	0.528595	1.32193	0.225403
sp|Q9EPL8|IPO7_MOUSE	Q9EPL8	IPO7_MOUSE	Ipo7	0	2	1	0	1	1	2	1	2	-0.415037	0.528595	-0.678072	0.225403
sp|Q6ZQ58|LARP1_MOUSE	Q6ZQ58	LARP1_MOUSE	Larp1	1	2	1	3	0	3	2	0	0	0.485427	0.528595	0.847997	0.269703
sp|Q8CFE3|RCOR1_MOUSE	Q8CFE3	RCOR1_MOUSE	Rcor1	1	1	4	2	3	4	3	2	3	-0.289507	0.528595	0.125531	0.666667
sp|Q8VCY6|UTP6_MOUSE	Q8VCY6	UTP6_MOUSE	Utp6	1	2	3	6	5	2	2	1	5	-0.289507	0.528595	0.540568	0.549165
sp|Q9JIH2|NUP50_MOUSE	Q9JIH2	NUP50_MOUSE	Nup50	1	3	3	0	0	1	5	1	5	-0.485427	0.528595	-1.80735	0.109129
sp|Q99NH0|ANR17_MOUSE	Q99NH0	ANR17_MOUSE	Ankrd17	2	3	6	4	5	5	4	4	5	-0.192645	0.528595	0.0874628	0.42265
sp|P97379|G3BP2_MOUSE	P97379	G3BP2_MOUSE	G3bp2	28	22	17	22	17	37	20	18	21	0.175087	0.528595	0.349584	0.39247
tr|A3KFU5|A3KFU5_MOUSE	A3KFU5	A3KFU5_MOUSE	Pabpc4	17	17	12	22	15	12	18	15	19	-0.16665	0.528595	-0.08092	0.785166
sp|Q9CXY6|ILF2_MOUSE	Q9CXY6	ILF2_MOUSE	Ilf2	15	15	13	18	16	29	19	13	15	-0.120294	0.528595	0.400538	0.356386
sp|Q3V300|KIF22_MOUSE	Q3V300	KIF22_MOUSE	Kif22	12	11	13	13	11	9	11	12	11	0.0759489	0.528595	-0.0395284	0.80755
sp|Q8BH74|NU107_MOUSE	Q8BH74	NU107_MOUSE	Nup107	10	9	9	20	11	10	9	10	11	-0.0901978	0.528595	0.415037	0.427363
sp|Q8R480|NUP85_MOUSE	Q8R480	NUP85_MOUSE	Nup85	3	6	5	8	7	7	5	5	6	-0.160465	0.528595	0.395929	0.0741799
sp|Q6NZB0|DNJC8_MOUSE	Q6NZB0	DNJC8_MOUSE	Dnajc8	5	6	2	6	5	3	5	5	7	-0.321928	0.547089	-0.234465	0.579916
sp|Q3ULD5|MCCB_MOUSE	Q3ULD5	MCCB_MOUSE	Mccc2	1	3	0	1	4	1	1	2	5	-0.652077	0.547089	-0.289507	0.741801
sp|P67871|CSK2B_MOUSE	P67871	CSK2B_MOUSE	Csnk2b	5	6	2	5	2	3	5	1	3	0.415037	0.547089	0.115477	0.42265
sp|Q8K4Z5|SF3A1_MOUSE	Q8K4Z5	SF3A1_MOUSE	Sf3a1	25	27	23	32	25	39	25	26	28	-0.0721498	0.547089	0.271805	0.249432
sp|Q9EPU0|RENT1_MOUSE	Q9EPU0	RENT1_MOUSE	Upf1	13	11	10	14	11	10	13	10	15	-0.148099	0.547089	-0.109624	0.666667
sp|Q8VEK3|HNRPU_MOUSE	Q8VEK3	HNRPU_MOUSE	Hnrnpu	71	74	80	72	69	111	77	67	71	0.0647057	0.551889	0.226169	0.470726
sp|P50446|K2C6A_MOUSE	P50446	K2C6A_MOUSE	Krt6a	70	8	89	17	26	23	30	49	16	0.794681	0.552008	-0.506185	0.3874
sp|Q6ZQ88|KDM1A_MOUSE	Q6ZQ88	KDM1A_MOUSE	Kdm1a	13	14	10	16	12	12	19	9	17	-0.263034	0.559614	-0.158698	0.559775
sp|P07356|ANXA2_MOUSE	P07356	ANXA2_MOUSE	Anxa2	8	0	8	0	1	0	2	5	1	0.788496	0.559614	-1.45943	0.118083
sp|Q99JR8|SMRD2_MOUSE	Q99JR8	SMRD2_MOUSE	Smarcd2	3	7	1	5	2	4	6	4	6	-0.440573	0.559775	-0.440573	0.0377496
sp|Q9Z110|P5CS_MOUSE	Q9Z110	P5CS_MOUSE	Aldh18a1	16	17	12	17	13	11	14	10	15	0.192645	0.560059	0.0671142	0.80197
tr|F8WHT3|F8WHT3_MOUSE	F8WHT3	F8WHT3_MOUSE	Prrc2b	14	15	11	17	16	10	17	11	19	-0.217591	0.571607	-0.120294	0.775691
sp|Q61510|TRI25_MOUSE	Q61510	TRI25_MOUSE	Trim25	10	9	8	12	9	6	11	7	13	-0.180572	0.578363	-0.180572	0.68573
sp|Q9Z1N7|ARI3B_MOUSE	Q9Z1N7	ARI3B_MOUSE	Arid3b	5	8	8	5	7	4	10	6	9	-0.222392	0.578363	-0.559427	0.272393
sp|Q9JK91|MLH1_MOUSE	Q9JK91	MLH1_MOUSE	Mlh1	2	5	3	5	3	2	7	3	4	-0.387023	0.578363	-0.387023	0.183503
sp|P07901|HS90A_MOUSE	P07901	HS90A_MOUSE	Hsp90aa1	17	12	14	14	19	13	15	15	16	-0.0911479	0.579916	0	1
sp|P63101|1433Z_MOUSE	P63101	1433Z_MOUSE	Ywhaz	8	3	5	5	6	5	6	6	7	-0.211504	0.579916	-0.211504	0.225403
sp|Q501J6|DDX17_MOUSE	Q501J6	DDX17_MOUSE	Ddx17	26	29	24	33	30	42	32	25	28	-0.10188	0.579916	0.295456	0.225016
sp|Q923D5|WBP11_MOUSE	Q923D5	WBP11_MOUSE	Wbp11	11	12	11	10	8	9	11	8	12	0.121991	0.579916	-0.180572	0.269703
sp|P30681|HMGB2_MOUSE	P30681	HMGB2_MOUSE	Hmgb2	5	6	3	6	5	8	8	4	5	-0.234465	0.579916	0.137504	0.691393
tr|Q8VCQ8|Q8VCQ8_MOUSE	Q8VCQ8	Q8VCQ8_MOUSE	Cald1	5	11	7	7	6	4	6	7	7	0.176878	0.579916	-0.201634	0.477767
tr|G3X8X0|G3X8X0_MOUSE	G3X8X0	G3X8X0_MOUSE	Dhx16	2	6	4	11	10	6	3	2	4	0.321928	0.579916	1.32193	0.095466
sp|Q9QWF0|CAF1A_MOUSE	Q9QWF0	CAF1A_MOUSE	Chaf1a	1	2	3	3	4	0	5	2	2	-0.415037	0.579916	-0.263034	0.666667
tr|A2A7V0|A2A7V0_MOUSE	A2A7V0	A2A7V0_MOUSE	Zfp600	13	13	2	15	7	2	9	4	7	0.430634	0.581833	0.231326	0.723974
sp|P99024|TBB5_MOUSE	P99024	TBB5_MOUSE	Tubb5	62	70	53	68	58	84	66	62	72	-0.110747	0.587607	0.0693737	0.549165
sp|Q3TLH4|PRC2C_MOUSE	Q3TLH4	PRC2C_MOUSE	Prrc2c	13	18	17	33	22	26	26	11	22	-0.281771	0.592593	0.438121	0.0686657
sp|P17426|AP2A1_MOUSE	P17426	AP2A1_MOUSE	Ap2a1	6	8	5	9	10	8	9	5	9	-0.241008	0.603941	0.206451	0.547089
sp|P27048|RSMB_MOUSE	P27048	RSMB_MOUSE	Snrpb	9	10	4	13	9	12	12	7	8	-0.206451	0.603941	0.302563	0.118083
sp|Q8VDF2|UHRF1_MOUSE	Q8VDF2	UHRF1_MOUSE	Uhrf1	21	21	12	28	17	18	25	15	23	-0.211504	0.604944	0	1
sp|P63325|RS10_MOUSE	P63325	RS10_MOUSE	Rps10	19	20	9	22	17	29	28	12	18	-0.258312	0.615952	0.21901	0.57204
sp|Q02257|PLAK_MOUSE	Q02257	PLAK_MOUSE	Jup	32	7	35	2	19	0	20	26	1	0.62293	0.617512	-1.05889	0.223794
sp|P30999|CTND1_MOUSE	P30999	CTND1_MOUSE	Ctnnd1	8	9	6	11	7	7	12	5	11	-0.253757	0.61764	-0.146841	0.622036
sp|Q7TPM1|PRC2B_MOUSE	Q7TPM1	PRC2B_MOUSE	Prrc2b	13	15	10	16	16	9	16	10	19	-0.22741	0.623133	-0.125531	0.80197
sp|Q9CWF2|TBB2B_MOUSE	Q9CWF2	TBB2B_MOUSE	Tubb2b	47	59	40	58	48	72	54	48	59	-0.138383	0.624177	0.142294	0.27839
sp|Q9CU65|ZMYM2_MOUSE	Q9CU65	ZMYM2_MOUSE	Zmym2	4	12	11	13	11	7	10	5	5	0.383329	0.632595	0.563901	0.0927353
sp|Q91WK2|EIF3H_MOUSE	Q91WK2	EIF3H_MOUSE	Eif3h	14	16	13	16	14	16	15	13	13	0.0641303	0.634852	0.155278	0.129612
sp|P84091|AP2M1_MOUSE	P84091	AP2M1_MOUSE	Ap2m1	8	11	9	11	9	9	9	8	9	0.0962153	0.634852	0.142019	0.225403
sp|P05064|ALDOA_MOUSE	P05064	ALDOA_MOUSE	Aldoa	15	15	9	13	12	10	15	13	15	-0.131245	0.634852	-0.275634	0.156726
sp|O35286|DHX15_MOUSE	O35286	DHX15_MOUSE	Dhx15	7	7	8	12	8	9	10	7	7	-0.111031	0.634852	0.245112	0.0377496
sp|Q9Z0U1|ZO2_MOUSE	Q9Z0U1	ZO2_MOUSE	Tjp2	7	8	10	15	16	19	7	5	11	0.106915	0.634852	1.02748	0.0121217
sp|Q99KG3|RBM10_MOUSE	Q99KG3	RBM10_MOUSE	Rbm10	6	6	4	9	8	5	6	5	7	-0.14439	0.634852	0.251539	0.507634
sp|Q60848|HELLS_MOUSE	Q60848	HELLS_MOUSE	Hells	27	32	24	28	24	22	27	23	27	0.104337	0.634852	-0.0551416	0.666667
sp|P61161|ARP2_MOUSE	P61161	ARP2_MOUSE	Actr2	4	2	2	2	2	2	1	2	3	0.289507	0.634852	0	1
sp|Q8BH95|ECHM_MOUSE	Q8BH95	ECHM_MOUSE	Echs1	3	5	2	4	4	4	3	4	5	-0.206451	0.634852	0	1
sp|Q91V81|RBM42_MOUSE	Q91V81	RBM42_MOUSE	Rbm42	3	5	3	4	1	2	4	2	3	0.222392	0.634852	-0.263034	0.183503
sp|Q8BGZ4|CDC23_MOUSE	Q8BGZ4	CDC23_MOUSE	Cdc23	2	4	1	5	2	2	2	1	2	0.321928	0.634852	0.584963	0.269703
sp|Q8R3B7|BRD8_MOUSE	Q8R3B7	BRD8_MOUSE	Brd8	2	2	0	6	6	5	1	2	3	-0.36257	0.634852	1.152	0.0532707
sp|O35218|CPSF2_MOUSE	O35218	CPSF2_MOUSE	Cpsf2	1	2	3	5	3	6	4	2	2	-0.289507	0.634852	0.628031	0.183503
sp|Q60692|PSB6_MOUSE	Q60692	PSB6_MOUSE	Psmb6	1	1	3	1	2	3	1	4	2	-0.321928	0.634852	-0.152003	0.741801
sp|Q921K9|BCL7B_MOUSE	Q921K9	BCL7B_MOUSE	Bcl7b	1	2	3	1	2	3	4	2	2	-0.289507	0.634852	-0.289507	0.634852
sp|P54775|PRS6B_MOUSE	P54775	PRS6B_MOUSE	Psmc4	0	1	0	1	2	0	0	0	3	-0.584963	0.634852	0	1
sp|Q3TUF7|YETS2_MOUSE	Q3TUF7	YETS2_MOUSE	Yeats2	0	1	5	4	5	4	0	2	2	0.36257	0.634852	1.19265	0.0350987
sp|Q61666|HIRA_MOUSE	Q61666	HIRA_MOUSE	Hira	0	1	4	4	2	2	1	1	1	0.415037	0.634852	0.874469	0.129612
sp|Q8K4P0|WDR33_MOUSE	Q8K4P0	WDR33_MOUSE	Wdr33	0	2	4	7	5	6	3	1	4	-0.289507	0.634852	0.932886	0.0377496
sp|Q6NZF1|ZC11A_MOUSE	Q6NZF1	ZC11A_MOUSE	Zc3h11a	13	18	12	18	20	15	17	13	19	-0.176878	0.634852	0.106915	0.715732
sp|O70194|EIF3D_MOUSE	O70194	EIF3D_MOUSE	Eif3d	10	11	8	10	9	11	10	8	9	0.0931094	0.634852	0.137504	0.225403
sp|Q08943|SSRP1_MOUSE	Q08943	SSRP1_MOUSE	Ssrp1	10	10	10	9	13	18	10	9	13	-0.0848889	0.634852	0.296982	0.287303
sp|Q9D1J3|SARNP_MOUSE	Q9D1J3	SARNP_MOUSE	Sarnp	8	6	6	7	8	10	7	6	9	-0.120294	0.634852	0.163499	0.225403
sp|P63154|CRNL1_MOUSE	P63154	CRNL1_MOUSE	Crnkl1	7	10	11	13	13	9	10	9	11	-0.0901978	0.634852	0.203533	0.463944
sp|Q8CH18|CCAR1_MOUSE	Q8CH18	CCAR1_MOUSE	Ccar1	21	27	19	23	19	27	28	20	27	-0.156119	0.637113	-0.115477	0.320634
sp|Q6PDM2|SRSF1_MOUSE	Q6PDM2	SRSF1_MOUSE	Srsf1	30	34	21	36	29	34	33	28	31	-0.110424	0.664376	0.10257	0.0728274
sp|P56546|CTBP2_MOUSE	P56546	CTBP2_MOUSE	Ctbp2	11	10	10	8	7	8	10	9	11	0.0430687	0.666667	-0.343954	0.0198039
sp|Q62189|SNRPA_MOUSE	Q62189	SNRPA_MOUSE	Snrpa	11	12	11	17	14	18	13	10	9	0.0801703	0.666667	0.571157	0.0766867
sp|P80316|TCPE_MOUSE	P80316	TCPE_MOUSE	Cct5	10	10	8	8	9	6	8	8	10	0.0962153	0.666667	-0.157541	0.579916
sp|Q3UMY5|EMAL4_MOUSE	Q3UMY5	EMAL4_MOUSE	Eml4	8	11	8	9	8	8	9	10	9	-0.0473057	0.666667	-0.146841	0.225403
sp|Q9CQI7|RU2B_MOUSE	Q9CQI7	RU2B_MOUSE	Snrpb2	5	6	5	8	7	10	6	5	6	-0.0740006	0.666667	0.485427	0.057191
sp|Q80YV2|ZC3C1_MOUSE	Q80YV2	ZC3C1_MOUSE	Zc3hc1	4	5	5	1	6	3	5	4	4	0.0874628	0.666667	-0.29956	0.622036
sp|P0C0S6|H2AZ_MOUSE	P0C0S6	H2AZ_MOUSE	H2az1	8	5	4	4	3	3	6	3	6	0.152003	0.666667	-0.469485	0.199359
sp|P32233|DRG1_MOUSE	P32233	DRG1_MOUSE	Drg1	5	6	6	5	5	4	7	4	4	0.152003	0.666667	-0.0824622	0.741801
sp|O88559|MEN1_MOUSE	O88559	MEN1_MOUSE	Men1	3	4	4	6	6	1	5	2	6	-0.192645	0.666667	0	1
sp|Q08189|TGM3_MOUSE	Q08189	TGM3_MOUSE	Tgm3	3	0	1	0	0	0	2	1	0	0.222392	0.666667	-1	0.225403
sp|Q8VI33|TAF9_MOUSE	Q8VI33	TAF9_MOUSE	Taf9	3	4	4	5	6	6	5	2	6	-0.192645	0.666667	0.321928	0.42265
sp|Q9CWN7|CNO11_MOUSE	Q9CWN7	CNO11_MOUSE	Cnot11	3	2	2	4	4	2	2	1	3	0.152003	0.666667	0.530515	0.382787
tr|A2BGI8|A2BGI8_MOUSE	A2BGI8	A2BGI8_MOUSE	Ppih	3	2	1	4	3	3	2	1	2	0.169925	0.666667	0.70044	0.0377496
sp|P48962|ADT1_MOUSE	P48962	ADT1_MOUSE	Slc25a4	2	0	2	2	1	1	1	1	1	0.222392	0.666667	0.222392	0.42265
sp|Q6PE01|SNR40_MOUSE	Q6PE01	SNR40_MOUSE	Snrnp40	2	2	1	6	2	1	3	1	2	-0.169925	0.666667	0.415037	0.477767
sp|Q91WE3|RPP25_MOUSE	Q91WE3	RPP25_MOUSE	Rpp25	2	1	2	2	3	3	1	0	3	0.192645	0.666667	0.652077	0.269703
sp|Q9D0P7|PSRC1_MOUSE	Q9D0P7	PSRC1_MOUSE	Psrc1	2	4	5	4	4	2	4	2	3	0.222392	0.666667	0.115477	0.741801
sp|Q9JMD0|ZN207_MOUSE	Q9JMD0	ZN207_MOUSE	Znf207	2	2	1	2	1	3	1	1	2	0.192645	0.666667	0.36257	0.183503
sp|Q7TT37|ELP1_MOUSE	Q7TT37	ELP1_MOUSE	Elp1	1	1	3	3	5	3	2	2	2	-0.169925	0.666667	0.63743	0.129612
sp|Q80XN0|BDH_MOUSE	Q80XN0	BDH_MOUSE	Bdh1	1	0	1	0	1	1	0	1	0	0.321928	0.666667	0.321928	0.42265
sp|Q80YQ2|MED23_MOUSE	Q80YQ2	MED23_MOUSE	Med23	1	1	0	1	1	1	0	0	1	0.321928	0.666667	0.584963	0.183503
sp|Q8BSP2|CNDH2_MOUSE	Q8BSP2	CNDH2_MOUSE	Ncaph2	1	0	3	3	2	2	2	1	2	-0.192645	0.666667	0.321928	0.183503
sp|Q922Q8|LRC59_MOUSE	Q922Q8	LRC59_MOUSE	Lrrc59	1	1	2	2	1	2	2	2	1	-0.192645	0.666667	0	1
sp|Q9DB15|RM12_MOUSE	Q9DB15	RM12_MOUSE	Mrpl12	1	1	1	1	1	0	0	0	2	0.263034	0.666667	0	1
tr|A0A087WPT9|A0A087WPT9_MOUSE	A0A087WPT9	A0A087WPT9_MOUSE	2410002F23Rik	1	0	1	1	1	1	0	1	0	0.321928	0.666667	0.584963	0.183503
tr|Q5SUH6|Q5SUH6_MOUSE	Q5SUH6	Q5SUH6_MOUSE	Clint1	1	1	3	1	3	0	2	2	2	-0.169925	0.666667	-0.36257	0.528595
rev_sp|Q8BX22|SALL4_MOUSE	Q8BX22	SALL4_MOUSE	Sall4	0	0	2	0	1	0	1	1	1	-0.263034	0.666667	-0.584963	0.183503
sp|O35130|NEP1_MOUSE	O35130	NEP1_MOUSE	Emg1	0	1	2	1	2	3	1	2	1	-0.222392	0.666667	0.36257	0.42265
sp|P51943|CCNA2_MOUSE	P51943	CCNA2_MOUSE	Ccna2	0	1	0	1	1	2	1	0	1	-0.321928	0.666667	0.485427	0.183503
sp|Q2VPQ9|EAF6_MOUSE	Q2VPQ9	EAF6_MOUSE	Meaf6	0	1	1	0	0	1	1	0	0	0.321928	0.666667	0	1
sp|Q8BFY9|TNPO1_MOUSE	Q8BFY9	TNPO1_MOUSE	Tnpo1	0	2	2	0.9	1	1	1	1	1	0.222392	0.666667	-0.0242475	0.42265
sp|Q8BPU7|ELMO1_MOUSE	Q8BPU7	ELMO1_MOUSE	Elmo1	0	0	1	0	0	0	1	1	0	-0.321928	0.666667	-0.736966	0.183503
sp|Q8K2F8|LS14A_MOUSE	Q8K2F8	LS14A_MOUSE	Lsm14a	0	1	1	1	1	0	1	0	0	0.321928	0.666667	0.321928	0.42265
sp|Q91WV0|NC2B_MOUSE	Q91WV0	NC2B_MOUSE	Dr1	0	2	1	3	3	1	1	1	2	-0.222392	0.666667	0.514573	0.42265
sp|Q9Z129|RECQ1_MOUSE	Q9Z129	RECQ1_MOUSE	Recql	0	2	2	1	2	2	1	1	1	0.222392	0.666667	0.415037	0.183503
tr|A2ACQ1|A2ACQ1_MOUSE	A2ACQ1	A2ACQ1_MOUSE	Dhx35	0	0	2	3	3	2	1	1	1	-0.263034	0.666667	0.874469	0.0377496
sp|Q8BZH4|POGZ_MOUSE	Q8BZH4	POGZ_MOUSE	Pogz	7	8	9	8	9	8	9	6	11	-0.103093	0.666667	-0.0506261	0.867547
sp|Q99J62|RFC4_MOUSE	Q99J62	RFC4_MOUSE	Rfc4	7	5	6	5.9	6	7	6	6	7	-0.0671142	0.666667	-0.00657265	0.42265
sp|Q8BTV2|CPSF7_MOUSE	Q8BTV2	CPSF7_MOUSE	Cpsf7	6	8	6	8	7	7	7	7	7	-0.0614005	0.666667	0.0588937	0.42265
sp|Q61655|DD19A_MOUSE	Q61655	DD19A_MOUSE	Ddx19a	5	6	6	5	7	4	6	5	7	-0.0703893	0.666667	-0.14439	0.691393
sp|P54103|DNJC2_MOUSE	P54103	DNJC2_MOUSE	Dnajc2	4	9	9	4	7	8	5	8	8	0.0588937	0.666667	-0.125531	0.183503
sp|Q5SVQ0|KAT7_MOUSE	Q5SVQ0	KAT7_MOUSE	Kat7	4	5	3	5	5	6	5	4	4	-0.0931094	0.666667	0.247928	0.225403
sp|Q8CCI5|RYBP_MOUSE	Q8CCI5	RYBP_MOUSE	Rybp	3	4	4	4	3	2	4	3	3	0.106915	0.666667	-0.115477	0.42265
tr|A0A087WQB0|A0A087WQB0_MOUSE	A0A087WQB0	A0A087WQB0_MOUSE	Morf4l1	3	3	2	5	3	3	2	2	3	0.137504	0.666667	0.485427	0.269703
sp|P62858|RS28_MOUSE	P62858	RS28_MOUSE	Rps28	2	4	4	1	4	4	3	3	5	-0.106915	0.666667	-0.222392	0.528595
sp|Q80X82|SYMPK_MOUSE	Q80X82	SYMPK_MOUSE	Sympk	2	1	5	12	10	7	1	2	4	0.137504	0.666667	1.67807	0.0880707
sp|Q91VX2|UBAP2_MOUSE	Q91VX2	UBAP2_MOUSE	Ubap2	9	13	10	13	8	9	14	9	13	-0.156119	0.673401	-0.241008	0.183503
sp|Q9CZX8|RS19_MOUSE	Q9CZX8	RS19_MOUSE	Rps19	34	37	22	34	27	39	39	30	31	-0.101538	0.675383	0	1
sp|Q1HFZ0|NSUN2_MOUSE	Q1HFZ0	NSUN2_MOUSE	Nsun2	19	24	15	24	28	31	19	20	25	-0.135352	0.678366	0.360176	0.0188442
sp|P09405|NUCL_MOUSE	P09405	NUCL_MOUSE	Ncl	8	8	12	8	5	15	11	6	8	0.146841	0.678366	0.146841	0.774506
sp|Q3U0V1|FUBP2_MOUSE	Q3U0V1	FUBP2_MOUSE	Khsrp	8	12	8	10	9	6	12	9	10	-0.133267	0.678366	-0.280108	0.225403
sp|Q9CZU6|CISY_MOUSE	Q9CZU6	CISY_MOUSE	Cs	8	8	5	7	9	6	8	6	10	-0.169925	0.678366	-0.111031	0.773545
sp|Q91YR7|PRP6_MOUSE	Q91YR7	PRP6_MOUSE	Prpf6	4	7	10	24	19	18	9	7	8	-0.169925	0.678366	1.24511	0.0135963
sp|P48972|MYBB_MOUSE	P48972	MYBB_MOUSE	Mybl2	0	5	2	4	3	3	2	2	6	-0.378512	0.678366	0	1
sp|Q80TG1|KANL1_MOUSE	Q80TG1	KANL1_MOUSE	Kansl1	0	1	7	2	5	5	4	3	4	-0.347923	0.678366	0.0995357	0.80755
tr|A3KGU5|A3KGU5_MOUSE	A3KGU5	A3KGU5_MOUSE	Sptan1	64	68	48	53	69	59	60	64	67	-0.084213	0.679642	-0.0763509	0.508527
sp|P16546|SPTN1_MOUSE	P16546	SPTN1_MOUSE	Sptan1	65	70	49	54	69	60	62	64	70	-0.0897302	0.68573	-0.0974658	0.454051
sp|Q8VDJ3|VIGLN_MOUSE	Q8VDJ3	VIGLN_MOUSE	Hdlbp	28	33	29	28	28	27	33	21	29	0.112894	0.689119	0	1
sp|Q80UW8|RPAB1_MOUSE	Q80UW8	RPAB1_MOUSE	Polr2e	3	5	4	7	6	9	6	3	5	-0.180572	0.691393	0.556393	0.0941784
sp|Q9CSU0|RPR1B_MOUSE	Q9CSU0	RPR1B_MOUSE	Rprd1b	3	7	5	4	6	3	6	5	6	-0.152003	0.691393	-0.321928	0.382787
sp|Q3V1H1|CKAP2_MOUSE	Q3V1H1	CKAP2_MOUSE	Ckap2	1	1	4	2	1	2	3	0	1	0.36257	0.691393	0.192645	0.666667
sp|Q9CW46|RAVR1_MOUSE	Q9CW46	RAVR1_MOUSE	Raver1	17	24	15	23	13	22	29	16	19	-0.183446	0.691393	-0.135352	0.528595
sp|P49718|MCM5_MOUSE	P49718	MCM5_MOUSE	Mcm5	16	18	12	20	15	18	17	13	22	-0.16665	0.691393	0.0259952	0.892789
sp|Q3V3R1|C1TM_MOUSE	Q3V3R1	C1TM_MOUSE	Mthfd1l	6	8	11	6	10	6	9	9	9	-0.0995357	0.691393	-0.263034	0.337734
sp|P62309|RUXG_MOUSE	P62309	RUXG_MOUSE	Snrpg	4	4	0	6	3	2	3	1	2	0.289507	0.691393	0.63743	0.199359
tr|E9QNN1|E9QNN1_MOUSE	E9QNN1	E9QNN1_MOUSE	Dhx9	47	48	30	69	46	53	48	40	47	-0.108524	0.693142	0.309328	0.158809
sp|P63037|DNJA1_MOUSE	P63037	DNJA1_MOUSE	Dnaja1	12	16	8	13	11	6	12	9	11	0.156119	0.696761	-0.0848889	0.789181
tr|Q921K2|Q921K2_MOUSE	Q921K2	Q921K2_MOUSE	Parp1	40	44	32	45	34	41	38	34	38	0.0746388	0.70723	0.122336	0.241902
sp|P97496|SMRC1_MOUSE	P97496	SMRC1_MOUSE	Smarcc1	29	38	27	33	27	46	38	26	40	-0.141554	0.709135	0.0267173	0.853353
sp|P97310|MCM2_MOUSE	P97310	MCM2_MOUSE	Mcm2	13	19	11	16	12	10	12	12	15	0.131245	0.715732	-0.0347654	0.909833
sp|Q8BJ71|NUP93_MOUSE	Q8BJ71	NUP93_MOUSE	Nup93	22	27	16	25	22	18	25	21	24	-0.102362	0.723499	-0.102362	0.525421
sp|Q6P5G3|MBTD1_MOUSE	Q6P5G3	MBTD1_MOUSE	Mbtd1	3	5	3	5	4	2	4	1	4	0.222392	0.727834	0.222392	0.691393
sp|A2APB8|TPX2_MOUSE	A2APB8	TPX2_MOUSE	Tpx2	3	6	13	21	14	16	9	5	11	-0.163499	0.729499	0.947533	0.0506142
tr|G3X956|G3X956_MOUSE	G3X956	G3X956_MOUSE	Supt16	23	21	17	23	20	30	20	20	25	-0.0874628	0.731538	0.160465	0.207882
sp|Q9ERD7|TBB3_MOUSE	Q9ERD7	TBB3_MOUSE	Tubb3	39	43	29	43	31	50	41	34	44	-0.0978473	0.73767	0.0579473	0.587607
sp|Q9CQF3|CPSF5_MOUSE	Q9CQF3	CPSF5_MOUSE	Nudt21	6	7	3	8	6	4	6	5	7	-0.14439	0.741801	0	1
sp|Q9JLZ6|HIC2_MOUSE	Q9JLZ6	HIC2_MOUSE	Hic2	5	4	3	4	4	5	3	4	4	0.0995357	0.741801	0.192645	0.183503
sp|Q9CWU9|NUP37_MOUSE	Q9CWU9	NUP37_MOUSE	Nup37	4	5	3	4	5	5	5	3	3	0.0995357	0.741801	0.280108	0.42265
sp|Q6P9Z1|SMRD3_MOUSE	Q6P9Z1	SMRD3_MOUSE	Smarcd3	3	3	2	2	2	2	3	2	4	-0.125531	0.741801	-0.415037	0.225403
sp|Q8CFI7|RPB2_MOUSE	Q8CFI7	RPB2_MOUSE	Polr2b	3	1	1	11	10	8	1	2	1	0.192645	0.741801	2.19265	0.0110153
sp|O55135|IF6_MOUSE	O55135	IF6_MOUSE	Eif6	2	2	0	2	2	0	2	1	2	-0.192645	0.741801	-0.192645	0.741801
sp|Q99NA9|PCGF6_MOUSE	Q99NA9	PCGF6_MOUSE	Pcgf6	2	4	3	3	4	1	3	2	3	0.125531	0.741801	0	1
sp|Q9D168|INT12_MOUSE	Q9D168	INT12_MOUSE	Ints12	2	2	2	7	3	2	2	1	4	-0.152003	0.741801	0.584963	0.497481
sp|P58468|SLX9_MOUSE	P58468	SLX9_MOUSE	Slx9	0	2	2	1	1	1	2	1	2	-0.192645	0.741801	-0.415037	0.183503
sp|Q60875|ARHG2_MOUSE	Q60875	ARHG2_MOUSE	Arhgef2	0	1	3	1	2	2	2	1	2	-0.192645	0.741801	0	1
sp|P80317|TCPZ_MOUSE	P80317	TCPZ_MOUSE	Cct6a	16	17	10	15	16	14	16	15	14	-0.0614005	0.741801	0	1
sp|O08810|U5S1_MOUSE	O08810	U5S1_MOUSE	Eftud2	13	15	9	22	15	12	15	11	14	-0.104337	0.741801	0.274175	0.374457
sp|P62082|RS7_MOUSE	P62082	RS7_MOUSE	Rps7	11	11	7	11	10	18	13	7	12	-0.129283	0.741801	0.263034	0.42265
sp|Q68FL6|SYMC_MOUSE	Q68FL6	SYMC_MOUSE	Mars1	10	10	10	9	13	9	6	10	12	0.0901978	0.741801	0.133267	0.666667
sp|Q99L48|NMD3_MOUSE	Q99L48	NMD3_MOUSE	Nmd3	10	11	6	10	8	3	10	3	10	0.206451	0.741801	-0.115477	0.865769
sp|P54823|DDX6_MOUSE	P54823	DDX6_MOUSE	Ddx6	8	10	5	10	9	7	8	9	7	-0.0544478	0.741801	0.103093	0.42265
sp|Q8K327|CHAP1_MOUSE	Q8K327	CHAP1_MOUSE	Champ1	7	7	7	9	9	9	9	6	7	-0.0588937	0.741801	0.263034	0.199359
sp|Q61103|REQU_MOUSE	Q61103	REQU_MOUSE	Dpf2	4	3	2	2	1	4	5	1	2	0.125531	0.741801	-0.137504	0.839872
sp|Q80VD1|FA98B_MOUSE	Q80VD1	FA98B_MOUSE	Fam98b	2	3	2	3	2	2	2	2	4	-0.137504	0.741801	-0.137504	0.741801
sp|Q8BG30|NELFA_MOUSE	Q8BG30	NELFA_MOUSE	Nelfa	2	2	2	4	1	1	2	0	3	0.169925	0.741801	0.169925	0.80755
sp|Q9WVQ0|PMFBP_MOUSE	Q9WVQ0	PMFBP_MOUSE	Pmfbp1	2	1	0	0	0	0	0	1	1	0.263034	0.741801	-0.736966	0.183503
sp|Q9CY50|SSRA_MOUSE	Q9CY50	SSRA_MOUSE	Ssr1	1	1	1	1	2	0	0	1	3	-0.222392	0.741801	-0.222392	0.825922
sp|Q9JIF0|ANM1_MOUSE	Q9JIF0	ANM1_MOUSE	Prmt1	1	3	2	1	1	0	2	1	2	0.169925	0.741801	-0.678072	0.225403
sp|E9Q2Z1|CECR2_MOUSE	E9Q2Z1	CECR2_MOUSE	Cecr2	0	2	0	0	0	1	1	0	0	0.321928	0.741801	0	1
sp|P46471|PRS7_MOUSE	P46471	PRS7_MOUSE	Psmc2	0	0	2	0.9	0	0	1	0	0	0.321928	0.741801	-0.0365259	0.42265
sp|P50516|VATA_MOUSE	P50516	VATA_MOUSE	Atp6v1a	0	1	0	1	2	2	0	0	2	-0.321928	0.741801	0.678072	0.225403
sp|Q8C5L3|CNOT2_MOUSE	Q8C5L3	CNOT2_MOUSE	Cnot2	6	7	7	8	7	5	8	6	7	-0.0614005	0.741801	-0.0614005	0.741801
sp|Q8K1R3|PNPT1_MOUSE	Q8K1R3	PNPT1_MOUSE	Pnpt1	5	9	5	3	5	2	5	5	7	0.137504	0.741801	-0.621488	0.249521
sp|Q8C0V0|TLK1_MOUSE	Q8C0V0	TLK1_MOUSE	Tlk1	3	3	4	0.9	4	3	2	5	4	-0.106915	0.741801	-0.361099	0.00103896
sp|Q65Z40|WAPL_MOUSE	Q65Z40	WAPL_MOUSE	Wapl	2	5	4	4	4	4	3	3	4	0.106915	0.741801	0.206451	0.183503
sp|Q8C156|CND2_MOUSE	Q8C156	CND2_MOUSE	Ncaph	1	4	3	1	5	2	2	2	3	0.137504	0.741801	0.137504	0.825922
sp|P17879|HS71B_MOUSE	P17879	HS71B_MOUSE	Hspa1b	13	10	11	8	9	9	12	12	11	-0.0384741	0.741801	-0.389947	0.0350987
sp|Q9DBD5|PELP1_MOUSE	Q9DBD5	PELP1_MOUSE	Pelp1	10	10	8	11	10	9	9	10	10	-0.0458037	0.741801	0.0443941	0.741801
sp|Q5SF07|IF2B2_MOUSE	Q5SF07	IF2B2_MOUSE	Igf2bp2	8	10	11	9	8	6	9	10	9	0.0458037	0.741801	-0.253757	0.199359
sp|Q8R4R6|NUP35_MOUSE	Q8R4R6	NUP35_MOUSE	Nup35	3	5	4	5	3	2	6	2	6	-0.180572	0.753817	-0.387023	0.455669
sp|Q8K310|MATR3_MOUSE	Q8K310	MATR3_MOUSE	Matr3	121	140	72	122	82	155	139	101	120	-0.111508	0.757991	-0.00397985	0.986667
sp|Q61495|DSG1A_MOUSE	Q61495	DSG1A_MOUSE	Dsg1a	8	1	11	1	4	0	3	10	1	0.436099	0.758645	-1.08746	0.188497
sp|P97461|RS5_MOUSE	P97461	RS5_MOUSE	Rps5	22	18	14	19	11	31	18	17	17	0.0515303	0.773545	0.21864	0.659589
sp|Q9CQJ4|RING2_MOUSE	Q9CQJ4	RING2_MOUSE	Rnf2	9	6	5	8	5	6	5	5	8	0.131245	0.773545	0.0671142	0.839872
sp|Q9JI44|DMAP1_MOUSE	Q9JI44	DMAP1_MOUSE	Dmap1	5	7	3	9	3	4	4	3	6	0.169925	0.773545	0.247928	0.678366
sp|Q9Z0H3|SNF5_MOUSE	Q9Z0H3	SNF5_MOUSE	Smarcb1	4	8	7	6	6	10	8	5	8	-0.125531	0.773545	0.0588937	0.80755
sp|Q9QWT9|KIFC1_MOUSE	Q9QWT9	KIFC1_MOUSE	Kifc1	16	18	15	25	20	24	15	14	18	0.0565835	0.773545	0.526069	0.031504
tr|E9QAQ7|E9QAQ7_MOUSE	E9QAQ7	E9QAQ7_MOUSE	Arid1a	23	24	18	23	24	26	20	19	23	0.065095	0.774506	0.22556	0.031504
sp|Q62446|FKBP3_MOUSE	Q62446	FKBP3_MOUSE	Fkbp3	14	16	8	15	12	15	13	13	15	-0.10188	0.774506	0.0324215	0.741801
sp|P26040|EZRI_MOUSE	P26040	EZRI_MOUSE	Ezr	7	8	4	7	8	8	6	6	9	-0.125531	0.789181	0.115477	0.528595
sp|Q61543|GSLG1_MOUSE	Q61543	GSLG1_MOUSE	Glg1	8	7	5	11	11	7	7	5	10	-0.120294	0.789181	0.356144	0.482545
sp|Q80YR5|SAFB2_MOUSE	Q80YR5	SAFB2_MOUSE	Safb2	5	9	9	16	14	15	10	6	9	-0.106915	0.80197	0.777608	0.00985246
sp|Q4JK59|TET2_MOUSE	Q4JK59	TET2_MOUSE	Tet2	7	11	7	18	12	6	12	5	11	-0.146841	0.802614	0.331206	0.559614
tr|A0A0R4J1L2|A0A0R4J1L2_MOUSE	A0A0R4J1L2	A0A0R4J1L2_MOUSE	Eef1d	14	15	12	14	13	20	15	13	14	-0.0324215	0.80755	0.152003	0.525421
sp|Q8BMA6|SRP68_MOUSE	Q8BMA6	SRP68_MOUSE	Srp68	6	7	4	5	6	4	5	5	6	0.0740006	0.80755	-0.0780025	0.741801
sp|Q8CIM8|INT4_MOUSE	Q8CIM8	INT4_MOUSE	Ints4	4	2	5	11	13	8	2	3	7	-0.0995357	0.80755	1.22239	0.144079
sp|Q9EQU5|SET_MOUSE	Q9EQU5	SET_MOUSE	Set	3	5	3	0	3	3	5	3	4	-0.0995357	0.80755	-0.736966	0.320634
tr|A0A2R8VI80|A0A2R8VI80_MOUSE	A0A2R8VI80	A0A2R8VI80_MOUSE	Tfap4	3	5	3	4	3	1	4	3	5	-0.0995357	0.80755	-0.447459	0.42265
sp|Q9QYB5|ADDG_MOUSE	Q9QYB5	ADDG_MOUSE	Add3	2	3	5	4	3	2	4	2	3	0.115477	0.80755	0	1
sp|Q99MU3|DSRAD_MOUSE	Q99MU3	DSRAD_MOUSE	Adar	1	2	2	5	2	0	2	0	4	-0.169925	0.80755	0.152003	0.892789
sp|Q9QXA5|LSM4_MOUSE	Q9QXA5	LSM4_MOUSE	Lsm4	1	3	1	3	1	1	3	1	2	-0.169925	0.80755	-0.169925	0.42265
sp|Q91VC3|IF4A3_MOUSE	Q91VC3	IF4A3_MOUSE	Eif4a3	28	28	17	36	25	25	23	18	27	0.0981804	0.80755	0.325986	0.302514
sp|P14576|SRP54_MOUSE	P14576	SRP54_MOUSE	Srp54	4	6	5	4	5	5	5	4	7	-0.0780025	0.80755	-0.160465	0.528595
sp|Q8BP71|RFOX2_MOUSE	Q8BP71	RFOX2_MOUSE	Rbfox2	4	6	4	7	5	2	6	4	5	-0.0824622	0.80755	-0.0824622	0.825922
sp|Q6A0A2|LAR4B_MOUSE	Q6A0A2	LAR4B_MOUSE	Larp4b	2	4	7	3	2	1	4	2	6	0.0931094	0.80755	-0.736966	0.320634
sp|Q61069|USF1_MOUSE	Q61069	USF1_MOUSE	Usf1	1	3	4	1	4	2	3	1	3	0.137504	0.80755	0	1
sp|Q9CZ91|SRFB1_MOUSE	Q9CZ91	SRFB1_MOUSE	Srfbp1	1	4	2	3	3	1	3	2	3	-0.137504	0.80755	-0.137504	0.741801
sp|P14733|LMNB1_MOUSE	P14733	LMNB1_MOUSE	Lmnb1	19	19	17	18	20	15	21	13	24	-0.0727563	0.816403	-0.123382	0.755149
sp|Q61539|ERR2_MOUSE	Q61539	ERR2_MOUSE	Esrrb	13	17	8	18	10	17	15	11	15	-0.10188	0.816403	0.125531	0.382787
sp|P80318|TCPG_MOUSE	P80318	TCPG_MOUSE	Cct3	14	16	13	13	15	15	13	11	17	0.0641303	0.821826	0.0641303	0.741801
sp|Q99LC2|CSTF1_MOUSE	Q99LC2	CSTF1_MOUSE	Cstf1	6	7	7	11	7	14	9	6	6	-0.0614005	0.825922	0.544321	0.235447
sp|P62141|PP1B_MOUSE	P62141	PP1B_MOUSE	Ppp1cb	2	2	4	3	3	4	5	1	3	-0.125531	0.825922	0.115477	0.80755
sp|Q91W50|CSDE1_MOUSE	Q91W50	CSDE1_MOUSE	Csde1	2	8	6	5	7	5	3	5	7	0.0780025	0.825922	0.152003	0.666667
sp|Q8R326|PSPC1_MOUSE	Q8R326	PSPC1_MOUSE	Pspc1	18	21	9	19	15	14	22	12	18	-0.108934	0.826903	-0.108934	0.603941
sp|P48754|BRCA1_MOUSE	P48754	BRCA1_MOUSE	Brca1	1	4	6	6	2	2	7	1	5	-0.192645	0.829749	-0.29956	0.477767
sp|F7BJB9|MORC3_MOUSE	F7BJB9	MORC3_MOUSE	Morc3	13	20	15	19	17	10	21	13	17	-0.0824622	0.839872	-0.140178	0.652476
sp|Q6ZWX6|IF2A_MOUSE	Q6ZWX6	IF2A_MOUSE	Eif2s1	9	11	17	9	10	11	11	11	14	0.0365259	0.839872	-0.241008	0.0741799
sp|P31266|SUH_MOUSE	P31266	SUH_MOUSE	Rbpj	4	3	2	4	4	1	2	3	5	-0.115477	0.839872	-0.115477	0.874012
sp|Q3V0C5|UBP48_MOUSE	Q3V0C5	UBP48_MOUSE	Usp48	4	10	9	6	11	6	6	10	6	0.0565835	0.839872	0.0565835	0.42265
sp|B2RRE7|OTUD4_MOUSE	B2RRE7	OTUD4_MOUSE	Otud4	0	2	4	1	3	2	2	2	1	0.169925	0.839872	0.169925	0.666667
sp|Q02248|CTNB1_MOUSE	Q02248	CTNB1_MOUSE	Ctnnb1	12	11	12	13	12	9	14	11	9	0.0384741	0.839872	0	1
sp|Q8BR65|SDS3_MOUSE	Q8BR65	SDS3_MOUSE	Suds3	4	5	3	5	3	3	4	3	6	-0.0931094	0.839872	-0.192645	0.634852
sp|Q8JZQ9|EIF3B_MOUSE	Q8JZQ9	EIF3B_MOUSE	Eif3b	28	28	20	29	24	30	26	23	25	0.0369942	0.842865	0.159478	0.12169
tr|B2M1R6|B2M1R6_MOUSE	B2M1R6	B2M1R6_MOUSE	Hnrnpk	43	51	32	46	38	55	46	37	49	-0.0655883	0.844143	0.0729315	0.335589
tr|G5E924|G5E924_MOUSE	G5E924	G5E924_MOUSE	Hnrnpl	39	38	26	44	37	58	37	31	39	-0.0534393	0.845003	0.368387	0.125174
sp|Q99P88|NU155_MOUSE	Q99P88	NU155_MOUSE	Nup155	17	22	12	30	17	14	20	12	16	0.0824622	0.845081	0.327575	0.339173
sp|D3YXK2|SAFB1_MOUSE	D3YXK2	SAFB1_MOUSE	Safb	20	28	21	34	31	53	27	20	25	-0.0588937	0.847501	0.690045	0.140149
sp|Q922D8|C1TC_MOUSE	Q922D8	C1TC_MOUSE	Mthfd1	24	33	27	24	28	27	29	27	26	0.0335526	0.853353	-0.0518389	0.666667
sp|P28659|CELF1_MOUSE	P28659	CELF1_MOUSE	Celf1	21	15	10	15	11	12	22	10	16	-0.0577155	0.853353	-0.314873	0.289331
sp|Q91VM5|RMXL1_MOUSE	Q91VM5	RMXL1_MOUSE	Rbmxl1	48	57	44	60	53	62	55	39	50	0.0482552	0.857259	0.276061	0.0631833
sp|Q68FD5|CLH1_MOUSE	Q68FD5	CLH1_MOUSE	Cltc	47	48	23	59	42	59	42	35	48	-0.0811368	0.85878	0.348728	0.0568059
sp|Q9CPN8|IF2B3_MOUSE	Q9CPN8	IF2B3_MOUSE	Igf2bp3	17	21	13	20	15	16	21	15	17	-0.0524674	0.859972	-0.0524674	0.183503
sp|Q8BIH0|SP130_MOUSE	Q8BIH0	SP130_MOUSE	Sap130	8	9	6	8	6	8	10	6	8	-0.0544478	0.859972	-0.111031	0.42265
sp|Q62431|ARI3A_MOUSE	Q62431	ARI3A_MOUSE	Arid3a	4	6	4	4	4	4	6	3	6	-0.0824622	0.859972	-0.263034	0.42265
tr|Q3UHU8|Q3UHU8_MOUSE	Q3UHU8	Q3UHU8_MOUSE	Gtf2i	24	28	24	29	29	35	29	22	27	-0.0360693	0.861987	0.245112	0.185312
sp|Q91X20|ASH2L_MOUSE	Q91X20	ASH2L_MOUSE	Ash2l	10	13	8	13	10	11	9	10	11	0.0430687	0.867547	0.165059	0.42265
sp|Q9D0B0|SRSF9_MOUSE	Q9D0B0	SRSF9_MOUSE	Srsf9	9	7	3	10	4	4	8	4	6	0.0671142	0.867547	0	1
tr|E9Q794|E9Q794_MOUSE	E9Q794	E9Q794_MOUSE	Mta3	15	14	13	14	13	13	17	10	14	0.0324215	0.874012	-0.0331669	0.867547
sp|Q9Z103|ADNP_MOUSE	Q9Z103	ADNP_MOUSE	Adnp	6	12	12	16	15	10	10	10	11	-0.0430687	0.874012	0.371969	0.266764
sp|Q02395|MTF2_MOUSE	Q02395	MTF2_MOUSE	Mtf2	5	6	2	9	2	4	6	2	4	0.0931094	0.874012	0.263034	0.42265
sp|Q8BU30|SYIC_MOUSE	Q8BU30	SYIC_MOUSE	Iars1	4	12	10	7	9	10	5	8	12	0.0506261	0.874012	0.0506261	0.80755
sp|P97855|G3BP1_MOUSE	P97855	G3BP1_MOUSE	G3bp1	41	42	25	42	30	47	41	27	36	0.0529489	0.875846	0.18927	0.24335
sp|P26043|RADI_MOUSE	P26043	RADI_MOUSE	Rdx	4	7	2	6	6	5	4	4	6	-0.0874628	0.88453	0.234465	0.42265
sp|Q8CG48|SMC2_MOUSE	Q8CG48	SMC2_MOUSE	Smc2	25	29	28	27	30	26	25	25	31	0.0170735	0.88453	0.0339473	0.842865
sp|P11983|TCPA_MOUSE	P11983	TCPA_MOUSE	Tcp1	10	13	9	10	12	11	10	9	12	0.0418202	0.88453	0.0824622	0.634852
sp|P97351|RS3A_MOUSE	P97351	RS3A_MOUSE	Rps3a	38	48	38	41	32	44	47	37	43	-0.0336831	0.88504	-0.115477	0.266764
sp|Q99M31|HSP7E_MOUSE	Q99M31	HSP7E_MOUSE	Hspa14	7	11	8	9	11	10	10	7	10	-0.0489096	0.892789	0.137504	0.579916
sp|Q922Q4|P5CR2_MOUSE	Q922Q4	P5CR2_MOUSE	Pycr2	6	11	10	8	8	11	10	7	11	-0.0473057	0.899496	-0.0473057	0.741801
sp|P70372|ELAV1_MOUSE	P70372	ELAV1_MOUSE	Elavl1	12	15	13	20	15	14	13	11	17	-0.0331669	0.899496	0.241008	0.463075
sp|Q9CW03|SMC3_MOUSE	Q9CW03	SMC3_MOUSE	Smc3	33	39	32	43	42	44	31	33	42	-0.0267173	0.90241	0.27621	0.122495
sp|Q8BZR9|NCBP3_MOUSE	Q8BZR9	NCBP3_MOUSE	Ncbp3	2	7	4	5	4	6	5	2	5	0.0931094	0.90241	0.263034	0.225403
sp|Q61033|LAP2A_MOUSE	Q61033	LAP2A_MOUSE	Tmpo	20	22	18	19	18	24	20	18	23	-0.0227201	0.909833	0	1
sp|P61982|1433G_MOUSE	P61982	1433G_MOUSE	Ywhag	9	5	4	8	7	6	4	8	7	-0.0671142	0.911955	0.125531	0.727834
sp|Q80WE4|KI20B_MOUSE	Q80WE4	KI20B_MOUSE	Kif20b	14	21	20	26	23	16	19	17	18	0.025091	0.913934	0.254573	0.326811
tr|E9Q317|E9Q317_MOUSE	E9Q317	E9Q317_MOUSE	Sap18b	10	15	6	15	13	15	11	10	11	-0.0418202	0.919155	0.394279	0.0081634
sp|Q9D8N0|EF1G_MOUSE	Q9D8N0	EF1G_MOUSE	Eef1g	35	40	22	43	35	47	34	29	32	0.0291463	0.922502	0.38529	0.0634142
sp|Q8QZY1|EIF3L_MOUSE	Q8QZY1	EIF3L_MOUSE	Eif3l	22	25	18	24	18	30	20	20	24	0.0213737	0.928389	0.16273	0.382787
sp|Q99K48|NONO_MOUSE	Q99K48	NONO_MOUSE	Nono	17	26	18	23	21	39	20	19	21	0.0227201	0.929465	0.448985	0.276644
sp|P60843|IF4A1_MOUSE	P60843	IF4A1_MOUSE	Eif4a1	17	15	6	17	10	12	13	10	14	0.0356239	0.943656	0.0703893	0.741801
tr|D3Z6I8|D3Z6I8_MOUSE	D3Z6I8	D3Z6I8_MOUSE	Tpm3	19	25	10	14	19	20	15	20	20	-0.025091	0.951378	-0.0506261	0.183503
sp|Q922U1|PRPF3_MOUSE	Q922U1	PRPF3_MOUSE	Prpf3	17	22	14	21	12	20	19	12	21	0.0259952	0.953324	0.0259952	0.741801
sp|Q9CU62|SMC1A_MOUSE	Q9CU62	SMC1A_MOUSE	Smc1a	28	29	19	34	27	25	24	21	30	0.0183785	0.959277	0.190331	0.499483
sp|P63276|RS17_MOUSE	P63276	RS17_MOUSE	Rps17	21	25	5	19	6	6	21	14	17	-0.0264722	0.964534	-0.693897	0.118083
sp|P54276|MSH6_MOUSE	P54276	MSH6_MOUSE	Msh6	50	64	52	67	56	67	56	49	62	-0.0085115	0.969613	0.183066	0.049067
sp|Q6P4T2|U520_MOUSE	Q6P4T2	U520_MOUSE	Snrnp200	23	23	22	43	33	30	25	20	23	0	1	0.618437	0.0576259
tr|G3X9G4|G3X9G4_MOUSE	G3X9G4	G3X9G4_MOUSE	Dnm2	18	15	16	16	18	15	19	15	15	0	1	0	1
sp|Q99LE6|ABCF2_MOUSE	Q99LE6	ABCF2_MOUSE	Abcf2	14	13	12	18	14	14	16	8	15	0	1	0.222392	0.368831
sp|Q8CG47|SMC4_MOUSE	Q8CG47	SMC4_MOUSE	Smc4	13	18	18	16	16	16	18	13	18	0	1	-0.0280144	0.859972
sp|Q7TQH0|ATX2L_MOUSE	Q7TQH0	ATX2L_MOUSE	Atxn2l	12	14	11	15	10	12	14	10	13	0	1	0	1
sp|Q00PI9|HNRL2_MOUSE	Q00PI9	HNRL2_MOUSE	Hnrnpul2	11	10	10	11	9	12	12	9	10	0	1	0.0418202	0.741801
sp|O55029|COPB2_MOUSE	O55029	COPB2_MOUSE	Copb2	10	6	6	11	12	10	7	5	10	0	1	0.526069	0.212274
sp|Q80U70|SUZ12_MOUSE	Q80U70	SUZ12_MOUSE	Suz12	10	11	11	14	9	10	14	8	10	0	1	0.040642	0.42265
sp|Q8VEE4|RFA1_MOUSE	Q8VEE4	RFA1_MOUSE	Rpa1	10	10	7	10	9	6	8	7	12	0	1	-0.0995357	0.825922
sp|P52293|IMA1_MOUSE	P52293	IMA1_MOUSE	Kpna2	8	9	7	11	9	11	9	7	8	0	1	0.332575	0.0198039
sp|Q8K0V4|CNOT3_MOUSE	Q8K0V4	CNOT3_MOUSE	Cnot3	8	5	7	10	8	8	8	6	6	0	1	0.334419	3.70074e-17
sp|Q9DCD2|SYF1_MOUSE	Q9DCD2	SYF1_MOUSE	Xab2	8	13	6	17	12	11	11	7	9	0	1	0.519374	0.0690507
sp|P45481|CBP_MOUSE	P45481	CBP_MOUSE	Crebbp	7	10	9	13	11	11	11	9	6	0	1	0.389947	0.095466
sp|P52479|UBP10_MOUSE	P52479	UBP10_MOUSE	Usp10	7	9	5	6	10	4	9	5	7	0	1	-0.0614005	0.911955
sp|Q8BML9|SYQ_MOUSE	Q8BML9	SYQ_MOUSE	Qars1	7	7	7	8	12	5	7	6	8	0	1	0.222392	0.659497
sp|P32067|LA_MOUSE	P32067	LA_MOUSE	Ssb	6	6	6	6	5	8	6	5	7	0	1	0.0671142	0.42265
sp|Q921F4|HNRLL_MOUSE	Q921F4	HNRLL_MOUSE	Hnrnpll	6	8	6	8	7	2	8	5	7	0	1	-0.201634	0.678366
sp|Q9WUM3|COR1B_MOUSE	Q9WUM3	COR1B_MOUSE	Coro1b	6	10	5	8	6	8	6	5	10	0	1	0.0588937	0.80755
sp|Q9Z0W3|NU160_MOUSE	Q9Z0W3	NU160_MOUSE	Nup160	6	9	8	16	11	10	8	6	9	0	1	0.621488	0.147987
tr|D3YWT1|D3YWT1_MOUSE	D3YWT1	D3YWT1_MOUSE	Hnrnph3	6	6	6	6	7	4	6	5	7	0	1	-0.0703893	0.839872
sp|P09242|PPBT_MOUSE	P09242	PPBT_MOUSE	Alpl	5	6	4	5	4	3	6	4	5	0	1	-0.263034	0.225403
sp|P63073|IF4E_MOUSE	P63073	IF4E_MOUSE	Eif4e	5	6	3	5	5	3	4	6	4	0	1	-0.0874628	0.666667
sp|Q61188|EZH2_MOUSE	Q61188	EZH2_MOUSE	Ezh2	5	6	4	7	3	5	6	4	5	0	1	0	1
sp|Q80X41|VRK1_MOUSE	Q80X41	VRK1_MOUSE	Vrk1	5	5	4	6	4	6	4	5	5	0	1	0.160465	0.528595
sp|Q99J95|CDK9_MOUSE	Q99J95	CDK9_MOUSE	Cdk9	5	4	7	8	8	7	5	5	6	0	1	0.452512	0.0728274
sp|P61327|MGN_MOUSE	P61327	MGN_MOUSE	Magoh	4	4	1	6	4	2	2	2	5	0	1	0.321928	0.678366
sp|P70460|VASP_MOUSE	P70460	VASP_MOUSE	Vasp	4	6	1	5	3	2	4	2	5	0	1	-0.106915	0.825922
sp|E9Q6W4|ZN296_MOUSE	E9Q6W4	ZN296_MOUSE	Znf296	3	4	2	5	3	4	2	3	4	0	1	0.321928	0.42265
sp|P31230|AIMP1_MOUSE	P31230	AIMP1_MOUSE	Aimp1	3	4	2	4	3	4	5	2	2	0	1	0.222392	0.528595
sp|P35550|FBRL_MOUSE	P35550	FBRL_MOUSE	Fbl	3	1	3	3	3	3	3	2	2	0	1	0.263034	0.183503
sp|P62315|SMD1_MOUSE	P62315	SMD1_MOUSE	Snrpd1	3	3	0	3.9	1	4	3	0	3	0	1	0.402965	0.00118694
sp|Q08874|MITF_MOUSE	Q08874	MITF_MOUSE	Mitf	3	3	6	2	3	5	4	4	4	0	1	-0.206451	0.528595
sp|Q8VC52|RBPS2_MOUSE	Q8VC52	RBPS2_MOUSE	Rbpms2	3	4	1	6	4	1	2	3	3	0	1	0.347923	0.622036
sp|Q9D0T1|NH2L1_MOUSE	Q9D0T1	NH2L1_MOUSE	Snu13	3	3	2	3	3	2	3	2	3	0	1	0	1
sp|Q9D787|PPIL2_MOUSE	Q9D787	PPIL2_MOUSE	Ppil2	3	6	6	6	5	7	6	4	5	0	1	0.222392	0.225403
sp|O88487|DC1I2_MOUSE	O88487	DC1I2_MOUSE	Dync1i2	2	2	4	3	3	2	3	2	3	0	1	0	1
sp|P07742|RIR1_MOUSE	P07742	RIR1_MOUSE	Rrm1	2	7	5	2	4	1	5	3	6	0	1	-0.765535	0.31687
sp|P08752|GNAI2_MOUSE	P08752	GNAI2_MOUSE	Gnai2	2	3	2	1.9	2	3	2	2	3	0	1	-0.0144996	0.42265
sp|P35492|HUTH_MOUSE	P35492	HUTH_MOUSE	Hal	2	0	2	0	0	0	4	0	0	0	1	-1.22239	0.42265
sp|P47757|CAPZB_MOUSE	P47757	CAPZB_MOUSE	Capzb	2	1	3	0	2	1	2	2	2	0	1	-0.584963	0.225403
sp|P62313|LSM6_MOUSE	P62313	LSM6_MOUSE	Lsm6	2	3	1	2	5	0	3	1	2	0	1	0.152003	0.874012
sp|Q03265|ATPA_MOUSE	Q03265	ATPA_MOUSE	Atp5f1a	2	1	3	1	2	1	2	3	1	0	1	-0.36257	0.183503
sp|Q5RJH6|SMG7_MOUSE	Q5RJH6	SMG7_MOUSE	Smg7	2	2	1	2	2	1	3	1	1	0	1	0	1
sp|Q7TPC1|CDSN_MOUSE	Q7TPC1	CDSN_MOUSE	Cdsn	2	0	1	0	0	0	0	3	0	0	1	-1	0.42265
sp|Q9JM76|ARPC3_MOUSE	Q9JM76	ARPC3_MOUSE	Arpc3	2	3	0	3	2	0	1	1	3	0	1	0	1
sp|Q9WUR2|ECI2_MOUSE	Q9WUR2	ECI2_MOUSE	Eci2	2	3	3	1	2	1	3	2	3	0	1	-0.652077	0.183503
sp|Q9Z0Z7|KLF5_MOUSE	Q9Z0Z7	KLF5_MOUSE	Klf5	2	3	2	2.9	2	2	3	2	2	0	1	-0.0144996	0.42265
tr|Q3V116|Q3V116_MOUSE	Q3V116	Q3V116_MOUSE	Phc1	2	2	4	2	2	2	4	1	3	0	1	-0.289507	0.528595
sp|O55234|PSB5_MOUSE	O55234	PSB5_MOUSE	Psmb5	1	0	1	0	0	0	1	1	0	0	1	-0.736966	0.183503
sp|O70435|PSA3_MOUSE	O70435	PSA3_MOUSE	Psma3	1	0	2	0	0	0	1	1	1	0	1	-1	1
sp|P51150|RAB7A_MOUSE	P51150	RAB7A_MOUSE	Rab7a	1	0	0	1	1	0	0	0	1	0	1	0.321928	0.666667
sp|Q60605|MYL6_MOUSE	Q60605	MYL6_MOUSE	Myl6	1	0	0	0	0	0	0	0	1	0	1	-0.415037	0.42265
sp|Q80UK8|INT2_MOUSE	Q80UK8	INT2_MOUSE	Ints2	1	0	1	6	4	3	1	1	0	0	1	1.67807	0.031504
sp|Q8CCP0|NEMF_MOUSE	Q8CCP0	NEMF_MOUSE	Nemf	1	0	1	0	0	0	0	1	1	0	1	-0.736966	0.183503
sp|Q8CGB3|UACA_MOUSE	Q8CGB3	UACA_MOUSE	Uaca	1	0	0	6	4	3	0	0	1	0	1	2	0.0741799
sp|Q91YP3|DEOC_MOUSE	Q91YP3	DEOC_MOUSE	Dera	1	1	0	1	1	0	1	0	1	0	1	0	1
sp|Q99P69|NUF2_MOUSE	Q99P69	NUF2_MOUSE	Nuf2	1	2	2	1	2	4	0	1	4	0	1	0.321928	0.183503
sp|Q9CQE8|RTRAF_MOUSE	Q9CQE8	RTRAF_MOUSE	RTRAF	1	2	3	3	3	2	2	2	2	0	1	0.289507	0.183503
sp|Q9CRB2|NHP2_MOUSE	Q9CRB2	NHP2_MOUSE	Nhp2	1	1	1	2	1	1	0	1	2	0	1	0.222392	0.741801
sp|Q9DAU9|ZN654_MOUSE	Q9DAU9	ZN654_MOUSE	Znf654	1	0	2	1	2	1	1	1	1	0	1	0.222392	0.42265
sp|Q9DBR1|XRN2_MOUSE	Q9DBR1	XRN2_MOUSE	Xrn2	1	7	5	5	4	5	6	2	5	0	1	0.0874628	0.741801
sp|Q9DC48|PRP17_MOUSE	Q9DC48	PRP17_MOUSE	Cdc40	1	0	1	0	1	0	1	1	0	0	1	-0.321928	0.42265
sp|Q9DCH2|POP7_MOUSE	Q9DCH2	POP7_MOUSE	Pop7	1	1	0	1	0	0	1	0	1	0	1	-0.321928	0.42265
sp|Q9JJ66|CDC20_MOUSE	Q9JJ66	CDC20_MOUSE	Cdc20	1	2	1	3	1	3	1	1	2	0	1	0.514573	0.225403
sp|Q9QZH3|PPIE_MOUSE	Q9QZH3	PPIE_MOUSE	Ppie	1	2	0	2	2	1	0	1	2	0	1	0.415037	0.528595
tr|A0A286YCY3|A0A286YCY3_MOUSE	A0A286YCY3	A0A286YCY3_MOUSE	Kif20b	1	1	2	2.9	2	2	2	1	1	0	1	0.500074	0.00118694
tr|Q9EQC8|Q9EQC8_MOUSE	Q9EQC8	Q9EQC8_MOUSE	Prcc	1	1	0	1	0	0	1	0	1	0	1	-0.321928	0.42265
sp|A0A338P6K9|QSER1_MOUSE	A0A338P6K9	QSER1_MOUSE	Qser1	0	0	4	0	0	1	2	0	2	0	1	-0.807355	0.225403
sp|A6PWY4|WDR76_MOUSE	A6PWY4	WDR76_MOUSE	Wdr76	0	0	2	0	0	0	0	1	1	0	1	-0.736966	0.183503
sp|O08550|KMT2B_MOUSE	O08550	KMT2B_MOUSE	Kmt2b	0	2	3	1	2	2	1	0	4	0	1	0	1
sp|O08664|BCL7C_MOUSE	O08664	BCL7C_MOUSE	Bcl7c	0	0	2	0	0	2	2	0	0	0	1	0	1
sp|O08856|ELL_MOUSE	O08856	ELL_MOUSE	Ell	0	1	1	0	1	1	1	0	1	0	1	0	1
sp|O35473|C1D_MOUSE	O35473	C1D_MOUSE	C1d	0	2	1	0.9	1	1	1	1	1	0	1	-0.0242475	0.42265
sp|O88520|SHOC2_MOUSE	O88520	SHOC2_MOUSE	Shoc2	0	1	2	0	0	1	1	1	1	0	1	-0.584963	0.183503
sp|P48024|EIF1_MOUSE	P48024	EIF1_MOUSE	Eif1	0	1	1	0	1	0	1	0	1	0	1	-0.321928	0.666667
sp|P58871|TB182_MOUSE	P58871	TB182_MOUSE	Tnks1bp1	0	0	1	1	1	0	1	0	0	0	1	0.321928	0.42265
sp|P97360|ETV6_MOUSE	P97360	ETV6_MOUSE	Etv6	0	2	1	1	0	0	1	1	1	0	1	-0.584963	0.183503
sp|Q60960|IMA5_MOUSE	Q60960	IMA5_MOUSE	Kpna1	0	1	2	0.9	1	1	1	1	1	0	1	-0.0242475	0.42265
sp|Q66JY2|IN80D_MOUSE	Q66JY2	IN80D_MOUSE	Ino80d	0	1	1	2	2	2	0	0	2	0	1	0.847997	0.183503
sp|Q6DID5|PWP3A_MOUSE	Q6DID5	PWP3A_MOUSE	Pwwp3a	0	0	1	0	2	2	1	0	0	0	1	0.807355	0.42265
sp|Q6P8K8|CBPA4_MOUSE	Q6P8K8	CBPA4_MOUSE	Cpa4	0	0	1	0	0	0	0	1	0	0	1	-0.415037	0.42265
sp|Q6PGN3|DCLK2_MOUSE	Q6PGN3	DCLK2_MOUSE	Dclk2	0	1	0	0	1	1	1	0	0	0	1	0.321928	0.666667
sp|Q8BK63|KC1A_MOUSE	Q8BK63	KC1A_MOUSE	Csnk1a1	0	1	1	5	4	4	1	0	1	0	1	1.67807	0.0081634
sp|Q8BTW3|EXOS6_MOUSE	Q8BTW3	EXOS6_MOUSE	Exosc6	0	1	1	1	1	1	1	0	1	0	1	0.263034	0.42265
sp|Q8K297|GT251_MOUSE	Q8K297	GT251_MOUSE	Colgalt1	0	1	2	2	2	3	1	0	2	0	1	0.736966	0.057191
sp|Q8R5F3|OARD1_MOUSE	Q8R5F3	OARD1_MOUSE	Oard1	0	2	0	1.9	2	1	1	1	0	0	1	0.659925	0.00118694
sp|Q8VDS3|CBX7_MOUSE	Q8VDS3	CBX7_MOUSE	Cbx7	0	1	1	1	0	0	1	0	1	0	1	-0.321928	0.42265
sp|Q8VIG1|REST_MOUSE	Q8VIG1	REST_MOUSE	Rest	0	0	1	0	0	0	1	0	0	0	1	-0.415037	0.42265
sp|Q9CZI9|AEN_MOUSE	Q9CZI9	AEN_MOUSE	Aen	0	1	1	0	1	1	1	0	1	0	1	0	1
sp|Q9D902|T2EB_MOUSE	Q9D902	T2EB_MOUSE	Gtf2e2	0	1	1	0	2	0	1	0	1	0	1	0	1
sp|Q9JLQ0|CD2AP_MOUSE	Q9JLQ0	CD2AP_MOUSE	Cd2ap	0	5	3	2	2	2	3	1	4	0	1	-0.289507	0.528595
sp|Q9QYI3|DNJC7_MOUSE	Q9QYI3	DNJC7_MOUSE	Dnajc7	0	1	0	1	3	0	0	0	1	0	1	0.807355	0.477767
sp|Q9R0L7|AKP8L_MOUSE	Q9R0L7	AKP8L_MOUSE	Akap8l	0	1	0	1	0	1	0	0	1	0	1	0.321928	0.42265
