# Supplementary material for: An RNA-dependent and phase-separated active subnuclear compartment safeguards repressive chromatin domains
Source: Mol Cell. 2024 May 2;84(9):1667–1683.e10. doi: 10.1016/j.molcel.2024.03.015 (PMC11065421; doi:10.1016/j.molcel.2024.03.015)
Supplement: Table S2. RNA-seq of ESC + 2i expressing BAZ2AWT and BAZ2AΔTAM, related to Figure 4 [file mmc3.xlsx]

## Sheet: Sheet1
	baseMean	Log2_FC_Delta-TAM/BAZ2Awt	pvalue
Rhox2c	5.58398	5.15037	9.02232e-06
Rhox2h	2.47641	4.73191	0.000356378
Xkrx	2.46799	4.72724	0.000269832
Rhox2d	2.30664	4.63629	0.000395665
Rhox2g	1.96598	4.40104	0.00132139
Ephb1	1.78918	4.27561	0.0029695
Pkhd1	1.68552	4.18677	0.00272281
Gm2056	1.59356	4.09906	0.00386595
Cartpt	1.56265	4.07861	0.00393578
Rhox2b	9.76033	3.85521	3.08484e-07
Icam2	1.34453	3.85488	0.0124758
Cd4	5.8807	3.85425	7.0953e-05
Dcc	1.32503	3.83893	0.0109324
AC117245.5	1.32042	3.8358	0.0110332
Serpinc1	1.29497	3.81521	0.0112895
Gm9173	3.75611	3.78364	0.00156611
Rhox4g	3.65247	3.75327	0.00162571
Pdzrn4	2.09809	3.68503	0.00496147
Rilp	1.98402	3.59059	0.00873033
Tat	3.27637	3.57954	0.00322647
Gm10259	1.10776	3.5727	0.0217352
Synpo2l	3.23822	3.56354	0.00343132
Alox12e	4.78824	3.53275	0.000479109
Mrvi1	4.68018	3.51618	0.000527767
Evx1	1.88319	3.50689	0.0110745
AC126554.8	1.88659	3.50572	0.0100245
Gm45632	1.85002	3.49157	0.00983951
Gm4778	1.82931	3.4798	0.00965609
Folr2	0.989757	3.40849	0.0345872
Gm45551	0.987312	3.40524	0.0331573
Gm15558	0.972946	3.38989	0.0360756
Abcb5	1.72825	3.38613	0.0143994
Gm11489	0.948841	3.36395	0.039156
Gm34933	1.66482	3.34497	0.01711
AC127597.1	2.79965	3.33835	0.00691055
Mir3091	1.6479	3.29314	0.0234871
Irgm1	48.4097	3.27235	2.01151e-27
Gm24837	1.61698	3.27058	0.0212461
Lypd2	1.6109	3.26932	0.0193752
BC035947	1.59767	3.26632	0.0216323
Gm16148	1.59658	3.26554	0.0211148
Zscan4e	6.6569	3.25258	4.28732e-05
Rhox2f	1.55588	3.22986	0.0281973
Zbp1	8.73732	3.14967	3.22604e-06
Hc	1.49494	3.14561	0.0257834
B3gnt6	1.4734	3.13322	0.0294962
Cps1	6.09143	3.12399	0.000119493
Gm16239	2.44232	3.11722	0.0140687
4930556J24Rik	1.42921	3.09916	0.0332147
AA623943	3.57351	3.09069	0.003852
Apob	1.40867	3.08719	0.0424462
Gm3880	1.36691	3.0156	0.0472848
Gm42866	1.37218	3.01248	0.0390382
Klhl41	1.36005	3.01031	0.0478077
Gm42690	1.353	3.00396	0.0384006
Gm648	1.33575	2.98927	0.0498488
Gm7367	1.32575	2.98124	0.0418928
CT009718.7	1.32049	2.97706	0.0448618
Gm37179	2.23277	2.97589	0.0212951
Ywhaq-ps1	2.25033	2.97459	0.0284204
Tgtp1	3.27833	2.94533	0.00546421
Zfp352	4.39183	2.94334	0.00160404
Gm2022	5.41308	2.91764	0.000389137
Gm21037	5.30352	2.88828	0.000446226
Xlr5c	26.028	2.85946	1.77058e-14
Gm6305	2.0982	2.8538	0.0311285
Gm9	46.5331	2.8524	4.46808e-24
Gm37486	2.09248	2.85029	0.0318436
Wfdc15a	2.03186	2.8001	0.0439922
Gm43843	2.99013	2.77086	0.0116127
Usp17lc	9.83946	2.75795	6.74103e-06
Adgrg5	27.2786	2.74704	3.59254e-14
Rhox2a	48.5789	2.70517	6.60098e-23
Myadml2os	8.3617	2.67024	3.03638e-05
Zscan4f	7.32601	2.6557	0.000104369
AA543401	1.81561	2.63853	0.0495395
Igf2	6.23858	2.60956	0.000335314
Gm12800	3.59247	2.60671	0.00657571
Dio3	5.34494	2.60544	0.00125547
Sp110	6.29609	2.60374	0.00032236
Tcstv3	5.21993	2.56556	0.00133436
AC158398.1	11.1179	2.53277	3.43388e-06
Kdm4dl	2.56848	2.52087	0.0245513
Naip1	4.12654	2.4912	0.00577103
Gm20324	2.47108	2.4842	0.0287612
AF067061	4.15171	2.47963	0.00496535
Cnga4	24.878	2.47295	6.55104e-12
Clec4a1	2.44719	2.46174	0.0321582
Cyp2c70	9.86275	2.44566	4.79968e-05
Wnt7b	8.14977	2.44165	9.13047e-05
Kcng3	2.43053	2.43612	0.033355
Zscan4d	14.496	2.43047	3.49735e-07
Pcdhga5	3.20786	2.42213	0.0136759
Gata3	7.15154	2.40656	0.000269287
Sp100	5.59336	2.40647	0.00154405
Gm8711	2.35662	2.40564	0.044251
Arg2	2.36418	2.38676	0.035804
Gm15480	2.36633	2.38333	0.0405753
Zscan4-ps3	9.39645	2.37886	4.01559e-05
Pcp4l1	7.07804	2.37456	0.000369763
Scamp4	2.35357	2.36981	0.0380435
Kng2	7.79077	2.36188	0.000271771
BC049762	3.73069	2.29395	0.0127926
Lefty1	289.04	2.29075	8.84255e-25
Gad1	22.3705	2.29018	6.97739e-10
Ms4a14	2.98595	2.28884	0.0269076
Pcdhga3	3.65256	2.28066	0.01213
Sstr2	5.93419	2.27447	0.0013319
Zscan4a	19.8326	2.26821	6.4964e-09
AC126554.1	4.38992	2.26432	0.00549898
Gm21818	3.67524	2.25658	0.0119839
Sult1a1	4.38457	2.25552	0.00905923
BC048679	5.07406	2.25211	0.00389224
Khdc3	72.0959	2.24677	1.90814e-25
AC211878.2	8.61296	2.24589	0.000309691
Gm44832	2.82357	2.20929	0.0310134
Gm7957	8.42041	2.20247	0.000250356
Omp	5.66411	2.20011	0.00259476
Xkr6	17.5903	2.19034	6.46918e-08
Gpld1	2.82245	2.18961	0.0297664
Gm2016	6.98013	2.18412	0.000771865
Zbbx	3.47589	2.17128	0.0182332
Lrrc15	17.2274	2.1677	7.03713e-07
Gm12794	4.79599	2.1537	0.00595326
Lmo2	2.75324	2.15058	0.0419592
Xlr5b	15.7906	2.15041	2.1062e-06
Gm5698	4.11938	2.14789	0.0134724
Sh3rf2	100.106	2.13857	1.21184e-34
Gm5039	17.7242	2.13377	1.95284e-07
Pramel7	28.8561	2.12101	3.42063e-11
Rps19-ps3	4.7221	2.11773	0.0082579
Gm26869	2.67244	2.10252	0.0490128
Slc7a9	12.6912	2.10203	1.05981e-05
Tmem92	7.9516	2.09977	0.00066709
St8sia2	8.00041	2.09381	0.00103923
Gm4971	12.5556	2.08414	1.04264e-05
Gm44199	6.57165	2.08122	0.00160934
Nnmt	3.96779	2.07992	0.0128587
BC080695	3.27471	2.07398	0.0287181
Xlr3c	150.731	2.06042	1.1646e-47
Tlx2	42.1255	2.04764	5.10515e-15
Serpinb1b	3.20138	2.03584	0.0360004
Gm13119	10.804	2.03362	0.000101769
Cdx2	15.9676	2.02388	7.06449e-06
Rhox9	4.46756	2.01916	0.0100132
Opn3	3.18989	2.00349	0.0341891
Prrt3	72.2457	1.98544	4.40666e-18
Sstr5	30.4531	1.97701	7.55214e-11
Platr15	3.65274	1.96168	0.0236502
Gm7889	3.08236	1.95666	0.0382465
Usp17le	7.94096	1.94082	0.00114254
Gm21761	14.5511	1.93082	9.64171e-06
Abcc2	16.4626	1.92487	6.42371e-06
Kif19a	4.27024	1.91851	0.0225414
Adam8	5.39821	1.91444	0.00733449
B020031M17Rik	4.18481	1.906	0.0174459
Zscan4-ps2	6.59078	1.89977	0.002964
Gpr55	4.17538	1.88827	0.0291786
Hck	81.2426	1.8879	7.42169e-25
Cyp1a1	21.2227	1.8877	4.53105e-07
Snora62	2.94742	1.88218	0.0459055
Atp10a	55.9029	1.87335	7.27527e-17
BC147527	6.4576	1.87206	0.006932
Ina	60.3857	1.86783	3.03301e-17
Gm10478	4.05925	1.85084	0.0211801
Gm45819	5.88292	1.84974	0.0105486
Snord49b	5.24455	1.84507	0.0102769
Pla2g4e	37.7984	1.83781	2.87589e-11
Fras1	12.1984	1.83644	0.000105704
Wdr64	9.23938	1.83546	0.00102134
Slc38a4	1255.66	1.83007	8.41515e-144
Stra8	276.857	1.82923	2.21631e-65
Dab2	3.43134	1.82015	0.0353255
Pglyrp1	85.3421	1.8088	5.02827e-21
Fxyd4	3.91679	1.7954	0.0272814
Anxa3	13.5064	1.79509	4.48205e-05
Rhox5	302.734	1.78971	3.70621e-65
Dgkeos	3.88377	1.78653	0.0354314
1810009A15Rik	6.1642	1.78648	0.00643286
Ifih1	47.6873	1.78591	4.65596e-13
Gm5580	6.69078	1.78483	0.00528595
Gm15455	9.4586	1.77921	0.000863267
Pramef25	3.34153	1.77613	0.0437118
Gm37092	37.302	1.7748	2.02413e-10
Astn1	16.1638	1.76859	2.84651e-05
Notumos	43.4092	1.76799	5.07964e-12
Lcp1	18.9411	1.76466	4.51365e-06
Gm24727	3.32416	1.75799	0.0437608
Sash3	14.8772	1.75441	6.38551e-05
Id3	5.00324	1.75422	0.0183136
Gm11839	9.92852	1.75298	0.00082564
Tspan1	11.4521	1.73936	0.000755432
Nsg2	8.2154	1.73432	0.00210536
Heph	3.83129	1.72652	0.0377148
Tifab	5.41198	1.71235	0.0165531
Ceacam10	12.7919	1.70606	0.000221175
Gm8300	19.3878	1.69954	3.5598e-06
Osm	98.0462	1.69209	5.47707e-23
Mybpc1	4.80467	1.69049	0.0199535
Ica1l	12.7573	1.68676	0.000210074
Calcoco2	633.208	1.68271	1.20241e-106
Aox3	116.123	1.68096	3.96055e-26
4633401B06Rik	3.69407	1.67155	0.0444691
Usp17lb	7.84567	1.65217	0.00579521
Sox6	8.37694	1.64991	0.00299157
Slc16a9	67.4557	1.6315	1.01862e-15
2010001K21Rik	22.4922	1.62735	2.1817e-05
Stra6	8.20686	1.62732	0.00459935
Pik3r3	162.187	1.62703	5.92303e-34
Gm13136	5.16583	1.62422	0.0261841
Gm20767	7.09712	1.60491	0.00653471
Gm37127	4.55774	1.59925	0.0313141
Ptprd	11.1543	1.59766	0.0010184
Srgn	19.8694	1.59673	7.23993e-06
Msc	46.2109	1.59264	5.98026e-10
Pramel6	27.7737	1.58678	7.74074e-07
Sp5	157.549	1.58276	1.47424e-23
Gm12762	4.5096	1.58065	0.0347305
Wdfy4	26.4778	1.57743	1.96479e-06
Trpm3	4.56243	1.57665	0.0349157
Fam174b	33.5358	1.57503	1.49543e-08
Rbm24	17.9541	1.57409	5.16319e-05
Rnf223	7.04309	1.57401	0.0128813
Gm28085	4.52142	1.57058	0.0414342
AI662270	21.8285	1.54696	6.72002e-06
Gm694	11.3114	1.54198	0.00168032
Tnk2os	12.5216	1.5419	0.0011393
Rin3	6.27118	1.53851	0.0217776
Kdr	18.5986	1.53812	6.24306e-05
Gm21887	11.7755	1.53184	0.00118304
Slc23a4	12.8024	1.53139	0.000538173
Gm12294	4.88414	1.53045	0.0336714
Notum	306.795	1.51147	2.67359e-42
Gm26394	6.29686	1.50902	0.0171921
Gbx2	94.8208	1.50071	1.14883e-19
Klhl34	7.76591	1.49665	0.0104503
Xlr4c	29.4707	1.49273	4.25766e-07
2310043M15Rik	194.067	1.49242	9.93013e-34
Tmem267	7.23074	1.48522	0.0166171
Gm16026	5.76514	1.48387	0.0260553
Gm5662	12.5403	1.48321	0.00207167
Caps2	18.1517	1.47596	0.00012915
Uox	6.27665	1.47423	0.0260455
Anxa1	13.8045	1.46043	0.000896882
Lrrc18	6.1444	1.45652	0.0197831
Igfbp7	13.6056	1.44692	0.000766571
AA986860	53.0779	1.44478	1.62415e-10
Exph5	18.1298	1.44158	0.000227338
Map6	82.9704	1.43615	4.74464e-16
Gm45718	6.55402	1.43398	0.0215779
Drp2	14.3652	1.43152	0.000596678
Cap2	63.7937	1.43096	3.19875e-12
Hrh2	4.6352	1.42349	0.047508
D430041D05Rik	10.7269	1.42272	0.00427121
Olfml3	16.2696	1.42249	0.000295046
Trim72	8.36839	1.41863	0.0107921
Slc16a5	12.4075	1.41599	0.00242936
Sntb1	21.7138	1.41335	2.75906e-05
Rassf5	9.19777	1.41298	0.00617766
Foxd1	9.72256	1.4127	0.00608111
Ak9	9.18534	1.40718	0.0094625
4930558C23Rik	6.89391	1.39671	0.0331645
Slc16a14	9.65504	1.39271	0.00655399
Gm31718	7.32094	1.39043	0.016401
Myo1a	22.8627	1.39042	3.04867e-05
Spef1	14.4977	1.38803	0.00152
Clic6	12.9036	1.38083	0.00477336
Fam186a	5.45002	1.3782	0.043999
Tm4sf5	8.50843	1.37344	0.0167364
Pcsk9	65.3714	1.37184	8.97197e-12
Zscan4c	9.60975	1.37173	0.00679237
Sulf1	677.513	1.36955	1.6231e-81
Rhox1	88.0984	1.36878	1.10113e-13
Ptprm	8.09741	1.36689	0.0132341
Gcnt3	12.2642	1.36008	0.0030061
Gm10522	22.97	1.35511	5.72242e-05
Dok2	24.7685	1.35506	1.51047e-05
Snord43	12.5302	1.35237	0.00335733
AC124433.1	11.1192	1.3475	0.00587998
2021-09-05	5.84408	1.34581	0.0375583
Rbm47	44.1345	1.34308	2.21237e-08
Slc44a5	9.81839	1.34296	0.00677416
Zc3h12b	6.72352	1.3403	0.0305847
Slc4a10	5.76907	1.33445	0.0375633
Ptch2	266.151	1.33445	2.97667e-38
Xlr5a	50.5708	1.32836	2.03118e-09
1700066B19Rik	11.1771	1.32728	0.00565619
Vnn1	10.7625	1.32451	0.01032
Prr5l	43.6772	1.31938	3.42485e-08
Gm37790	10.6096	1.31889	0.00632549
Ccl25	98.1937	1.31611	5.38101e-16
Prkd1	5.74093	1.31203	0.0450677
Piwil4	13.0561	1.3107	0.00336009
Gm26785	9.5773	1.29618	0.0105524
Usp26	15.7407	1.29455	0.00177007
Nckap1l	48.769	1.29158	2.47e-08
Ifi27	8.22603	1.28846	0.0200058
Zfp428	211.911	1.28358	5.1173e-22
Col5a3	31.9682	1.28335	3.39539e-06
Prex2	44.4784	1.2813	6.0443e-08
Crxos	302.351	1.28044	6.18937e-42
Myo1f	64.2178	1.27952	7.56237e-10
Chit1	8.55864	1.2792	0.0186739
Sh3bgrl	21.2232	1.27819	0.000208582
Sobp	9.06441	1.27814	0.0226066
Gjb1	6.89226	1.27376	0.0292178
4933402E13Rik	12.5224	1.27208	0.00361986
Trmt12	18.8166	1.26843	0.000569489
Atp6v0a4	11.5609	1.26305	0.00527501
C1s1	12.5011	1.26011	0.00594798
Usp17la	8.06875	1.24912	0.0263224
Cacng5	21.7531	1.24715	0.000157283
Pdgfc	130.828	1.24652	2.75236e-19
Fsd1l	137.283	1.24652	1.70919e-18
Smox	195.801	1.2453	1.49941e-25
Tmem106a	45.3012	1.24478	1.3595e-07
Maml2	73.4592	1.24392	8.34924e-11
Htr5a	28.9545	1.23943	1.66555e-05
AC154266.1	31.3258	1.23776	1.57375e-05
Ifit2	7.24933	1.23594	0.0389999
Lgals3	45.7709	1.23	4.4778e-07
Gm31659	10.8787	1.22862	0.0087812
Tes	190.4	1.22532	1.55364e-25
Zfhx2	521.036	1.22438	1.67032e-48
Cemip	29.623	1.22388	1.9718e-05
4930550L24Rik	7.18351	1.22167	0.0370067
Nxph3	21.7582	1.21761	0.000201522
Ccdc136	273.623	1.21643	4.09085e-27
Gm12183	20.5085	1.2136	0.000542965
Gm13245	9.22105	1.20768	0.0240945
Prx	401.242	1.20457	1.21942e-37
Megf11	46.1397	1.1985	8.24509e-07
Id2	35.4579	1.1984	3.42159e-06
Wdpcp	11.5785	1.19799	0.00784042
Ccnjl	74.373	1.19676	8.99211e-11
Il34	18.9775	1.19649	0.00171784
Myh6	13.7686	1.19356	0.00597212
Gm37309	12.0283	1.19288	0.00772373
Neb	49.2431	1.19163	7.05533e-07
Ifitm7	15.404	1.18664	0.0034941
Slc43a3	78.3548	1.18422	1.19349e-10
Ptges	195.476	1.18359	2.63964e-22
Gpx2	911.054	1.18195	2.5286e-72
Nanos3	11.5603	1.17876	0.0122625
Igfbp5	9.82787	1.17416	0.0194313
Gm9376	9.82708	1.17141	0.0179465
Mobp	54.2878	1.1694	9.03934e-08
Gm15893	7.43064	1.16864	0.0478111
4933415A04Rik	8.50132	1.15681	0.0271316
Gm44260	28.0443	1.15362	7.70012e-05
Trim7	83.1785	1.14836	1.83557e-10
Bach2	142.965	1.14759	6.44158e-17
Spr-ps1	15.0321	1.14441	0.00616384
AC138330.1	9.2751	1.14306	0.0244698
Cyp4f39	10.5533	1.14138	0.0147367
Slc4a2	105.408	1.13859	4.25937e-13
Ap3b2	441.344	1.13808	1.6284e-42
Klb	10.7449	1.13743	0.0357317
Pcdhgb5	8.836	1.13329	0.038268
Gm8994	14.5015	1.13036	0.00572757
Gm11427	34.2017	1.13	1.90378e-05
Nkx6-2	39.8122	1.12866	3.79863e-06
Zfp936	348.37	1.11993	1.82202e-27
Mgat3	227.892	1.11982	8.45786e-22
A4galt	382.299	1.11746	2.53384e-35
Ddr2	21.9064	1.11534	0.000786908
Dcdc2a	23.8756	1.11326	0.000606679
Klhl3	21.3731	1.10994	0.00126879
Gm26890	8.39066	1.10848	0.0329277
Slc5a1	23.4523	1.10343	0.000636868
Fcgr2b	68.6404	1.10128	1.10128e-08
Ttn	446.06	1.09875	3.96847e-10
Aldh1a2	107.442	1.09818	3.40424e-13
Zscan5b	108.966	1.09412	1.8173e-13
Rmdn2	17.0242	1.09326	0.00265446
Lipo2	14.9164	1.08964	0.00674611
Sgms2	29.2231	1.08847	0.000108614
Dppa3	89.8917	1.08741	5.73185e-10
Antxr1	13.8161	1.08633	0.00760354
Zfp319	58.7463	1.08613	1.96362e-07
Mex3b	30.3378	1.08418	8.38541e-05
Slc39a14	110.663	1.07991	2.50586e-12
Timm21	32.2334	1.07931	6.39881e-05
Alox5ap	16.4522	1.07412	0.00493498
Serpinb9	20.3577	1.07288	0.00174447
Dnah17	80.8866	1.07191	5.96662e-10
Myom2	29.6402	1.07049	0.000196969
Zfp536	10.1969	1.06984	0.0313676
Erdr1	457.127	1.06689	1.99032e-21
Gna14	10.4557	1.06558	0.0311359
Osr2	43.9266	1.06375	9.16217e-06
Gm21060	16.0366	1.06285	0.00495549
Slc30a10	51.5695	1.06204	7.67068e-07
Tuba3a	2054.29	1.0613	2.23182e-57
Slc51a	43.7428	1.06126	1.1673e-05
Gpr153	34.7306	1.06043	0.000194371
D1Pas1	421.873	1.0529	2.3879e-34
AC160637.1	282.887	1.05176	3.75655e-18
Draxin	23.325	1.05159	0.000837587
Lama3	92.1611	1.05152	5.52169e-10
Zfp827	55.5819	1.0432	5.38213e-06
Gm9929	11.5088	1.04157	0.0242604
Nr0b1	630.805	1.04117	2.15769e-30
Gm17080	8.90194	1.03883	0.0396189
Fndc9	26.9713	1.03799	0.000452216
Hal	73.5249	1.03468	1.84493e-08
Ttpa	86.4645	1.0342	7.39324e-10
Foxr1	11.8321	1.03226	0.0317072
Grid2ip	11.9213	1.02815	0.0211731
Fgfbp1	8.46304	1.02541	0.0468896
2500004C02Rik	14.4552	1.02213	0.0107054
Msln	103.416	1.02193	2.38672e-11
Nqo1	449.057	1.02048	4.36538e-35
Slc27a2	146.436	1.01567	2.13459e-13
Card6	32.1237	1.01498	0.000201127
Rnf43	19.9315	1.01373	0.0044237
Tmem62	11.3975	1.01141	0.0267105
Parp9	129.142	1.00899	4.98923e-13
Gm14127	10.2675	1.00876	0.0406326
Gm8355	12.0752	1.00195	0.021552
Vgll4	117.585	1.00143	4.98861e-12
Mdga1	33.0598	0.998535	0.00017503
Dtx3l	158.96	0.996014	4.68756e-14
Ifi35	52.1626	0.99211	6.87872e-06
Ctgf	195.009	0.989829	2.29895e-15
Fut2	37.6017	0.989134	7.70616e-05
Kbtbd6	26.2565	0.988758	0.00109766
Pnma2	63.3625	0.987586	4.11709e-07
Gdpgp1	123.938	0.986628	2.90253e-12
Snora31	13.0945	0.981283	0.0180454
Gm17638	11.6188	0.979122	0.0468526
Erap1	21.3445	0.976986	0.00246757
Hoxa3	10.468	0.974987	0.0379624
Xlr4b	62.9901	0.972324	4.96769e-07
Fam25c	164.78	0.971072	3.51708e-14
Ackr3	115.103	0.968036	4.38298e-09
Tsix	15.1483	0.964696	0.0161337
Scn2b	17.9709	0.962616	0.010528
Axin2	503.439	0.960982	3.01808e-31
Shf	129.456	0.958207	8.75651e-10
Tbx15	11.5463	0.957686	0.0331536
4930513N10Rik	35.6521	0.957557	0.000185882
1700052K11Rik	11.2352	0.956024	0.0347222
Gm26982	11.4898	0.955645	0.032886
Tbx20	27.0281	0.955317	0.0017151
Pttg1	470.059	0.953744	5.16978e-24
Gprc5c	105.581	0.95044	2.22398e-10
Gm24494	21.0461	0.948453	0.0043982
Ak7	148.326	0.946809	1.02653e-13
Slc22a20	10.3471	0.944464	0.0476637
Rhox13	50.3234	0.944294	5.26887e-05
Abcb1a	96.2512	0.936892	6.31394e-09
Ldlrad4	28.0372	0.936469	0.00261467
Tuba3b	72.3903	0.936179	2.5831e-07
Fam122a	19.4443	0.936073	0.00848332
Smarcd3	99.9915	0.935181	2.66099e-09
Lbh	21.2772	0.933093	0.0044804
Slc16a3	154.183	0.932579	4.38286e-11
Irgm2	45.5352	0.928989	0.000216806
Ier5l	125.306	0.927938	2.1127e-07
Gm20394	13.103	0.926012	0.0349267
Ajuba	862.747	0.925631	7.46672e-47
Prob1	11.7221	0.920846	0.0419536
Cd2	14.5861	0.918715	0.0227012
Defb42	15.2453	0.917659	0.0203314
Ticam1	51.3648	0.917208	8.77225e-05
Nmi	17.4189	0.911552	0.0121646
Dyrk1b	37.876	0.910757	0.000184828
Gm16170	16.9962	0.908611	0.0189959
Ckmt1	143.947	0.908558	7.6887e-12
Glis2	386.065	0.907894	1.25071e-23
Gm27234	22.7598	0.905096	0.00469346
Gm14412	55.326	0.901421	4.32517e-05
Ppp1r10	382.779	0.897164	5.8598e-19
Elmo1	336.379	0.895638	1.60084e-22
Pqlc1	108.413	0.894963	4.27522e-08
Myc	17.3806	0.892136	0.0210416
Cabp4	13.427	0.891703	0.0317823
Lrrn2	15.9006	0.89049	0.0199314
Arhgef38	95.5733	0.890448	1.72918e-07
Cd3d	15.8093	0.887433	0.0172148
AC134917.2	14.3446	0.887395	0.0280816
Ust	28.4843	0.887346	0.00276396
Zfp612	65.01	0.885989	3.74923e-06
Zfp599	146.635	0.885895	1.10597e-11
Snord34	16.2886	0.885533	0.0360888
Gm33027	40.1395	0.883102	0.000206931
Cd3e	64.3491	0.88265	8.91861e-06
1700030J22Rik	30.9175	0.882464	0.00126857
St6galnac2	36.1473	0.878817	0.000484228
Rnf144b	29.1876	0.877988	0.003578
Sptbn2	27.8597	0.877692	0.002307
Cadm4	237.134	0.877054	8.95173e-18
Ngfr	346.031	0.876784	8.3882e-19
Prkca	41.4481	0.873984	0.000232486
Atp5l	40.0942	0.872918	0.000312695
Zfp771	45.7839	0.872891	0.000253494
Kcnh3	48.9965	0.872826	0.000101954
Zc3h12a	67.988	0.87276	3.80593e-06
Cdk12	688.715	0.872054	7.24239e-33
Gpatch3	61.0149	0.871285	1.75227e-05
Tfrc	2920.15	0.871073	8.52723e-67
F2r	219.404	0.870569	7.33471e-16
Zfp125	38.5224	0.868685	0.000947579
Lrp2	155.275	0.864983	9.80493e-10
Oas1a	179.586	0.864343	1.38298e-12
AC144543.2	16.6936	0.859567	0.0207483
Dnmt3b	602.641	0.858928	4.51622e-31
Afmid	20.2484	0.858926	0.0110841
Celsr3	71.0456	0.853803	3.84719e-05
Lxn	52.3258	0.852447	0.000108121
Slc7a8	139.927	0.852009	2.30769e-10
Clmp	19.7876	0.851966	0.0135736
Zfp593	13.1502	0.84923	0.0429185
Anxa4	293.557	0.849187	6.11884e-18
Cbr3	260.752	0.848724	1.613e-15
Baz2a	23892.8	0.84855	1.77945e-66
Cd109	13.467	0.84828	0.0362794
Snx22	15.5235	0.848248	0.0261547
Ccdc102a	66.6275	0.847676	4.40961e-06
Gpx8	17.1746	0.844927	0.0208077
Gas2l1	192.553	0.844106	1.04623e-10
Gm2830	51.654	0.841667	0.000270972
Elf3	1075.1	0.840577	4.21179e-40
Zfp658	19.0711	0.840467	0.0178128
Nnat	32.1458	0.840192	0.00234881
Oas1g	61.8987	0.840171	0.00011607
Klhdc7a	174.184	0.838864	1.67707e-12
Rtl10	31.2411	0.838518	0.00438333
Bnc2	58.8648	0.838276	6.17887e-05
Fbxo9	96.7673	0.83756	2.65493e-07
Gsto1	120.126	0.835643	1.99544e-09
3222401L13Rik	21.7313	0.831089	0.0093474
Gm37912	13.9909	0.830749	0.0408756
Pdzd2	21.7648	0.829512	0.0326728
AC134254.4	21.4477	0.826499	0.0234935
Zfp607b	215.427	0.825408	1.43453e-14
Syne2	674.423	0.823749	8.61391e-07
Gm4961	18.5726	0.823622	0.0180029
Fam198b	195.78	0.822046	1.08045e-12
Cfap74	18.7313	0.821865	0.0193168
Prss35	136.48	0.821756	4.7672e-10
Hoxc12	15.3255	0.821701	0.0438836
Zfp628	75.0836	0.820258	7.64943e-05
Mat2a	1784.96	0.819981	1.9092e-36
Tubb3	117.277	0.81866	7.41922e-07
Hspb1	1730.34	0.81604	3.15767e-39
Sh3gl3	82.4331	0.813466	1.25176e-06
Sh3d21	18.7085	0.813134	0.0208434
Arhgef26	53.5699	0.812015	0.00025034
Zfp213	35.2178	0.809766	0.00177799
Tmem173	113.589	0.805735	8.74264e-07
C130074G19Rik	188.45	0.805221	1.8312e-12
Nynrin	954.997	0.803721	9.09339e-23
Fbxl8	13.883	0.803654	0.0450311
Prr23a3	113.061	0.800949	6.21847e-08
Slc25a25	226.81	0.799142	2.29828e-13
Ism2	176.13	0.797313	1.95206e-11
Tcf7l1	523.792	0.795209	4.55875e-24
Capn5	436.602	0.794584	3.96417e-24
Adck5	268.024	0.793612	1.83348e-14
2010111I01Rik	204.989	0.791387	6.72877e-13
Cyb5rl	24.7064	0.790156	0.00847871
Gm18336	348.97	0.790066	4.42177e-16
Lcmt2	37.9653	0.785876	0.00285338
Phldb3	21.9421	0.784914	0.0161965
Tmem151b	47.5236	0.784567	0.000370116
Zfp719	60.04	0.783538	0.000141333
D5Ertd605e	28.4139	0.783497	0.00919729
Glb1l	38.9756	0.783375	0.00139487
Gm13204	14.7351	0.780342	0.0482378
Akr1cl	20.5668	0.779948	0.0223083
Zfp865	146.986	0.778036	3.19913e-09
Junb	63.3221	0.777141	0.000329509
Rbm20	171.668	0.774572	7.60474e-11
Arhgdib	21.1393	0.770101	0.0177547
Epop	1096.33	0.77001	5.72888e-19
Bad	86.3778	0.765428	6.57446e-06
Zfp971	45.9577	0.764977	0.00129261
CT030173.1	59.3435	0.763745	0.000166322
Tmem132d	32.9635	0.762296	0.0043111
Pramef17	63.766	0.761511	6.87006e-05
Toe1	129.629	0.760373	2.6488e-07
Agpat4	37.8661	0.760188	0.00221672
Cenpb	428.537	0.760087	3.72136e-15
Platr7	44.1782	0.760085	0.00101097
Srrt	1641.35	0.759015	1.27939e-33
Tenm4	502.833	0.757647	2.36664e-16
Dnaaf3	209.566	0.756057	3.35591e-12
Sync	22.716	0.755862	0.0167431
Elf1	167.797	0.755744	9.14725e-10
AC154347.1	23.6295	0.755564	0.0177907
Cd3eap	284.631	0.755241	4.4947e-11
2700081O15Rik	279.121	0.754999	1.47988e-10
Pdzd7	39.968	0.754957	0.0030031
Nup210l	19.3646	0.754839	0.0373119
Zfp386	62.7108	0.754632	9.99495e-05
Slc25a10	79.7658	0.753442	3.12441e-05
Pnma5	419.432	0.7529	5.56302e-21
Dok1	85.5334	0.752256	3.10053e-05
Six1	109.335	0.748629	4.35174e-07
1700030C10Rik	152.808	0.748529	1.5369e-08
Frmd4b	452.875	0.748279	8.24762e-21
Bglap3	99.4486	0.747335	5.19165e-06
Stk33	27.2705	0.742494	0.0113498
Fam83h	45.1763	0.741995	0.00155035
Polr2l	71.7925	0.741941	5.30987e-05
Dusp14	141.523	0.741087	8.05793e-08
Fbxo46	92.9632	0.741016	8.86143e-06
Porcn	131.955	0.738501	8.68982e-07
Rpusd1	112.188	0.737143	5.3e-06
Gm10033	103.175	0.736944	2.25137e-05
Ncs1	57.3031	0.736888	0.000318943
Gas8	44.2385	0.735803	0.00223935
Tuba4a	1714.75	0.734685	3.90875e-29
Fam221a	66.7468	0.733982	0.000114675
Ctf1	21.0948	0.733377	0.0368281
Eef1akmt1	93.6748	0.732917	3.37599e-05
Tunar	41.7427	0.732291	0.00325829
Adgrg1	141.241	0.731994	1.1501e-07
Kirrel	419.646	0.731835	1.30806e-17
Prkcg	102.029	0.73167	1.90957e-06
Wbp1l	476.888	0.73062	2.39683e-18
Auts2	329.252	0.730089	5.52302e-16
Id1	28.3714	0.729883	0.0140958
Smim3	38.7429	0.729495	0.00266856
Zfp747	64.6023	0.728722	0.00014243
Klhl9	158.992	0.726319	4.17474e-09
Zfp566	86.6919	0.725366	5.38628e-05
Atp2b4	226.263	0.724773	4.63371e-12
Zfp933	40.5065	0.724681	0.00403002
Ppp2r2c	222.542	0.724613	1.72372e-11
Zbtb45	195.057	0.724157	7.92446e-11
5330411J11Rik	38.2655	0.722148	0.00755986
Crybg3	53.2682	0.721502	0.0023235
Sssca1	104.76	0.721158	1.35169e-05
Igfbp3	40.1762	0.717798	0.00306642
St3gal2	298.706	0.717188	2.4964e-12
Cdh3	46.9838	0.717171	0.000954394
Eno1b	757.654	0.716307	4.9928e-21
Plekha2	304.463	0.715743	2.22506e-12
Esrp2	58.1658	0.714722	0.000600321
Ubald1	174.69	0.713501	5.81389e-09
D030028A08Rik	17.9356	0.713016	0.04204
Pitx2	36.9136	0.712242	0.00674754
mt-Nd1	23562.9	0.710597	8.85985e-64
Klk1	29.0595	0.710007	0.0111281
Zc3hav1	531.65	0.707565	1.86226e-22
Gabarapl2	411.669	0.7033	7.8238e-16
Arntl2	24.8074	0.701886	0.0342498
Prep	1369.95	0.701554	1.13617e-33
Cdo1	271.621	0.700991	1.54684e-11
Fcgrt	94.5014	0.700417	2.8593e-05
Zc4h2	29.8298	0.698417	0.0123428
Ankrd45	264.379	0.697968	1.4458e-11
Apol6	78.004	0.696613	7.57832e-05
Acot11	25.3834	0.695335	0.0225565
Traf6	299.75	0.694483	7.38999e-13
Pgp	146.594	0.694232	1.00365e-06
Hsd17b14	1003.82	0.691768	4.72726e-25
Slc5a6	318.633	0.691512	4.20134e-14
Bpnt1	543.588	0.690779	3.04906e-17
Rab11fip5	1094.31	0.688591	2.28105e-30
Ccs	369.388	0.68813	4.07467e-16
Cdhr1	34.9039	0.687613	0.00888936
H2-M5	431.318	0.685671	8.37842e-17
Tk1	632.143	0.684706	6.37675e-22
Rasip1	50.5439	0.683813	0.00152143
Zfp668	81.6797	0.682636	8.16668e-05
Slc16a6	144.296	0.682404	2.04139e-07
Lbhd1	91.7313	0.68089	3.51877e-05
Klhl18	57.014	0.677714	0.0011991
Nkx1-2	171.566	0.677135	2.53085e-08
Sorcs2	29.8053	0.676758	0.0138672
Mras	462.139	0.676704	1.86561e-16
Itpkc	136.007	0.676272	1.78991e-07
Plcd1	154.364	0.676261	2.94859e-06
Nckap5l	111.762	0.675833	4.62694e-06
Galnt12	104.674	0.674153	8.77917e-06
Uba52	37.4952	0.67376	0.00860379
Ssh1	734.613	0.67373	2.10703e-22
Tgfbr2	54.4331	0.673625	0.000961501
Itgb5	340.848	0.673307	9.7895e-14
Serping1	115.338	0.673288	4.58683e-06
Lrrc14	96.544	0.672859	2.83862e-05
Steap3	324.123	0.672779	3.82998e-13
Rnd1	77.9557	0.672237	0.000149776
Scrn1	129.31	0.671574	1.6108e-06
Ints5	562.665	0.671071	7.7516e-15
Cptp	62.5424	0.670542	0.00107903
Hoxc4	65.1758	0.669834	0.000484212
Zfp597	67.3678	0.669746	0.000312939
Map3k5	75.8446	0.668784	0.000164696
Prdm11	91.9207	0.668227	3.35917e-05
Tspan6	24.2224	0.667974	0.0404242
Rnf213	1274.55	0.665603	1.32303e-06
Zfp780b	60.7269	0.665479	0.000904879
Rel	99.0173	0.665014	1.58419e-05
Tmem79	24.7308	0.662069	0.0267217
Bend3	275.835	0.66184	3.75424e-10
Phf12	647.555	0.661764	1.55828e-17
Gli3	89.6172	0.661301	5.34916e-05
Rnf125	77.7254	0.66047	0.000249241
Kcnk5	468.017	0.660342	3.01757e-16
Stra6l	35.2036	0.657794	0.0121542
Pmepa1	212.038	0.656913	6.09936e-09
Tubb4b	2349.14	0.656861	9.4359e-26
5031425E22Rik	23.068	0.656723	0.0353218
Zfp574	259.263	0.655495	1.20878e-09
9030617O03Rik	90.8493	0.654888	0.000101114
Gm44669	34.4129	0.654835	0.0174367
Pgd	1927.88	0.654545	2.75751e-29
Lpar5	51.05	0.65384	0.00277229
Ints6	432.108	0.652803	3.7681e-15
Tpbg	118.726	0.651935	5.86442e-06
Hoxa1	62.6757	0.651857	0.000780633
Mgat5	248.612	0.651645	3.16985e-10
Homer2	54.041	0.650679	0.00271119
Rpp25	676.728	0.64899	8.82246e-13
Serpinb9b	22.0597	0.64884	0.0436168
Ripk1	125.218	0.648261	2.8835e-06
Irs2	84.2558	0.648161	0.000192456
Stxbp1	212.855	0.647915	4.91606e-09
Rinl	164.206	0.647398	1.16552e-07
Zfp229	806.864	0.646109	9.1817e-23
Sema5a	75.3526	0.645234	0.000174196
Zfp758	34.5918	0.645135	0.0112838
Asb16	51.694	0.644476	0.00239749
2610008E11Rik	28.7009	0.644471	0.0416725
Tex13b	58.6449	0.643791	0.0013534
Gpr4	77.4647	0.643552	0.000326164
Mtmr12	781.63	0.6433	4.35831e-24
Fasn	7075.11	0.642749	1.87663e-24
CT009512.1	27.3735	0.642351	0.0286206
Sf3b4	443.433	0.642058	2.58475e-10
Pafah2	131.247	0.641998	7.30873e-06
Usp29	26.9434	0.641314	0.0381013
Zfp977	97.064	0.641148	6.34334e-05
Tob2	197.353	0.64093	6.20506e-08
Nod1	27.9889	0.640715	0.0281648
Nfyc	322.377	0.64033	4.03088e-11
Cryab	22.6475	0.639959	0.0408549
Hydin	150.734	0.637584	3.98078e-07
Csrnp1	193.268	0.637377	4.47433e-08
Lhfpl2	293.458	0.637305	2.39023e-11
Zfp882	41.5221	0.63627	0.00980576
Tob1	388.555	0.635576	3.75131e-14
Cttnbp2	60.765	0.635299	0.00331578
Sh3bgrl2	615.092	0.635037	1.29572e-17
Atg2a	563.084	0.631973	4.57767e-16
Zmat5	109.413	0.631059	1.58206e-05
Gm13128	111.256	0.630013	1.32625e-05
Piga	780.128	0.629583	3.53228e-19
Ldlr	1487.78	0.629571	4.2586e-31
Gcnt1	190.135	0.629374	3.19932e-07
Zfp84	133.054	0.628669	3.85131e-06
Phlpp2	188.933	0.628458	4.68131e-08
Ino80e	498.123	0.62819	2.90974e-15
Znfx1	345.815	0.626683	1.11159e-11
2210016F16Rik	208.267	0.625841	1.61765e-07
Gen1	143.532	0.625665	6.72199e-06
Mnt	301.075	0.625444	7.8805e-09
5730409E04Rik	33.7501	0.625156	0.0268319
Ddi2	610.327	0.624015	9.06824e-16
Pdp2	528.438	0.622099	1.48953e-17
Fignl1	989.579	0.621322	5.32948e-25
AU020206	819.478	0.620222	3.99687e-21
Tbcc	71.2779	0.619834	0.000656602
Brsk1	135.348	0.618613	1.36744e-05
Spr	225.683	0.618446	9.38547e-08
Aoah	75.5971	0.61799	0.000758527
E2f3	436.556	0.617898	2.43922e-12
Plekha4	60.3414	0.615925	0.00138288
Nfkbia	292.865	0.614694	3.79707e-11
Snord49a	24.0406	0.614125	0.0436977
Zfp185	139.266	0.613207	2.06482e-06
Zbtb8a	205.448	0.611858	3.81781e-08
Tpcn2	67.2755	0.611596	0.00276762
Tek	166.423	0.611313	2.89218e-06
Papolb	27.3074	0.610672	0.0319285
Adgrg6	90.7502	0.610656	0.000219004
Kmt2d	1092.92	0.610314	6.35631e-12
Zfp27	59.9375	0.608975	0.00259881
Gpcpd1	202.514	0.608346	2.21324e-08
Bdh1	513.87	0.608156	6.03926e-15
Myo10	2987.94	0.608089	6.82339e-35
Osbpl3	54.3114	0.607976	0.00280252
Uspl1	759.538	0.607912	2.70022e-17
Pcdh19	27.6817	0.607889	0.0346816
Ube2cbp	33.01	0.605237	0.0211909
Smpdl3b	38.3945	0.605159	0.0143976
2900011O08Rik	186.632	0.604802	1.96896e-06
Fam26e	35.095	0.604101	0.0217603
Wdr1	938.826	0.603309	1.6927e-21
Armc7	36.2305	0.603296	0.0253737
Asap2	445.587	0.602945	1.42509e-14
Bcl2l1	465.55	0.602477	6.86575e-14
Unc5cl	43.0795	0.601361	0.0133746
Kbtbd7	134.08	0.600492	6.28115e-06
D630045J12Rik	122.416	0.600214	1.22512e-05
Slc2a1	1313.44	0.600013	5.02874e-24
Fem1a	131.405	0.599121	2.261e-05
Mocs3	42.7296	0.598454	0.00933498
D130040H23Rik	57.9038	0.596928	0.00329868
Lck	75.1601	0.596925	0.000609832
Casp7	76.3517	0.596255	0.000705541
Dmrt1	350.68	0.596013	6.95918e-12
Rpp25l	148.682	0.595839	4.28836e-06
Trir	338.663	0.595038	1.95423e-09
Cenpl	174.608	0.59474	1.67414e-06
Rbm3	1085.91	0.59451	6.92908e-20
Pnrc1	290.214	0.59381	2.16888e-08
Phf13	405.787	0.593702	1.86667e-12
Fgd4	116.892	0.593265	6.4573e-05
Eva1b	63.6976	0.593121	0.0021957
Nfkbie	30.5029	0.592474	0.0298807
Cd59a	72.7616	0.592423	0.0014017
Sgpp1	90.172	0.592002	0.000495072
Patz1	702.878	0.591802	5.9979e-15
Acer2	266.131	0.59073	1.28903e-09
Apex2	134.813	0.58978	1.20517e-05
Trim12c	159.385	0.589041	2.94709e-06
Ctnnd2	66.2814	0.588733	0.00199524
Eif5	2197.35	0.58863	7.75643e-32
Pfkfb4	46.3841	0.588438	0.0085552
2021-03-02	728.167	0.587568	3.34951e-16
Usp13	119.595	0.587354	9.07354e-05
Sall3	264.296	0.587192	1.5815e-07
Zbtb38	452.921	0.587031	4.41222e-13
Crtc3	66.7745	0.586533	0.00202368
Ptgr1	240.556	0.586427	3.17763e-08
1700001O22Rik	26.6445	0.586239	0.0483868
Fastkd3	230.8	0.586113	2.39792e-08
Atxn7	102.205	0.585893	0.000139331
Kdm8	33.8153	0.585412	0.028398
Parp14	37.4578	0.585352	0.017157
Irf1	352.361	0.584974	3.07383e-11
Csrnp2	284.161	0.584382	1.42378e-09
Zfp324	38.9104	0.58431	0.0188552
Zfp345	74.1515	0.582906	0.00150771
Plekhf1	204.43	0.582202	5.77669e-07
Zfp513	182.641	0.581209	8.89297e-07
Arid3b	558.998	0.581068	1.04201e-13
Cactin	298.564	0.580939	4.88875e-09
Tgif2	41.3848	0.580329	0.0221847
Six4	593.619	0.580226	7.18216e-17
Ptprj	297.326	0.579713	2.55282e-08
Rnf122	28.9553	0.578865	0.033271
Epha2	910.383	0.577947	2.47009e-16
Tpgs1	85.2978	0.57693	0.0015879
Col11a1	31.8173	0.576868	0.0287158
Eno1	5140.85	0.575699	5.91267e-25
Asb6	231.52	0.575104	4.71103e-08
Zfp764	31.5115	0.573533	0.0461165
Fhl3	86.8935	0.573101	0.000498436
C130073F10Rik	43.5845	0.572972	0.0129774
Zfx	321.251	0.572577	4.54371e-09
Rgma	112.352	0.571161	0.000412398
Ccdc141	248.206	0.570825	6.98221e-08
Frmd4a	267.759	0.570317	1.97405e-08
Zfp142	312.781	0.569764	1.13872e-09
Syde2	171.994	0.569615	1.46739e-06
Slc39a7	53.1211	0.569557	0.0131268
Fam173b	37.2858	0.569067	0.0206695
Cep112	57.495	0.568847	0.00428852
Zfp13	210.159	0.568822	3.07394e-07
Plekhb2	537.234	0.568671	3.40733e-15
Col2a1	90.4884	0.568542	0.000404873
Tex2	802.476	0.56811	5.56223e-15
Fmnl2	373.692	0.567933	1.66303e-09
Erf	882.73	0.5668	2.2035e-13
Wdr45	54.3234	0.566792	0.00686328
Ppp1r16a	239.69	0.565309	2.1765e-07
Ccdc97	296.086	0.56516	1.91884e-08
Ptgfrn	2043.43	0.564511	9.59782e-32
Maneal	85.3146	0.564284	0.00152388
Mark2	609.738	0.563574	7.75988e-14
Rcor2	842.002	0.563317	1.92651e-13
Keap1	210.469	0.562967	2.82855e-07
Pag1	78.1972	0.562919	0.00116813
Sfn	59.6812	0.562451	0.00664859
Cenpm	566.98	0.56204	2.86714e-08
Vwa3b	106.512	0.561496	0.000297024
Togaram1	405.894	0.561262	3.64472e-11
Pla2g1b	540.827	0.560746	3.15692e-11
Mpzl2	171.395	0.5605	1.08438e-05
Sertad1	83.3727	0.560202	0.000973206
Dhx9	3748.07	0.55949	7.06201e-27
Reep1	650.93	0.559382	4.00066e-16
Ncbp3	872.818	0.558929	6.93788e-19
Slc39a10	573.12	0.558523	5.02948e-15
Aass	65.0091	0.558435	0.00401664
Tcf4	727.497	0.558363	3.69735e-16
Slc22a17	348.735	0.558083	1.37714e-10
Kcnc3	120.275	0.557705	0.000167716
Gm10167	76.7698	0.557364	0.00242913
Hspa8	11451.2	0.557165	7.89762e-30
2210011C24Rik	38.2753	0.556886	0.023556
Tle4	536.015	0.556695	2.82748e-12
Accsl	466.874	0.556578	7.48846e-13
Exosc4	154.622	0.556204	2.92068e-05
Ckap4	823.734	0.555884	3.14182e-17
Cd3g	34.5645	0.555595	0.0296735
Hmgn2	407.95	0.555579	3.18464e-09
Hexim1	380.876	0.555506	1.71745e-09
Map3k8	53.2378	0.555234	0.00982969
Pip5k1b	110.135	0.554601	0.000148531
Zfp691	48.0179	0.553024	0.0102196
Rab11fip4	1363.16	0.55279	4.88714e-19
1110002L01Rik	34.2833	0.552468	0.0423451
Ggt1	246.043	0.552416	5.08977e-08
Fstl1	908.223	0.551926	7.56646e-17
Srcap	63.522	0.551692	0.00900951
Zc3h4	697.142	0.551595	6.78616e-11
Atp6v0c	47.6786	0.551582	0.0143896
Parp4	88.6867	0.551062	0.000846954
Igsf23	59.3055	0.550571	0.00646365
Phf23	616.164	0.550426	1.48496e-13
Acly	5772.05	0.550412	1.54394e-39
Grb10	290.598	0.549655	4.9956e-09
Zfp335	220.985	0.549605	1.46931e-07
Twnk	312.688	0.549542	9.38552e-10
Cstf3	532.356	0.549286	1.57006e-13
Lin37	120.52	0.54805	0.000229378
Dxo	152.345	0.547778	1.61448e-05
Mvp	337.91	0.547148	4.19859e-10
D17H6S53E	29.4047	0.546642	0.0446607
Zfp418	57.4018	0.546428	0.00678662
Zdbf2	754.563	0.546243	4.41619e-10
Sfpq	2784.49	0.545288	2.97441e-24
Llph	121.291	0.544694	0.000111806
Sphk2	218.236	0.544362	1.13984e-06
Kcnk1	76.2524	0.544108	0.00327219
Gm16973	65.5983	0.543853	0.00418402
Rabl3	84.4176	0.543566	0.00217539
Adgrl2	211.769	0.543494	8.98915e-07
Pdxk	445.631	0.543337	4.08574e-12
Kctd10	103.13	0.543119	0.000401167
Mapt	325.011	0.542827	7.95195e-10
Ncoa5	221.528	0.542826	6.18682e-07
Nefh	62.5038	0.54282	0.00890028
Adap1	235.019	0.542565	1.08439e-07
Snord83b	43.778	0.541042	0.0297565
AC124739.5	61.5046	0.540702	0.00783207
Tmem63a	69.6187	0.54034	0.00322082
Kank4	192.166	0.540259	9.81158e-07
2021-03-09	98.9166	0.53958	0.000605764
Rab38	85.9532	0.539089	0.00117678
Gtf3c6	235.335	0.538654	5.16936e-07
Htra2	257.497	0.538367	2.61472e-07
Gatsl3	238.496	0.536911	2.65833e-07
Naif1	109.043	0.536728	0.000673783
Dapk3	129.538	0.536686	6.6231e-05
Sertad3	119.552	0.536464	0.000301521
Trim8	527.915	0.5354	3.06855e-10
Mbd2	142.822	0.53527	3.63184e-05
Fzr1	699.4	0.534669	1.24781e-11
Prr12	599.155	0.533981	3.28947e-13
Sertad2	413.378	0.533714	3.07471e-11
Prkd2	78.879	0.533377	0.00169035
Smcr8	485.395	0.533206	1.4848e-11
Irf2bp2	209.251	0.53318	2.26132e-05
Plagl2	250.158	0.532372	1.57371e-07
Zfp408	130.365	0.532065	6.7437e-05
Platr17	57.2715	0.531466	0.0132895
Ticrr	1344.25	0.53135	1.10416e-17
Kank2	1509.03	0.531324	2.85612e-26
Nsmce3	214.518	0.531027	6.19011e-07
Yy1	806.864	0.531008	1.83571e-15
Ubxn8	155.928	0.530765	6.2389e-05
Taf7	1080.86	0.530199	6.8552e-19
Rpp38	81.1031	0.53014	0.00205154
Ugdh	281.491	0.530075	1.56648e-08
Ammecr1l	305.266	0.529586	9.17197e-09
Mospd3	162.035	0.52917	3.64645e-05
Efna4	115.137	0.528291	0.000380817
Tmppe	133.249	0.528022	0.00029734
Zfp36l2	124.016	0.527995	0.000175335
Wdr6	940.65	0.527588	5.67536e-15
Cmtm7	514.785	0.526792	2.72633e-12
Mllt6	2085.39	0.525634	2.16051e-16
Gm45133	56.9553	0.525573	0.0121377
B3galt6	30.4409	0.525315	0.0488757
Cyb5d1	34.9663	0.525278	0.0410556
Ttl	192.367	0.525031	7.81133e-06
Coa7	278.669	0.524679	6.77105e-08
Gm8210	54.2121	0.524319	0.00875108
Plekhm1	579.048	0.523724	7.02754e-12
Folr1	408.204	0.523342	1.28931e-10
Mark4	430.637	0.523196	1.64039e-10
Serpine1	43.5658	0.522765	0.0222773
Rnf135	74.7922	0.522448	0.00293304
Snx9	164.041	0.522304	1.52482e-05
2510009E07Rik	311.432	0.522284	4.84576e-08
Tyw3	51.5589	0.522049	0.0164511
Bzw1	2565.87	0.521063	2.53793e-22
Ifitm3	933.94	0.520916	6.3146e-14
Faap24	87.5412	0.520808	0.00235415
Plcl2	139.501	0.520252	7.00719e-05
Kyat3	270.182	0.519185	1.01832e-06
Asap1	400.632	0.518974	6.72686e-10
Pfn1	2908.96	0.518729	1.56167e-13
Nkrf	128.941	0.518649	0.000118555
Lamc2	565.858	0.518325	5.48025e-13
Tnfrsf21	303.378	0.518193	1.63105e-08
Tnni1	79.2614	0.517896	0.00360614
Ttc33	101.894	0.517264	0.000926071
Ccdc126	55.9898	0.516547	0.0132565
Saa3	40.0673	0.516332	0.0289243
1810032O08Rik	114.25	0.515913	0.000368059
Gm14230	98.556	0.515463	0.00223189
Tlcd1	104.826	0.515209	0.00117654
Mepce	339.549	0.515129	1.37918e-08
Mkl2	207.627	0.515109	1.89461e-06
1700017B05Rik	435.967	0.51494	8.65685e-10
Mtss1	785.727	0.514933	4.2954e-16
Zscan20	91.4549	0.514077	0.00103174
Ly6a	72.049	0.513871	0.00381681
Fadd	34.6782	0.512623	0.046031
Brms1	176.759	0.512572	9.12228e-06
Zfp553	709.31	0.512455	2.70444e-12
Tpk1	112.945	0.512227	0.00034042
Rpl10l	1201.57	0.510562	1.62157e-18
Pkd1l2	42.6118	0.509894	0.0394996
Npc1	371.407	0.508488	5.94925e-09
Arrdc3	369.465	0.508439	2.84714e-08
Apex1	230.916	0.508381	1.29514e-06
Hmgb3	109.992	0.507567	0.000813392
Tyms	801.596	0.507155	2.28303e-12
Nhsl1	449.558	0.505949	2.39288e-07
Zfp46	50.4979	0.505891	0.0187372
Lrig1	374.467	0.505216	2.21948e-09
Fbxl12	221.983	0.504807	2.05839e-06
Jmjd4	143.714	0.504633	0.000124343
Taf1d	968.865	0.504077	1.45168e-16
Uros	87.1526	0.504034	0.00241263
Ppp1r11	214.279	0.503079	1.432e-05
Pop7	97.4773	0.502991	0.000893347
Nepro	328.8	0.502918	8.51062e-07
Dancr	100.132	0.502493	0.001144
Orai1	95.5326	0.502045	0.00113898
Krr1	565.726	0.50128	8.79076e-12
D230025D16Rik	794.616	0.501139	1.84405e-14
Mllt11	59.7977	0.501127	0.0126163
Ost4	109.307	0.500799	0.000766806
Wdr62	563.792	0.500403	6.10631e-11
Lipe	88.5988	0.500292	0.00326808
Entpd7	53.6388	0.500074	0.0127102
Kdm2b	447.341	0.499485	1.71227e-10
Cachd1	277.23	0.499273	4.71152e-07
Nxf1	1139.45	0.498068	7.84343e-19
Caskin1	36.6597	0.497799	0.0483429
Tarbp2	392.743	0.497574	4.15888e-07
Zscan22	94.8184	0.497564	0.00138242
Ssc4d	148.851	0.497238	0.000101731
Zfp951	217.354	0.497209	4.0364e-05
Hpdl	55.6476	0.497124	0.0162587
Troap	232.405	0.49697	1.30759e-06
Cgnl1	94.6855	0.496361	0.00207786
Hspa5	2956.38	0.495684	1.54873e-23
AI427809	43.2843	0.495355	0.0371457
Hnrnpa0	2030.62	0.49528	1.31671e-14
Itgb4	105.621	0.495173	0.00134476
Ppm1l	124.785	0.493995	0.00103083
Zfp454	66.0526	0.493832	0.00815323
Tuba1c	852.552	0.49346	1.7762e-13
Pkd2l1	516.066	0.4929	2.3824e-10
Zfp446	150.846	0.492713	9.83425e-05
Nrde2	284.809	0.49237	4.48357e-07
Ccdc114	101.531	0.492306	0.00123018
Tnrc18	652.307	0.491206	9.28338e-13
Rpia	108.029	0.490796	0.00256609
H2afx	1351.66	0.490572	9.1659e-05
G3bp2	1633.12	0.490376	5.78307e-18
Gnai1	86.9172	0.490237	0.00346457
Mpzl3	82.4311	0.490124	0.00301736
Galnt10	91.4137	0.489986	0.00273061
Twf2	396.154	0.48956	8.83417e-07
Cgn	174.029	0.488671	6.28493e-05
Lmtk3	69.2777	0.48853	0.00650914
Actb	13573.6	0.488502	1.4671e-17
Gm340	202.244	0.487977	1.23525e-05
Dut	1327.71	0.487358	1.15489e-16
Hesx1	40.1227	0.486861	0.0390059
Zfp709	49.4056	0.48606	0.0451891
Afap1l1	43.4886	0.485084	0.033282
Hvcn1	79.2471	0.484688	0.00602029
Wrb	292.926	0.48451	1.08437e-06
Wdr86	61.523	0.483812	0.0194968
Ankrd44	45.5973	0.482949	0.0264155
Spg20	307.891	0.482584	8.25864e-08
Gm15487	179.398	0.482499	5.5825e-05
Ahr	111.745	0.482159	0.0020123
Caskin2	171.149	0.481836	5.30399e-05
Fubp3	1325.77	0.48152	3.18121e-16
Nr2c2	233.684	0.48123	1.18856e-05
Ephb3	268.831	0.48121	1.50988e-06
Tnni3	149.02	0.480747	0.000425874
Tesk2	231.792	0.479948	3.48537e-06
Ttpal	100.816	0.478806	0.00215193
Psme2	654.907	0.478618	1.02004e-10
Snhg4	193.758	0.478581	1.66144e-05
Sh3rf1	133.436	0.478263	0.000599313
Rlbp1	73.7688	0.477245	0.00902802
Mlec	4445.7	0.476933	9.20971e-27
Prune1	779.641	0.476904	3.31223e-12
Msra	61.159	0.476791	0.013905
Map1a	88.4907	0.476626	0.00495191
Mlxipl	84.508	0.47647	0.00323619
Arl4a	182.644	0.475481	3.84877e-05
Emc8	401.629	0.475289	1.44693e-08
Rpgrip1	76.3616	0.474809	0.00623289
Tmem14a	45.216	0.474617	0.031699
Ube2c	1070.37	0.474398	1.40626e-11
4930539E08Rik	68.0406	0.473847	0.0158651
Gsr	1738.62	0.47383	1.11425e-19
Cog1	247.382	0.473769	6.86305e-06
Atp8b2	635.185	0.47371	2.8561e-10
Gtpbp6	74.4979	0.47357	0.0100051
Slc11a2	293.545	0.473425	2.18289e-06
Gm9833	44.7322	0.473352	0.040647
Tfb2m	67.8453	0.473068	0.00891111
E330020D12Rik	92.8876	0.472673	0.00525089
Ablim1	429.515	0.472009	1.33448e-08
Zbtb34	607.961	0.471599	2.75463e-09
Etv6	339.636	0.469957	1.76437e-07
Cib1	335.531	0.469468	3.26961e-06
Irf2bp1	157.694	0.469023	0.000178431
Gpc4	221.64	0.468945	1.13327e-05
Gm45902	49.1794	0.468784	0.0483146
Akt2	751.584	0.468484	2.9601e-13
Arxes1	43.9408	0.468284	0.0414594
Zbtb1	236.553	0.468054	3.6663e-06
Zfp131	356.772	0.467966	3.31227e-07
BC005537	1101.35	0.467946	2.71925e-17
Cdk6	810.802	0.467866	6.99509e-14
Sac3d1	126.029	0.467507	0.00170984
Eif2b4	634.163	0.467229	3.85973e-11
Adcy9	65.2548	0.46711	0.0119373
Soga1	138.345	0.467064	0.00126264
Pbx1	432.736	0.46662	1.76344e-08
Pkd2	346.707	0.466055	1.96558e-06
Gm14139	73.6728	0.465307	0.00981551
Zmym5	266.206	0.464823	1.93566e-06
Scfd2	93.8744	0.464633	0.00454681
Fzd2	70.7037	0.464095	0.0123833
Mylpf	594.063	0.463838	5.8507e-08
Wdr81	103.381	0.4634	0.00283892
Ubxn11	130.601	0.463208	0.0010003
D3Ertd254e	232.872	0.462182	6.64615e-06
D8Ertd738e	319.141	0.462114	0.0153611
Abca1	452.88	0.461703	2.3046e-07
Adap2	46.2935	0.461552	0.047252
Ube2o	802.233	0.461349	7.79435e-13
Zp3	46.8712	0.461347	0.0382262
Shc2	42.8999	0.461124	0.0494974
Supt4a	195.632	0.460697	4.93031e-05
Znrf1	147.358	0.460654	0.000261685
Taf1a	112.938	0.460615	0.00189884
Nfkbid	58.4196	0.46017	0.0225216
Plcd3	113.889	0.460106	0.00116446
Spats2	707.921	0.459755	1.06661e-11
B4galt1	490.782	0.459634	1.82923e-09
Add1	1957.96	0.459602	2.77473e-21
Prpsap1	549.251	0.459375	1.8985e-09
Cyr61	121.118	0.459296	0.00212852
Pml	1421.68	0.459215	2.82581e-14
Tatdn2	292.177	0.458864	1.22063e-05
1700001L05Rik	117.038	0.458563	0.00251005
Zfp953	73.382	0.457895	0.00956333
Git2	551.233	0.457357	5.86329e-10
Plk3	155.844	0.457085	0.000554955
Smad3	261.047	0.456897	1.45768e-05
Mir17hg	162.4	0.456179	0.000324976
B3galnt1	51.8704	0.455964	0.0350421
Jrk	112.123	0.455921	0.00243086
Pdlim1	454.126	0.455684	1.60588e-08
Znhit1	121.314	0.455385	0.00277748
Pomgnt1	365.42	0.454725	1.16037e-07
Safb2	678.447	0.454086	2.38366e-12
Cd55	272.782	0.453828	7.81078e-06
5530601H04Rik	52.0823	0.453762	0.0309951
Exoc8	100.596	0.453512	0.00439021
Ndor1	422.635	0.453215	9.15404e-09
Lca5	114.461	0.452704	0.0016712
Gsta3	54.2879	0.450989	0.0348403
Mfsd12	177.894	0.450969	0.000153282
Zfand2a	199.024	0.450327	6.89003e-05
Ppp4c	1262.61	0.450285	8.95795e-10
Scaf4	701.559	0.450239	3.19939e-10
Srsf3	2603.86	0.44987	1.5576e-20
Fnbp1	879.074	0.44964	1.05826e-13
Hap1	760.215	0.449624	4.35863e-11
Bckdha	101.898	0.449466	0.00257877
1700123O20Rik	169.277	0.449049	0.000258875
Tcp11	49.4932	0.449046	0.0401504
Abl1	1213.26	0.448976	7.779e-11
Abracl	103.801	0.448796	0.002899
Fbrs	279.767	0.448793	1.26682e-06
Naa35	898.505	0.448713	3.05435e-12
Sh3tc1	258.516	0.447608	5.98243e-06
Epc1	242.705	0.447576	1.24571e-05
Arid1a	1892.17	0.447139	3.49693e-11
Tmem108	44.6911	0.447013	0.0496516
Spsb1	252.827	0.446967	5.00977e-06
Mtf1	252.067	0.446587	2.76554e-05
Gk5	348.23	0.446419	9.69599e-06
Clcn7	356.38	0.44585	1.24471e-06
Zfp395	357.951	0.445782	9.9081e-07
Emb	402.015	0.445573	3.96572e-08
Smtnl2	785.262	0.445225	1.25096e-11
Pcsk7	100.12	0.445063	0.00590821
Lmna	190.921	0.444993	0.000169719
Calr4	151.919	0.444251	0.000413817
Mb21d1	49.8841	0.443519	0.0397663
Limd1	148.064	0.443124	0.00153015
Ppp1r3b	129.094	0.44292	0.0012839
Tmem181b-ps	223.063	0.442296	3.48358e-05
Mex3a	708.12	0.441802	8.72686e-11
Szrd1	706.994	0.441801	2.91838e-10
Dsg2	835.03	0.440624	1.97024e-10
1110034G24Rik	52.8969	0.440088	0.035076
Ripk4	156.374	0.439862	0.000364911
Hras	255.743	0.439624	3.35066e-05
Irf9	133.456	0.439555	0.000787462
Zfp935	61.9173	0.439443	0.0223095
Nptx2	211.537	0.439071	0.000175412
Cfl1	5194.08	0.437817	2.8977e-15
Rbm10	706.924	0.437747	1.9533e-10
Unc13d	87.54	0.43744	0.00601573
mt-Nd2	11511.9	0.43727	6.21124e-22
1700097N02Rik	285.092	0.436903	9.94621e-05
Gm14401	68.7442	0.436519	0.0229352
Ccdc86	238.658	0.436498	8.65476e-05
Taf1c	157.424	0.435649	0.000464524
Chn2	48.9594	0.435611	0.0377133
Slfn8	99.1444	0.435589	0.0382252
C77370	305.9	0.43557	9.76491e-06
Ccdc94	57.9301	0.43513	0.0262599
9530068E07Rik	316.298	0.435088	9.49137e-06
Hyls1	226.706	0.434735	6.56083e-05
Zmiz1	447.261	0.434726	4.82674e-07
Pptc7	257.875	0.4346	7.50398e-06
Wars2	70.2212	0.434512	0.0153517
Sohlh2	1083.12	0.433895	2.54581e-11
Pcgf1	176.047	0.433792	0.00033815
Fam32a	382.41	0.433335	9.02445e-07
Bicd2	269.985	0.433314	7.69235e-06
Dsp	357.516	0.433012	2.23679e-05
Ppp1r18	181.207	0.432374	0.00025679
Scamp5	753.799	0.431393	3.30527e-10
Taf12	174.398	0.431068	0.000261918
Cdkn1a	2278.89	0.430943	5.66099e-14
Bclaf1	2033.84	0.430562	5.90127e-12
Trmt6	389.471	0.43048	3.43443e-07
Pik3r1	262.17	0.430449	1.71754e-05
Bcorl1	183.163	0.430397	0.000283885
Rbpms2	1481.03	0.430218	1.54547e-13
Helz	1220.79	0.429734	2.58943e-11
Inpp5d	1527.56	0.429734	2.45257e-14
Aspscr1	737.198	0.429421	2.79541e-09
Lamc1	8678.24	0.429301	1.11365e-20
Polr1b	698.129	0.429217	1.24469e-10
Dtx2	286.866	0.429018	5.81248e-05
Pex5	553.206	0.428641	7.9561e-09
Slc25a35	49.5442	0.428445	0.0448363
H2-T3	50.3924	0.42773	0.0419211
Ankrd52	526.013	0.427441	2.08155e-05
Fut11	59.221	0.427357	0.0393887
AI464131	335.415	0.427347	7.02811e-07
Tradd	79.4751	0.427116	0.0152084
Nop2	1519.73	0.426083	5.40428e-14
Zscan10	746.712	0.426081	7.68499e-08
Mob3c	73.1342	0.425866	0.016437
Rnf44	1348.16	0.425506	7.22131e-14
Slc28a1	234.491	0.424686	3.68522e-05
Gltp	585.421	0.423919	2.97904e-08
Snx1	527.459	0.423847	4.81592e-08
Mfsd1	538.599	0.423716	5.37924e-09
Plekhm3	133.555	0.423264	0.00239057
Slc6a8	1174.35	0.422833	9.40774e-14
Slain2	343.368	0.422237	1.88728e-06
Tma7	233.952	0.422023	4.49575e-05
Zfp160	70.6266	0.421787	0.0185211
Arhgap17	766.407	0.421771	3.13776e-10
Arfgef3	114.789	0.421162	0.00345714
Ninl	476.131	0.420953	2.91632e-08
Jmy	251.289	0.420805	3.33546e-05
Sart1	659.71	0.420598	1.99583e-08
Trib1	69.2895	0.419947	0.0198908
Scaf1	886.709	0.419854	8.48078e-09
Hyal2	260.952	0.419774	1.80294e-05
Shroom3	698.715	0.418815	8.20262e-11
Pmm2	190.873	0.41873	0.000202001
Nipal3	252.037	0.418592	5.72561e-05
Lamb1	323.283	0.418399	2.50012e-06
Uqcr11	460.783	0.418239	5.86638e-07
Ppp1r13l	97.4834	0.418078	0.0097114
Gys1	654.852	0.417561	5.72329e-10
Tanc1	1245.75	0.417478	7.44781e-11
Wdr33	966.588	0.417236	4.04198e-11
Sf3b3	2968.56	0.416245	2.78584e-20
Daxx	517.371	0.416033	2.78595e-08
mt-Rnr2	2769.19	0.415852	3.77846e-10
Cstf2t	494.741	0.415768	2.48843e-08
Ino80b	60.9592	0.415334	0.0492487
Thrap3	1845.59	0.415218	2.29587e-14
Zfp251	105.712	0.414517	0.00664937
Cabp1	438.229	0.413379	2.28856e-06
Mafg	954.686	0.413352	7.22329e-12
Cpeb1	60.0579	0.41334	0.0398139
Oaz2	329.718	0.41304	7.98715e-05
Zmym1	372.029	0.413002	4.39536e-06
Ercc4	270.614	0.412656	3.39544e-05
Zfp26	342.863	0.412531	9.6315e-06
Mreg	1337.17	0.412238	3.30856e-13
Snx5	2869.65	0.411613	1.34208e-17
Wdr46	413.626	0.411177	4.09256e-06
Mob1b	240.33	0.411044	6.92766e-05
Setd1a	382.738	0.410972	3.08659e-06
Zfp846	178.267	0.410821	0.000418168
Ksr1	229.924	0.409842	0.00123053
Gm7964	104.16	0.409772	0.00733933
Kif20a	1605.35	0.409334	4.88549e-13
Zbtb43	536.528	0.409189	5.76513e-08
Rras2	642.329	0.409055	6.33537e-08
Hs6st1	821.904	0.408882	9.14143e-11
Ostm1	296.555	0.408874	1.45993e-05
Utp3	749.607	0.408776	1.17006e-10
Akt1s1	250.53	0.408733	0.000897024
Slc25a26	74.8061	0.408144	0.0175934
Ccdc43	1065.18	0.4079	3.16827e-12
Ggh	68.3221	0.407837	0.0349002
Plk1	900.155	0.407661	2.59659e-10
Xylb	132.938	0.407624	0.00400197
Homez	97.9843	0.407257	0.00909915
Purb	869.342	0.406729	3.26183e-10
Cnot6	699.196	0.406389	7.75994e-08
Pou2f3	699.868	0.406209	1.49162e-09
Nos1	323.445	0.406189	2.17036e-05
2310011J03Rik	127.55	0.406179	0.00526486
Kmt5b	439.197	0.406083	1.8987e-07
Dolk	60.851	0.405946	0.0389184
Zbtb39	268.97	0.405898	1.9011e-05
Oraov1	86.4414	0.405846	0.0128128
Plekhh2	165.288	0.405628	0.00108073
Rbm19	281.625	0.405606	4.33828e-05
Sqle	1123.07	0.405532	2.53307e-13
Nt5c	105.915	0.405175	0.0066657
Tbc1d25	156.424	0.404697	0.00133393
Wrap53	231.322	0.404327	0.000126517
Gm10499	384.501	0.404259	1.12258e-05
Dlgap3	705.735	0.403581	5.29984e-07
Slc15a4	189.878	0.403199	0.000926681
Adgrl1	828.677	0.403029	8.51429e-09
Ncoa4	381.444	0.402746	1.32711e-06
Tmem164	217.69	0.401976	0.000453076
Raver1	1243.96	0.401472	1.79757e-08
1110008F13Rik	121.861	0.401067	0.0049645
Bhmt	212.042	0.400995	0.00023124
Arhgdia	2647.65	0.40092	9.72329e-09
Kdm3a	1724.9	0.400821	3.67811e-14
Xlr4a	65.6381	0.400276	0.039943
Ube2e3	298.185	0.400235	8.13991e-05
Dek	1207.07	0.400168	1.08932e-09
Zbtb24	239.453	0.399961	9.82748e-05
Urgcp	58.1815	0.399819	0.0385569
Bicra	120.201	0.399151	0.00748951
Haspin	225.999	0.399111	0.000148521
Fam222b	262.15	0.399071	4.58563e-05
Klhl21	214.378	0.399033	0.000717606
Plekhf2	1367.64	0.398728	2.17724e-12
Armc5	116.274	0.398711	0.00699833
Lzts3	58.5226	0.398576	0.0385977
Dbnl	543.764	0.398543	2.34387e-05
Was	119.788	0.398298	0.00394003
Grwd1	539.607	0.398176	7.75287e-07
Tdrp	505.38	0.398139	1.72323e-07
Ptprf	2078.93	0.397734	2.44967e-11
Mep1b	117.394	0.397685	0.00584131
Zfp296	242.545	0.397229	0.00071692
Fam102a	400.592	0.397209	1.80374e-06
Crebbp	402.759	0.395553	3.89701e-06
Zfp809	393.575	0.395547	4.18544e-06
2410004B18Rik	114.762	0.394802	0.0118017
Mrm2	85.1964	0.39469	0.0160114
Ddx20	521.323	0.39466	1.14392e-07
Zfp512b	266.681	0.394547	3.91188e-05
Alg2	195.846	0.394428	0.000545638
Cdca4	617.114	0.394127	7.57002e-07
Elavl2	332.665	0.394076	1.07581e-05
Naa40	887.656	0.393871	3.86265e-10
Cycs	282.566	0.39339	5.28821e-05
Srsf6	2482.72	0.393145	1.5174e-15
Ctdsp2	1653.96	0.392939	7.83354e-13
Cnot2	796.27	0.392739	5.29623e-09
Gmppb	123.742	0.392416	0.00339862
Trp53i13	64.8299	0.39232	0.0392166
Plxdc1	131.454	0.391981	0.00479018
Rfwd3	1028.67	0.391611	5.38975e-10
Ptms	1083.21	0.391533	4.24868e-07
Pcyt2	403.56	0.391306	9.61704e-07
Ing2	138.788	0.390945	0.00217611
Tnfrsf1a	162.778	0.390874	0.00147304
Pura	220.872	0.390644	0.000441129
Erbin	337.201	0.390629	0.0001177
Dvl3	252.387	0.390595	0.000129467
Zfp740	1091.08	0.390256	4.23775e-10
Hsph1	1454.4	0.38992	2.7378e-10
Sema4b	711.328	0.389579	4.17875e-09
Kdm2a	797.775	0.389446	1.99631e-08
Gpr107	794.761	0.389094	3.31125e-08
Kbtbd2	293.462	0.388875	4.53869e-05
Gm8186	73.6262	0.388812	0.0438688
Nosip	358.3	0.388702	3.67044e-06
Clp1	358.678	0.388522	9.71137e-06
Cndp2	1332.77	0.387922	7.9644e-12
Rnf7	1299.75	0.38777	8.41862e-11
Pip5k1a	441.34	0.387704	5.26586e-06
Fat1	2031.85	0.386382	1.28984e-06
D16Ertd472e	158.275	0.386374	0.00307892
Jade1	2467.45	0.386112	4.42645e-10
Zbtb22	203.076	0.385774	0.0011359
Rnf19b	407.489	0.385659	1.39818e-05
Pcbp1	2922.67	0.385649	4.05242e-13
Cnot3	1055.7	0.385356	2.00329e-09
Mak16	372.634	0.38513	4.5156e-06
Paqr8	132.356	0.384726	0.00625008
Fam208a	881.07	0.384655	9.73361e-06
Abhd2	1122.96	0.384626	5.67481e-10
Lrfn1	124.095	0.383548	0.00960505
Ino80c	215.621	0.383321	0.000293496
Slc35b1	309.644	0.38317	2.84551e-05
Notch2	376.197	0.382742	1.13431e-05
Nefm	147.26	0.38274	0.00264795
Zfp607a	73.4729	0.382651	0.0323668
Xaf1	181.802	0.382645	0.000649764
Mapk14	1072.31	0.382622	3.57976e-10
S100a11	105.811	0.382611	0.0136109
Cdc20	1397.38	0.38236	1.26004e-07
Zfp868	180.431	0.382254	0.00121648
Samd10	62.1031	0.382213	0.0483256
Zdhhc5	749.616	0.382126	1.64679e-07
Rgmb	69.523	0.381775	0.034082
Fdps	93.5932	0.381503	0.0152751
Cwc25	246.203	0.381437	0.000277683
Sec24d	255.505	0.38129	0.000127951
Dusp12	138.705	0.381128	0.00333816
Magi1	244.177	0.381087	0.000328351
Snhg5	627.093	0.380967	5.14914e-08
Ercc6l	608.885	0.380892	2.0216e-07
Dpm2	204.907	0.380751	0.000737421
Papd7	270.421	0.380548	0.000107734
Glrx	181.893	0.38052	0.00147782
Zfp74	112.185	0.379993	0.00872667
Irgq	133.979	0.37978	0.00479862
Klf8	543.895	0.379773	7.46413e-07
Gigyf1	1077.11	0.379541	4.13354e-10
Itgal	322.613	0.37927	5.0169e-05
Afap1	493.621	0.378979	3.32277e-06
Snx18	962.673	0.378928	9.23403e-10
Tmem104	81.7385	0.378453	0.0253167
Galk1	411.837	0.378358	5.01694e-05
B3gnt5	222.993	0.37754	0.0028375
Srf	318.836	0.377447	0.000491173
Maged1	1302.81	0.377268	5.48362e-12
Med16	231.196	0.377081	0.00111928
Sap30bp	361.411	0.376104	1.57265e-05
Spns1	754.771	0.376	5.95371e-08
Ep300	1476.31	0.375964	2.86318e-09
Senp3	1871.66	0.375936	1.05027e-10
Dnmbp	367.15	0.375807	1.62839e-05
Pgam1	1055.6	0.37561	9.01921e-10
Larp7	676.655	0.375482	4.2827e-08
Gm8909	62.8334	0.3753	0.0456166
Nck2	120.649	0.375134	0.0074946
Cd276	418.206	0.375034	3.49122e-06
mt-Cytb	23436.3	0.375032	3.11102e-20
Nol12	215.347	0.374909	0.00133395
Nab2	74.2534	0.374638	0.0469235
Nfatc2ip	1675.74	0.374532	1.19699e-11
Ephb2	145.922	0.374428	0.00339423
H13	128.784	0.374363	0.00490696
Hs3st3b1	91.3108	0.373995	0.0222726
Fgf17	258.078	0.373557	0.00014269
2021-09-08	467.988	0.373082	2.29038e-06
Lrrc45	206.041	0.372657	0.000524568
Wdr89	245.879	0.372194	0.000716329
Mapk1ip1l	1148.59	0.371548	7.93822e-10
Otulin	146.824	0.371539	0.00492891
Capn1	464.728	0.370986	2.31316e-06
Sh3gl1	528.436	0.37068	1.80452e-06
Tmem263	264.676	0.370652	0.000215975
Jak2	141.527	0.370519	0.0053069
B4galt6	2085.87	0.370451	3.77558e-16
Cdk9	778.33	0.37016	9.66536e-07
Tram2	270.827	0.370015	0.000228628
Tmem64	595.086	0.369966	1.11595e-06
4930579G18Rik	91.165	0.369882	0.0327043
Arpc4	663.48	0.369718	1.18941e-05
Rbm15	292.594	0.369377	4.74747e-05
Tada3	472.007	0.369369	2.22192e-05
4930453N24Rik	337.822	0.369338	0.000133382
Cherp	1007.62	0.369309	2.69649e-07
Eif2ak1	386.26	0.369147	2.87149e-05
Mrpl20	267.562	0.368945	0.000127207
Tsku	82.9722	0.368889	0.0295365
Yrdc	291.788	0.368598	0.000136243
Kalrn	127.654	0.368094	0.00842002
Sash1	604.381	0.36791	2.18844e-07
Map2k2	637.843	0.36774	3.88922e-06
Ipo13	207.638	0.367544	0.000876844
Tut1	375.031	0.367508	6.4737e-05
Actn4	3431.06	0.367396	8.05185e-12
Srpk1	1603.2	0.36707	1.95762e-11
Birc5	933.293	0.366562	5.54577e-08
Apobec3	1064.46	0.366193	9.5849e-11
Fhod1	129.421	0.366177	0.00859431
Whamm	238.452	0.365924	0.000406284
Rhno1	264.8	0.365656	0.000246117
Prr5	118.506	0.365392	0.015537
Fgfrl1	177.519	0.36536	0.00266438
Wdfy3	511.931	0.365295	0.000217196
U2af2	2039.31	0.365285	6.21291e-11
Crtc2	230.942	0.365091	0.000417346
Mycbp	126.325	0.364437	0.0111622
Tnk2	1407.84	0.364282	2.30658e-10
Rnf113a2	126.13	0.364166	0.0096799
Urod	459.153	0.363908	3.03133e-05
Amotl2	771.412	0.363713	4.24811e-07
Trim28	11698.3	0.363254	1.39817e-10
Safb	1138.3	0.363022	1.80478e-11
Ebp	442.937	0.362952	1.32241e-05
Agpat2	230.029	0.362647	0.00055048
Hip1	585.462	0.362412	3.28002e-07
Snx10	261.588	0.362343	0.000359673
Ptk7	3107.9	0.362251	1.00015e-12
Arhgef11	405.787	0.36212	5.70244e-05
Eif4g1	6400.13	0.36173	7.13221e-13
Ppan	975.394	0.361717	2.43254e-07
Zcchc17	198.446	0.361508	0.00183744
Vps18	211.458	0.361256	0.00104263
Mrpl17	556.664	0.36119	6.67723e-05
Phf11d	666.147	0.3609	1.87508e-07
Anxa11	312.702	0.36075	0.000106503
Terf2	391.589	0.360434	1.09694e-05
Cmpk1	509.193	0.360304	1.29099e-06
Eif6	810.278	0.359818	1.87921e-06
Ralgds	206.524	0.359621	0.00116222
Ywhag	3760.53	0.359034	4.82326e-12
Chtf18	638.416	0.358844	3.46463e-07
Snx11	153.371	0.358775	0.00342841
Dab2ip	1023.79	0.358516	7.79683e-08
Il17rd	605.115	0.358073	2.52815e-06
Pam	116.819	0.35788	0.0104853
Plekhg1	423.018	0.357877	5.26019e-05
Rabggtb	1056.33	0.357866	6.72595e-10
Epm2aip1	361.481	0.357688	0.00015239
Cmss1	95.566	0.357537	0.029415
Cdc6	682.559	0.357408	1.36217e-07
Crocc	302.759	0.357406	0.000291073
Glis3	124.717	0.357381	0.0073972
Igf2bp1	3972.77	0.357196	2.24421e-12
Nid1	3839.25	0.356851	5.41813e-15
Zfp148	578.233	0.356592	4.59765e-05
Letmd1	131.714	0.356155	0.00935989
Gm10451	124.15	0.356006	0.0096071
Trmt44	233.037	0.35588	0.000584055
Tmsb10	2101.67	0.35546	2.80965e-11
Ttc39b	1175.33	0.355238	1.7608e-07
Mtss1l	177.114	0.355013	0.00229348
Nin	73.4376	0.355008	0.0477194
Hmg20b	303.844	0.354974	0.000118774
Dhx37	442.313	0.354962	2.67359e-05
Ctsf	143.859	0.354627	0.00544131
Vangl1	434.072	0.354601	1.35827e-05
Gm45470	137.354	0.354342	0.00630115
Acox1	309.65	0.354241	9.93972e-05
1110038B12Rik	736.518	0.354199	1.06031e-07
Tma16	262.695	0.354113	0.000235922
Ndst1	293.539	0.353915	0.00370326
Ly6e	1055.6	0.353746	5.87645e-07
Hnrnph1	3453.42	0.353559	3.92834e-16
Grk6	658.655	0.35348	9.60963e-07
Tpst2	275.441	0.353121	0.00187452
Wee1	623.015	0.352953	2.31794e-07
Hnrnpm	2666.22	0.352884	2.63764e-12
Foxp4	836.196	0.352731	2.93489e-06
Calr	4745.2	0.352571	2.81993e-15
Lmnb2	683.672	0.35246	1.07951e-06
Nr1h2	598.264	0.352275	4.97067e-06
B230354K17Rik	259.323	0.352253	0.000444149
Samhd1	672.014	0.352067	9.94337e-08
Selenok	152.79	0.351795	0.00901473
Ino80d	916.747	0.351757	2.3227e-07
Mief2	158.31	0.351756	0.00479525
Cdc25a	1117.17	0.351752	3.76399e-10
Eif3k	2307.33	0.351431	1.1563e-09
Ccdc115	135.9	0.351398	0.00876146
Cdk19	354.241	0.351245	2.68001e-05
Arhgef18	1113.74	0.35097	8.56317e-09
Jpt1	768.032	0.350619	1.18656e-06
Cog8	189.729	0.350535	0.00420537
Sri	106.719	0.350477	0.0254299
Mymx	162.385	0.350303	0.00960206
Ppp4r1	751.824	0.350212	4.85773e-06
Acot7	487.925	0.350041	7.86677e-05
Fancm	783.869	0.349669	1.48326e-07
Fmnl3	189.43	0.349611	0.00308987
Mfap3	272.248	0.349587	0.000281871
Sik3	373.74	0.348668	8.19527e-05
Bola2	307.685	0.348465	0.000156346
Dazl	598.305	0.348363	3.43611e-05
E2f1	668.238	0.348234	3.24769e-07
Knop1	1171.14	0.348137	2.57325e-09
Tceal8	368.609	0.347857	0.00010574
Ccdc120	98.463	0.347827	0.0209945
Fscn1	2026.88	0.347791	1.66499e-07
Rc3h2	415.192	0.347469	0.000250424
Gstp1	344.382	0.347065	5.38309e-05
Sfrp1	819.661	0.346785	2.57681e-08
Creb3l2	390.86	0.34662	1.87888e-05
Nup35	104.249	0.346536	0.0277331
Trim35	496.308	0.346477	2.04052e-06
Nubp2	386.604	0.346038	7.22023e-05
Sppl2a	338.221	0.345985	9.81419e-05
Tmem248	713.321	0.345963	7.39554e-07
Cyth2	349.12	0.345831	6.04046e-05
Zfp473	155.066	0.345569	0.00648783
Slc9a3r2	207.735	0.345434	0.00298783
Hnrnpl	4437.04	0.345136	3.97531e-13
Plpp3	409.151	0.34493	4.88478e-05
Zscan29	100.628	0.344868	0.0272624
Tmem40	90.7724	0.344631	0.0368334
Uqcrh	836.302	0.344486	7.16131e-07
Dohh	394.978	0.34443	0.000445748
Stk11ip	305.845	0.344342	0.000225907
Ppih	349.075	0.344111	0.000234917
Ccnb1	2116.15	0.344054	1.32954e-09
Epas1	272.372	0.343871	0.000470239
Dna2	776.523	0.343705	7.88814e-07
Mdn1	3370.37	0.343629	0.0155402
Prickle2	104.498	0.343356	0.0294368
Zfp280b	824.849	0.343223	5.66404e-07
Tpm1	398.482	0.343187	4.85176e-05
Adss	1873.59	0.342996	1.90219e-12
Aar2	273.34	0.342994	0.000668688
Zbtb26	142.423	0.342957	0.0159319
Nle1	331.244	0.342663	0.000223844
Srsf2	2302.59	0.342661	1.20878e-11
Ubxn2a	1071.38	0.34232	7.56631e-10
Tor1aip2	1294.28	0.341513	5.22679e-10
Akr1b10	98.9746	0.341297	0.0386917
Sema6c	273.749	0.340875	0.000541498
Kdm5b	3658.78	0.340789	1.30191e-16
Arhgef10l	458.465	0.340746	3.70197e-05
Rnf41	210.394	0.340487	0.00189643
Irak3	138.708	0.34033	0.0124223
Ppp4r3a	1123.22	0.340309	2.06561e-09
Rhpn2	277.17	0.34018	0.000360117
Zfp626	186.833	0.340097	0.00318773
Mrps18b	256.048	0.339921	0.00110745
Ptprg	664.536	0.339879	3.67207e-06
Zfp407	232.474	0.339764	0.00150295
Agk	367.345	0.339611	4.62992e-05
Dnajb6	437.032	0.339583	8.60498e-06
Aldoa	10506.1	0.339377	2.58031e-10
Prmt1	2317.73	0.339248	1.82789e-10
Zswim4	202.516	0.339032	0.00241508
Polr2i	227.946	0.338715	0.00183947
Ppp6r1	866.686	0.338233	2.86488e-06
Myh7b	181.431	0.338116	0.0036938
Bysl	548.836	0.337673	6.62508e-06
Brpf1	425.165	0.337596	0.000135657
Rpl39l	428.458	0.337337	0.000512907
Madd	134.526	0.337151	0.0113574
Ints3	1336.55	0.337042	9.71602e-09
Zbtb7a	328.97	0.336853	0.000306385
Gpatch4	244.12	0.336619	0.0010373
Trmt2a	433.765	0.335819	6.6504e-05
Rrp7a	318.308	0.33578	0.000205865
Gpank1	96.379	0.335445	0.0418071
Tpi1	1637.21	0.335291	8.80982e-07
Nsf	1037.57	0.335152	1.91513e-09
Arpc2	1209.08	0.335039	3.29963e-09
Rere	1190.74	0.334985	1.90836e-08
Slc9a3r1	436.116	0.334937	1.36277e-05
Rabgef1	258.463	0.33481	0.000694279
Ppp1r14b	452.219	0.33466	4.6825e-05
Mrps7	397.667	0.334565	0.000180243
Rab11fip1	330.992	0.334531	0.000263302
Ly75	1380.32	0.334507	2.03861e-07
Cbl	1159.48	0.334453	2.68121e-06
Fry	318.091	0.334352	0.000377826
Srpr	1186.71	0.334334	8.04084e-09
Taok2	713.758	0.334217	7.93285e-07
Map1lc3b	644.234	0.334098	1.00318e-06
Ncoa3	1834.26	0.333871	9.12132e-09
Dkk3	101.888	0.333821	0.043293
Akap8	1383.12	0.333702	2.25753e-09
Rasa4	274.891	0.333441	0.00099513
Lefty2	1196.9	0.333306	2.19447e-05
Kmt2a	960.025	0.332941	4.7628e-05
Klf2	1224.38	0.332811	6.17995e-05
Mtmr4	461.033	0.332356	1.4477e-05
Rfx1	161.03	0.332296	0.00846309
Tmem229b	181.794	0.332225	0.00336338
Hs2st1	353.637	0.331961	8.85149e-05
Hhex	85.9698	0.331916	0.0427315
Vill	141.406	0.331882	0.014679
Slx4	398.693	0.331737	0.000642786
Creld1	312.812	0.330966	0.000264877
Lrp5	820.466	0.330857	9.12255e-07
Dph2	155.492	0.330735	0.0107445
Tor1aip1	122.256	0.330699	0.0235319
Rps4l	2643.2	0.33058	0.0032533
Pkmyt1	319.542	0.330572	0.000334511
Dyrk2	111.1	0.329706	0.0228696
Zfp239	121.877	0.329395	0.0316792
Gss	741.511	0.329106	9.66798e-07
Tmem168	246.991	0.328923	0.00587413
Man2a1	828.344	0.328818	8.92366e-06
Ap4m1	208.286	0.328767	0.002648
Dad1	470.664	0.328463	5.15081e-05
Bcl7b	132.064	0.328162	0.0177096
Aff1	2293.86	0.328146	1.11521e-08
Ccdc71	400.102	0.328145	9.09859e-05
Ttyh3	137.902	0.327981	0.0119829
Gsdmd	97.9689	0.327883	0.0322181
Zfp687	571.278	0.32765	8.08522e-05
Fzd6	84.2645	0.327615	0.04728
Med1	948.942	0.327527	2.39664e-07
Psmc4	1354.67	0.327497	2.01332e-06
Macf1	4274.2	0.32746	0.0454102
Trim59	893.825	0.327152	4.38625e-06
Sall4	1691.84	0.326535	2.05926e-10
Slc27a3	87.2795	0.326472	0.0474735
Rela	172.8	0.326456	0.00756983
Farp1	114.851	0.326429	0.022132
Amd1	532.852	0.326356	1.41905e-05
Ttc17	102.701	0.326243	0.029065
Relb	305.359	0.326175	0.000317083
Gnai2	2342.79	0.326125	9.26118e-11
Alyref	919.662	0.325978	3.99712e-07
Phf5a	584.328	0.325838	0.000326424
Ubl7	273.108	0.325748	0.00282154
Erbb2	142.649	0.325705	0.0157207
Tyw5	98.3702	0.325669	0.0379404
Cdkn2aip	136.65	0.325567	0.0152428
Mcm2	4072.76	0.324979	1.95743e-10
Chd4	4576.71	0.324936	1.24869e-10
Szt2	505.137	0.324921	0.000170109
Dnaja1	762.502	0.324385	3.42247e-05
Gorasp2	825.304	0.324254	4.54894e-07
Pou6f1	143.799	0.324117	0.013934
Ddx23	1214.51	0.324009	1.01093e-09
Dcaf12	803.308	0.323861	8.71763e-07
Mis12	324.122	0.323855	0.0011757
Rrnad1	222.24	0.323795	0.00370481
Kat6b	3873.58	0.323643	8.61203e-07
Lima1	2101.63	0.32348	1.42978e-10
Fam160b1	491.141	0.323366	2.60745e-05
Fntb	876.142	0.323126	1.12132e-06
Dnajb1	336.591	0.322996	0.00073723
Dbr1	318.276	0.322838	0.000385065
Mcm9	188.178	0.322658	0.00454329
Rab15	315.197	0.322573	0.000444887
Tnrc6b	548.412	0.322523	0.000457726
Upp1	2111.53	0.322468	2.20681e-07
Fam207a	151.277	0.32241	0.00951726
Ufc1	430.382	0.322293	4.03527e-05
Atxn7l3	1010.01	0.322287	8.47863e-08
Rbm27	811.7	0.32222	5.20853e-07
Nufip2	844.976	0.322179	1.15095e-06
Gpx1	2095.03	0.321837	9.74517e-08
Dusp27	167.025	0.321714	0.0108543
Tssc1	216.309	0.321511	0.00413832
Zfp592	343.933	0.321387	0.000275598
Lysmd3	201.066	0.321086	0.0115092
Etv1	98.8964	0.32081	0.0365039
Fam53c	405.96	0.320422	0.000105086
Atg101	282.156	0.320379	0.00417873
Ciapin1	963.815	0.320038	1.05787e-06
Zfp236	387.05	0.31994	0.000486184
Sf1	3020.45	0.319868	1.8388e-09
Dido1	838.8	0.319824	1.01669e-05
Mcur1	105.864	0.318789	0.0319806
Rcl1	641.941	0.318637	3.95028e-05
Gm10232	114.916	0.318575	0.0273267
Tnfrsf8	132.027	0.318077	0.021485
Myl12a	1465.29	0.318005	1.36869e-07
Atg16l1	516.136	0.318003	2.12855e-05
Wwp2	959.121	0.317933	7.52175e-07
Map1s	377.125	0.317775	0.00774851
Ptch1	851.353	0.3177	6.98283e-06
Hirip3	672.79	0.317051	3.89874e-06
Sh3bp1	797.641	0.316455	1.13196e-06
Arhgap42	191.17	0.316447	0.00474865
Tbcb	421.876	0.316314	0.000334459
Ctage5	677.211	0.316199	3.98968e-06
Rprd2	648.402	0.316036	1.71003e-06
Drosha	1815.31	0.31589	5.28246e-10
Mknk2	639.469	0.315811	6.20138e-05
Ppa1	1809.43	0.31577	3.16354e-08
Rest	2356.44	0.315745	2.50007e-10
Taf5l	692.982	0.315727	5.6137e-06
Ap3d1	1136.59	0.3152	8.60313e-08
E2f2	223.699	0.314955	0.00695398
Ap5z1	184.141	0.314269	0.00687466
Rc3h1	388.322	0.314255	0.00046861
Nom1	427.163	0.31411	6.75563e-05
Phtf1	142.902	0.313944	0.0142177
Dlc1	1413.65	0.313798	5.96245e-08
Acot8	131.352	0.313445	0.0187692
Tomm22	683.883	0.313424	1.06211e-05
Ehd1	1107.83	0.313262	1.77875e-06
Pbx2	440.42	0.313194	0.000236729
Cbfa2t2	1158.6	0.31306	3.14277e-08
Hmgb2	2060.62	0.313021	1.4393e-09
Bsdc1	287.201	0.312937	0.000609709
Ccdc88c	916.471	0.312731	2.82454e-05
Slc12a2	348.093	0.312632	0.000441066
Hspbap1	672.702	0.312416	4.72276e-06
Itga5	863.451	0.312386	3.06378e-07
Atp11a	389.704	0.31221	0.000806674
Msantd3	324.329	0.312184	0.00325145
Ranbp1	2150.86	0.312114	2.96745e-08
Sirt7	145.63	0.312025	0.032948
Bmt2	213.264	0.311957	0.00369219
H3f3b	2904.48	0.311946	8.58489e-11
Hcfc1	4103.58	0.311717	3.59008e-07
Foxn2	870.897	0.311345	5.41081e-07
Maz	1721.22	0.311032	2.33293e-06
Caml	106.562	0.310992	0.0335019
Ywhah	798.083	0.310887	1.94762e-06
Fus	4361.26	0.310789	3.51239e-13
Krba1	326.834	0.310595	0.000629257
Rbmxl2	374.125	0.309564	0.00059161
Actn1	2461.85	0.309305	1.42095e-12
Sde2	681.584	0.309005	2.01585e-06
Mphosph6	338.277	0.308809	0.000431414
Tmem185b	139.699	0.308801	0.0368959
Sfmbt2	145.27	0.308615	0.0202124
Slc45a3	92.6073	0.308418	0.0482443
Tchp	135.842	0.308392	0.0258982
Igf2bp2	1295.43	0.308189	5.13887e-09
Sipa1l3	381.143	0.308145	0.000401632
Uso1	901.508	0.308043	7.04452e-07
Med22	205.573	0.307823	0.005809
Sptbn4	161.841	0.307759	0.0112858
Prdm10	327.199	0.307628	0.00089406
Spen	897.313	0.307443	0.000541388
Aurka	962.142	0.307408	2.26526e-06
Agap3	347.431	0.307345	0.000734682
Pank1	232.406	0.307237	0.00420888
Poldip3	1506.51	0.307199	1.06109e-07
Tfip11	354.07	0.306899	0.000273601
Egln2	348.642	0.306699	0.000656025
Med18	131.627	0.306692	0.0223546
Fbln1	1117.36	0.306136	1.81756e-06
Vhl	265.14	0.306052	0.00237906
Unc119	202.997	0.305967	0.012445
Dynll1	1087.82	0.305808	9.16377e-07
Zfp862-ps	134.626	0.305546	0.0235627
Plscr1	406.363	0.305461	0.000203333
Kpna2	1509.17	0.305373	9.91974e-10
Nsd1	3130.34	0.305364	1.181e-06
Myo19	410.515	0.305339	0.000295842
Fdft1	1394.93	0.305109	1.12447e-08
Zbtb37	197.659	0.304678	0.0446824
Prr14	500.642	0.304539	5.93244e-05
Arhgap35	1043.94	0.304421	1.15703e-06
Triml2	1662.62	0.304119	2.1373e-08
Usf1	562.369	0.304079	2.67673e-05
Zfp384	443.764	0.30391	0.000200063
Carmil1	157.529	0.303479	0.0173374
Gli2	1135.88	0.303311	1.18337e-05
Tex19.1	566.676	0.30326	0.000612911
Zfp111	198.269	0.303091	0.0122439
Pip4k2b	975.986	0.302764	1.96641e-07
5430416N02Rik	134.583	0.302751	0.0236679
Zgpat	208.201	0.30262	0.00475344
Mad1l1	329.402	0.302394	0.00106599
Cdk13	687.613	0.302394	5.1465e-06
Grb2	863.794	0.302352	2.03881e-06
Trim39	209.534	0.302298	0.00665695
Btbd3	224.962	0.302113	0.00458696
Ski	856.373	0.301905	4.78078e-06
Nfat5	504.128	0.301636	0.000618213
Ak3	122.309	0.301419	0.0393285
Plxnb1	175.519	0.301023	0.0145047
Pfas	2200.49	0.300683	7.61034e-07
Nptn	461.42	0.300631	8.17122e-05
Ralbp1	1113.02	0.300626	7.72614e-07
Ankrd13a	801.284	0.300212	4.10076e-06
B4galnt3	333.082	0.299845	0.00164014
Rrp8	280.064	0.2998	0.00188562
Mars2	184.529	0.299752	0.0112081
Cggbp1	1770.76	0.299623	1.63358e-09
Lrrc1	124.644	0.299234	0.0300072
Ppib	594.487	0.299034	5.71879e-05
Atp13a1	751.393	0.298988	2.4144e-05
Polr2c	684.153	0.298433	8.65501e-06
Trak1	715.348	0.298369	6.32333e-06
1810055G02Rik	258.38	0.298322	0.00465877
Ube2q1	822.329	0.298154	1.64982e-05
Znrf3	209.185	0.298151	0.00869819
Dlg3	312.654	0.298029	0.0016695
Zswim3	174.351	0.297997	0.0138438
Nabp1	206.133	0.297837	0.00658503
Mrpl46	202.604	0.297359	0.0122547
Sppl3	498.531	0.297269	0.000112135
Sirt6	201.271	0.297258	0.0132445
Il6st	1048.92	0.297231	1.1414e-06
Ythdf2	848.667	0.297135	3.10058e-05
Tcf7	615.081	0.297072	1.56274e-05
Rtfdc1	419.406	0.296961	0.000986133
1810026B05Rik	137.542	0.296904	0.030261
Ccdc124	292.683	0.29686	0.00344281
Rab22a	251.136	0.296793	0.00326678
Hnrnpk	7209.67	0.296771	1.93789e-14
Dcun1d2	102.328	0.296657	0.0487936
Recql4	318.951	0.296495	0.00116454
Mdk	796.039	0.296342	0.000100546
Smtnl1	174.45	0.296305	0.0306629
Casp2	316.394	0.296264	0.000865749
Furin	352.464	0.296193	0.000897327
Son	3038.69	0.295998	2.25357e-05
Calb2	359.868	0.295225	0.000597766
Trmt61a	149.294	0.295208	0.0193043
Rexo2	292.922	0.295137	0.00415326
Pard6b	154.021	0.295048	0.0191987
Mfsd10	564.092	0.294917	0.00014553
Ctnnb1	4228.76	0.294814	2.2483e-13
Ska1	233.682	0.294587	0.00603451
Dhx38	604.417	0.294585	6.94667e-05
Slc35f6	201.276	0.294278	0.0128129
Tpm3	2306.44	0.294165	7.30629e-09
Zmynd19	671.393	0.294072	5.36733e-05
Alpk3	478.861	0.293892	0.000127304
Rreb1	479.113	0.293712	0.000733031
Max	664.921	0.293599	9.18342e-06
Trim41	542.666	0.293494	0.000107076
Gtf2e1	516.972	0.293381	8.17186e-05
Camkk2	400.737	0.293321	0.000580879
1810013L24Rik	474.768	0.293205	0.000130601
Arpc5	662.359	0.293033	2.38653e-05
Tomm40	1206.28	0.292964	1.28395e-05
Birc6	2293.68	0.292923	0.0224015
Erh	379.743	0.292782	0.00583686
Slc18b1	152.903	0.292754	0.0211655
Map4k2	231.355	0.292733	0.00404882
Polr2j	144.267	0.292342	0.0241914
Plekhg3	526.396	0.292278	0.00019008
Ppcs	143.742	0.292169	0.0256145
Trrap	1911.74	0.292127	4.49672e-05
Ahdc1	760.685	0.292045	5.10534e-05
Taf6l	346.612	0.291735	0.000789687
Nol6	1709.42	0.291629	1.76256e-06
Thap12	420.755	0.291457	0.000368249
Eif4a3	1105.17	0.291452	5.54988e-06
Ccne1	1032.59	0.290874	1.72014e-05
Fiz1	671.735	0.290769	0.000237708
Zc3hav1l	347.49	0.29069	0.00129026
Cdc42se1	764.461	0.290586	9.76279e-06
Mfsd5	254.173	0.29052	0.00251538
Ints7	746.954	0.290278	1.1383e-05
Eaf1	737.111	0.290257	9.93474e-06
Pinx1	137.961	0.290192	0.0244936
Fbxl19	645.143	0.290178	0.00016372
Znhit3	124.671	0.290092	0.0367129
Zfp207	2094.94	0.290038	2.67783e-10
Sec23ip	440.312	0.289902	0.000200533
Fam169a	843.295	0.289851	8.60125e-06
Zfp60	317.069	0.28967	0.00261717
Rps6ka5	117.984	0.289563	0.0419352
Noc3l	508.376	0.289273	0.000493318
Mapk7	361.5	0.289074	0.000796473
Ets2	501.594	0.288742	0.00137852
Pvr	276.075	0.28874	0.00255967
Trim2	311.702	0.288296	0.0017317
Chaf1a	801.748	0.288262	4.63754e-06
Prrc2b	4569.16	0.288224	9.61929e-08
Skiv2l	411.44	0.288149	0.00110783
Dhps	200.712	0.288067	0.0119104
Ccdc84	177.51	0.287986	0.0115326
Nlgn2	315.581	0.287965	0.00140423
Gpkow	204.376	0.28793	0.0129715
Kmt2b	1441.04	0.28791	6.75215e-07
Atp10d	338.073	0.287899	0.00231786
Tbrg1	958.015	0.287693	2.52299e-06
Eif4g2	9134.78	0.287461	8.79632e-13
Map7d1	360.157	0.287349	0.000945863
Asb1	153.525	0.287318	0.0207152
Rab5c	831.303	0.287279	0.000101019
AI837181	181.123	0.287046	0.0273433
Ormdl3	235.004	0.286671	0.00551715
Zfp217	994.286	0.286655	2.21552e-05
Brf1	166.155	0.286598	0.0154404
[truncated: 23,563 more rows]
