# Supplementary material for: An RNA-dependent and phase-separated active subnuclear compartment safeguards repressive chromatin domains
Source: Mol Cell. 2024 May 2;84(9):1667–1683.e10. doi: 10.1016/j.molcel.2024.03.015 (PMC11065421; doi:10.1016/j.molcel.2024.03.015)
Supplement: Table S3. GO analysis of genes up- or downregulated in RNA-seq of ESC + 2i expressing BAZ2AΔTAM relative to ESCs expressing BAZ2AWT, related to Figure 4 [file mmc4.xlsx]

## Sheet: GO_Up BAZ2AdTAM and siBAZ2A
Category	GO Upregulated genes by BAZ2A-dTAM & upregulated in siRNA-BAZ2A	Count	%	PValue	Genes
GOTERM_BP_ALL	GO:0007275~multicellular organism development	88	37.931	3.46507e-07	SEMA5A, WFIKKN1, CRYBG3, CD3G, SLC4A2, ANTXR1, CD3D, HOXA10, PREX2, HOXA3, CYP1B1, HOXA1, NOS1, HOXA7, HOXA6, GLUL, USP17LC, HOXA5, RNF43, ARG2, ANXA1, PRKCH, CXADR, FOXD1, IGFBP5, ANXA2, ANXA3, DCC, NFAM1, NANOS3, ANXA4, TGFBR2, TGFBR3, INPP4B, UBTFL1, DUXF3, MMP14, OMP, LATS2, ALDH1A2, TMEM79, LCP1, PLPP3, MGLL, VGLL4, GPLD1, DDR2, L3MBTL3, SP100, CTF2, ZSCAN4B, ZSCAN4A, SPESP1, ABCB5, LEF1, 25…
GOTERM_BP_ALL	GO:0048856~anatomical structure development	93	40.0862	9.37611e-07	SEMA5A, WFIKKN1, CRYBG3, CD3G, SLC4A2, ANTXR1, CD3D, HOXA10, PREX2, HOXA3, CYP1B1, HOXA1, NOS1, HOXA7, HOXA6, GLUL, USP17LC, HOXA5, RNF43, ARG2, ST6GAL1, ANXA1, PRKCH, CXADR, FOXD1, IGFBP5, ANXA2, ANXA3, DCC, IGFBP3, NFAM1, NANOS3, ANXA4, TGFBR2, TGFBR3, INPP4B, UBTFL1, DUXF3, MMP14, OMP, LATS2, ALDH1A2, TMEM79, LCP1, PLPP3, MGLL, VGLL4, GPLD1, DDR2, L3MBTL3, SP100, CTF2, ZSCAN4B, ARHGEF26, ZSCAN…
GOTERM_BP_ALL	GO:0009952~anterior/posterior pattern specification	13	5.60345	1.7078e-06	CDX2, LEF1, HOXA10, GBX2, ALDH1A2, HOXC5, HOXA3, HOXA1, HOXA7, HOXA6, HOXD9, HOXA5, HOXD8
GOTERM_BP_ALL	GO:0044707~single-multicellular organism process	97	41.8103	1.93324e-06	SEMA5A, USP17LE, SLC4A2, ANTXR1, HOXA10, PREX2, HOXA3, CYP1B1, HOXA1, HOXA7, MFSD2B, HOXA6, GLUL, USP17LC, HOXA5, RNF43, PRKCH, CXADR, IGFBP5, NANOS3, IGFBP3, INPP4B, DUXF3, OMP, TMEM79, PLPP3, GPLD1, L3MBTL3, ABCB5, PIK3R3, DDX60, ADAP2, MAN2A1, TSPAN6, EPB41L3, HOXC5, MBP, CACNA1S, MSC, EXPH5, HOMER2, ST8SIA2, ISG15, PARVA, FOSL2, DAZL, DAB2, TLX2, CYP1A1, SP5, HOXD9, HOXD8, SCN2B, WFIKKN1, CRY…
GOTERM_BP_ALL	GO:0065007~biological regulation	156	67.2414	2.41337e-06	SEMA5A, USP17LD, USP17LE, WIPF1, SLC4A2, IFI35, ANTXR1, BACH2, HOXA10, PREX2, C1S1, RASSF5, HOXA3, ZFP560, CYP1B1, HOXA1, HOXA7, MFSD2B, USP17LB, HOXA6, GLUL, USP17LC, HOXA5, USP17LA, ZBP1, RNF43, CADPS2, ST6GAL1, PRKCH, CXADR, IGFBP5, SP110, NANOS3, IGFBP3, ACOT11, SLC9A2, INPP4B, DOK1, DUXF3, OMP, FAM161A, TMEM79, PLPP3, GPLD1, L3MBTL3, ARHGEF26, KLRB1, ABCB5, PIK3R3, DDX60, FHIT, SULT1A1, ADAP…
GOTERM_BP_ALL	GO:0048731~system development	78	33.6207	4.32041e-06	SEMA5A, WFIKKN1, CRYBG3, CD3G, SLC4A2, ANTXR1, CD3D, HOXA10, PREX2, HOXA3, CYP1B1, HOXA1, NOS1, HOXA7, HOXA6, GLUL, HOXA5, ARG2, ANXA1, PRKCH, CXADR, FOXD1, IGFBP5, ANXA2, ANXA3, DCC, NFAM1, ANXA4, TGFBR2, TGFBR3, INPP4B, DUXF3, MMP14, OMP, LATS2, ALDH1A2, TMEM79, LCP1, PLPP3, MGLL, VGLL4, GPLD1, DDR2, L3MBTL3, SP100, CTF2, ABCB5, LEF1, 2510009E07RIK, PIK3R3, ADAP2, GBX2, MAN2A1, EPB41L3, HOXC5, …
GOTERM_BP_ALL	GO:0001944~vasculature development	23	9.91379	5.79784e-06	SEMA5A, SP100, ANXA1, CDX2, ANXA2, ANXA3, LEF1, PIK3R3, PARVA, ANTXR1, TGFBR2, TGFBR3, MMP14, GBX2, ALDH1A2, HOXA3, CYP1B1, HOXA1, HOXA7, PLPP3, GLUL, GPLD1, HOXA5
GOTERM_BP_ALL	GO:0072358~cardiovascular system development	23	9.91379	5.79784e-06	SEMA5A, SP100, ANXA1, CDX2, ANXA2, ANXA3, LEF1, PIK3R3, PARVA, ANTXR1, TGFBR2, TGFBR3, MMP14, GBX2, ALDH1A2, HOXA3, CYP1B1, HOXA1, HOXA7, PLPP3, GLUL, GPLD1, HOXA5
GOTERM_BP_ALL	GO:0048704~embryonic skeletal system morphogenesis	9	3.87931	7.74605e-06	TBX15, MMP14, HOXA3, HOXA1, HOXA7, HOXA6, HOXD9, HOXA5, TGFBR2
GOTERM_BP_ALL	GO:0001568~blood vessel development	22	9.48276	8.29886e-06	SEMA5A, ANXA1, CDX2, ANXA2, ANXA3, LEF1, PIK3R3, PARVA, ANTXR1, TGFBR2, TGFBR3, MMP14, GBX2, ALDH1A2, HOXA3, CYP1B1, HOXA1, HOXA7, PLPP3, GLUL, GPLD1, HOXA5
GOTERM_BP_ALL	GO:0032502~developmental process	95	40.9483	8.36657e-06	SEMA5A, WFIKKN1, CRYBG3, CD3G, SLC4A2, ANTXR1, CD3D, HOXA10, PREX2, PRAMEL6, HOXA3, CYP1B1, HOXA1, NOS1, HOXA7, HOXA6, GLUL, USP17LC, HOXA5, RNF43, ARG2, ST6GAL1, ANXA1, PRKCH, CXADR, FOXD1, IGFBP5, ANXA2, ANXA3, DCC, IGFBP3, NFAM1, NANOS3, ANXA4, TGFBR2, TGFBR3, INPP4B, UBTFL1, DUXF3, MMP14, OMP, LATS2, ALDH1A2, TMEM79, LCP1, PLPP3, MGLL, VGLL4, GPLD1, DDR2, L3MBTL3, SP100, CTF2, ZSCAN4B, ARHGEF…
GOTERM_BP_ALL	GO:0048706~embryonic skeletal system development	10	4.31034	8.83617e-06	TBX15, MMP14, HOXC5, HOXA3, HOXA1, HOXA7, HOXA6, HOXD9, HOXA5, TGFBR2
GOTERM_BP_ALL	GO:0009653~anatomical structure morphogenesis	50	21.5517	1.58169e-05	SEMA5A, SLC4A2, ANTXR1, HOXA10, PREX2, HOXA3, CYP1B1, HOXA1, HOXA7, HOXA6, GLUL, HOXA5, ST6GAL1, ANXA1, FOXD1, IGFBP5, ANXA2, ANXA3, DCC, TGFBR2, TGFBR3, MMP14, LATS2, ALDH1A2, TMEM79, PLPP3, MGLL, GPLD1, SP100, ARHGEF26, LEF1, PIK3R3, GBX2, MAN2A1, EPB41L3, TNNI1, MBP, CACNA1S, CDX2, ST8SIA2, KLHL3, PARVA, TBX15, DAB2, FRAS1, TLX2, KLHL6, SP5, HOXD9, HOXD8
GOTERM_BP_ALL	GO:0012501~programmed cell death	40	17.2414	1.59612e-05	SEMA5A, SP100, USP17LD, USP17LE, LEF1, CD3G, FSTL1, FHIT, CALHM2, RASSF5, PRAMEL6, EPB41L3, CYP1B1, NOS1, USP17LB, KHDC1A, USP17LC, HOXA5, USP17LA, ZBP1, ARG2, ST6GAL1, PRKCH, ANXA1, SP110, DCC, NANOS3, IGFBP3, TGFBR2, TGFBR3, CD24A, TOX3, DAB2, LATS2, ALDH1A2, TMEM79, ATP6V0C, XKR6, GPLD1, DDR2
GOTERM_BP_ALL	GO:0044767~single-organism developmental process	93	40.0862	2.05257e-05	SEMA5A, WFIKKN1, CRYBG3, CD3G, SLC4A2, ANTXR1, CD3D, HOXA10, PREX2, PRAMEL6, HOXA3, CYP1B1, HOXA1, NOS1, HOXA7, HOXA6, GLUL, USP17LC, HOXA5, RNF43, ARG2, ST6GAL1, ANXA1, PRKCH, CXADR, FOXD1, IGFBP5, ANXA2, ANXA3, DCC, IGFBP3, NFAM1, NANOS3, ANXA4, TGFBR2, TGFBR3, INPP4B, UBTFL1, DUXF3, MMP14, OMP, LATS2, ALDH1A2, TMEM79, LCP1, PLPP3, MGLL, VGLL4, GPLD1, DDR2, L3MBTL3, SP100, CTF2, ZSCAN4B, ARHGEF…
GOTERM_BP_ALL	GO:0043067~regulation of programmed cell death	34	14.6552	4.096e-05	SEMA5A, SP100, USP17LD, USP17LE, LEF1, CD3G, FSTL1, CALHM2, RASSF5, PRAMEL6, CYP1B1, NOS1, USP17LB, KHDC1A, USP17LC, HOXA5, USP17LA, ZBP1, ARG2, ST6GAL1, PRKCH, ANXA1, SP110, NANOS3, IGFBP3, TGFBR3, CD24A, TOX3, DAB2, LATS2, ALDH1A2, ATP6V0C, GPLD1, DDR2
GOTERM_BP_ALL	GO:0050789~regulation of biological process	147	63.3621	4.23092e-05	SEMA5A, USP17LD, USP17LE, WIPF1, SLC4A2, IFI35, ANTXR1, BACH2, HOXA10, PREX2, C1S1, RASSF5, HOXA3, ZFP560, CYP1B1, HOXA1, HOXA7, MFSD2B, USP17LB, HOXA6, GLUL, USP17LC, HOXA5, USP17LA, ZBP1, RNF43, CADPS2, ST6GAL1, PRKCH, CXADR, IGFBP5, SP110, NANOS3, IGFBP3, ACOT11, INPP4B, DOK1, DUXF3, OMP, FAM161A, TMEM79, PLPP3, GPLD1, L3MBTL3, KLRB1, PIK3R3, DDX60, FHIT, ADAP2, CALHM2, MAN2A1, ADGRG5, TSPAN6,…
GOTERM_BP_ALL	GO:0009888~tissue development	40	17.2414	4.55667e-05	SEMA5A, ARHGEF26, LEF1, SLC4A2, FSTL1, GBX2, TNNI1, HOXA3, CYP1B1, CACNA1S, MSC, HOXA7, HOXA5, EXPH5, ARG2, PRKCH, ANXA1, CXADR, FOXD1, IGFBP5, CDX2, ANXA4, KLHL3, ISG15, FOSL2, TGFBR2, TGFBR3, CD24A, DAB2, MMP14, LATS2, FRAS1, TLX2, ALDH1A2, TMEM79, CYP1A1, HOXD9, VGLL4, GPLD1, DDR2
GOTERM_BP_ALL	GO:0008219~cell death	41	17.6724	4.59509e-05	SEMA5A, SP100, USP17LD, USP17LE, LEF1, CD3G, FSTL1, FHIT, CALHM2, RASSF5, PRAMEL6, EPB41L3, CYP1B1, NOS1, USP17LB, KHDC1A, USP17LC, HOXA5, USP17LA, ZBP1, ARG2, ST6GAL1, PRKCH, ANXA1, SP110, DCC, NANOS3, IGFBP3, ST8SIA2, TGFBR2, TGFBR3, CD24A, TOX3, DAB2, LATS2, ALDH1A2, TMEM79, ATP6V0C, XKR6, GPLD1, DDR2
GOTERM_BP_ALL	GO:0003002~regionalization	14	6.03448	4.7593e-05	FOXD1, CDX2, LEF1, HOXA10, GBX2, ALDH1A2, HOXC5, HOXA3, HOXA1, HOXA7, HOXA6, HOXD9, HOXA5, HOXD8
GOTERM_BP_ALL	GO:0010941~regulation of cell death	36	15.5172	5.19493e-05	SEMA5A, SP100, USP17LD, USP17LE, LEF1, CD3G, FSTL1, CALHM2, RASSF5, PRAMEL6, CYP1B1, NOS1, USP17LB, KHDC1A, USP17LC, HOXA5, USP17LA, ZBP1, ARG2, ST6GAL1, PRKCH, ANXA1, SP110, DCC, NANOS3, IGFBP3, ST8SIA2, TGFBR3, CD24A, TOX3, DAB2, LATS2, ALDH1A2, ATP6V0C, GPLD1, DDR2
GOTERM_BP_ALL	GO:0080090~regulation of primary metabolic process	86	37.069	5.76757e-05	USP17LE, WFIKKN1, ANTXR1, ZSCAN4-PS2, BACH2, ZSCAN4-PS1, HOXA10, PRAMEL6, RASSF5, HOXA3, ZFP560, CYP1B1, HOXA1, AW822073, NOS1, HOXA7, HOXA6, HOXA5, OASL2, ANXA1, PRKCH, FOXD1, IGFBP5, ANXA2, ANXA3, SP110, DCC, IGFBP3, NFAM1, NANOS3, ANXA4, TGFBR2, TGFBR3, DOK1, UBTFL1, TOX3, DUXF3, MMP14, LATS2, FAM161A, PLPP3, ATP6V0C, VGLL4, GPLD1, TMEM106A, DDR2, L3MBTL3, SP100, CTF2, ZSCAN4B, ZSCAN4D, LEF1, …
GOTERM_BP_ALL	GO:0001525~angiogenesis	17	7.32759	6.25154e-05	SEMA5A, ANXA1, ANXA2, ANXA3, LEF1, PIK3R3, PARVA, TGFBR2, TGFBR3, MMP14, GBX2, HOXA3, CYP1B1, HOXA7, GLUL, GPLD1, HOXA5
GOTERM_BP_ALL	GO:0042981~regulation of apoptotic process	33	14.2241	7.5465e-05	SEMA5A, SP100, USP17LD, USP17LE, LEF1, CD3G, FSTL1, CALHM2, RASSF5, PRAMEL6, CYP1B1, NOS1, USP17LB, KHDC1A, USP17LC, HOXA5, USP17LA, ZBP1, ARG2, ST6GAL1, PRKCH, ANXA1, SP110, NANOS3, IGFBP3, TGFBR3, CD24A, TOX3, DAB2, LATS2, ALDH1A2, GPLD1, DDR2
GOTERM_BP_ALL	GO:0001501~skeletal system development	17	7.32759	7.66903e-05	ANXA2, WFIKKN1, TGFBR2, HOXA10, TBX15, MMP14, HOXC5, HOXA3, SP5, HOXA1, CACNA1S, HOXA7, HOXA6, HOXD9, GPLD1, HOXA5, HOXD8
GOTERM_BP_ALL	GO:0072359~circulatory system development	27	11.6379	8.6208e-05	SEMA5A, SP100, LEF1, PIK3R3, ANTXR1, ADAP2, GBX2, TNNI1, HOXA3, CYP1B1, HOXA1, HOXA7, GLUL, HOXA5, ANXA1, CXADR, ANXA2, CDX2, ANXA3, PARVA, TGFBR2, TGFBR3, MMP14, ALDH1A2, PLPP3, VGLL4, GPLD1
GOTERM_BP_ALL	GO:0048646~anatomical structure formation involved in morphogenesis	27	11.6379	8.6208e-05	SEMA5A, LEF1, PIK3R3, SLC4A2, GBX2, EPB41L3, HOXA3, CYP1B1, HOXA1, CACNA1S, HOXA7, GLUL, HOXA5, ANXA1, FOXD1, ANXA2, CDX2, ANXA3, PARVA, TGFBR2, TGFBR3, MMP14, LATS2, TLX2, KLHL6, ALDH1A2, GPLD1
GOTERM_BP_ALL	GO:0031323~regulation of cellular metabolic process	86	37.069	0.000109329	USP17LE, WFIKKN1, ANTXR1, ZSCAN4-PS2, BACH2, ZSCAN4-PS1, HOXA10, PRAMEL6, RASSF5, HOXA3, ZFP560, CYP1B1, HOXA1, AW822073, NOS1, HOXA7, HOXA6, HOXA5, OASL2, ARG2, ANXA1, PRKCH, FOXD1, IGFBP5, ANXA2, ANXA3, SP110, DCC, IGFBP3, NFAM1, NANOS3, ANXA4, TGFBR2, TGFBR3, DOK1, UBTFL1, TOX3, DUXF3, MMP14, LATS2, FAM161A, PLPP3, ATP6V0C, VGLL4, GPLD1, TMEM106A, DDR2, L3MBTL3, SP100, CTF2, ZSCAN4B, ZSCAN4D, …
GOTERM_BP_ALL	GO:0006351~transcription, DNA-templated	54	23.2759	0.000115972	ZSCAN4-PS2, BACH2, ZSCAN4-PS1, HOXA10, PRAMEL6, HOXA3, ZFP560, CYP1B1, HOXA1, AW822073, NOS1, HOXA7, HOXA6, HOXA5, PRKCH, FOXD1, ANXA2, ANXA3, SP110, NFAM1, ANXA4, TGFBR3, UBTFL1, TOX3, DUXF3, PLPP3, VGLL4, DDR2, L3MBTL3, SP100, ZSCAN4B, ZSCAN4D, LEF1, ZSCAN4C, ZSCAN4F, ZSCAN4E, FSTL1, GBX2, HOXC5, PCGF1, MSC, CDX2, FOSL2, TBX15, ZSCAN4-PS3, DAB2, TLX2, SP5, HOXD9, CDK14, HOXD8, MXD4, ZFP352
GOTERM_BP_ALL	GO:0048514~blood vessel morphogenesis	18	7.75862	0.000151183	SEMA5A, ANXA1, ANXA2, ANXA3, LEF1, PIK3R3, PARVA, TGFBR2, TGFBR3, MMP14, GBX2, HOXA3, CYP1B1, HOXA1, HOXA7, GLUL, GPLD1, HOXA5
GOTERM_BP_ALL	GO:0007389~pattern specification process	15	6.46552	0.000153665	FOXD1, CDX2, LEF1, TGFBR2, HOXA10, GBX2, ALDH1A2, HOXC5, HOXA3, HOXA1, HOXA7, HOXA6, HOXD9, HOXA5, HOXD8
GOTERM_BP_ALL	GO:0048513~animal organ development	59	25.431	0.000162229	SEMA5A, CRYBG3, CD3G, SLC4A2, CD3D, HOXA10, HOXA3, CYP1B1, HOXA1, HOXA7, HOXA6, HOXA5, ARG2, ANXA1, PRKCH, CXADR, FOXD1, IGFBP5, ANXA2, ANXA3, DCC, NFAM1, ANXA4, TGFBR2, TGFBR3, INPP4B, MMP14, LATS2, ALDH1A2, TMEM79, LCP1, VGLL4, GPLD1, DDR2, L3MBTL3, ABCB5, LEF1, ADAP2, GBX2, MAN2A1, TNNI1, CACNA1S, MSC, EXPH5, CDX2, ISG15, KLHL3, PARVA, FOSL2, TBX15, CD24A, DAB2, FRAS1, TLX2, CYP1A1, SP5, HOXD9…
GOTERM_BP_ALL	GO:0048705~skeletal system morphogenesis	11	4.74138	0.000172106	TBX15, MMP14, HOXA3, SP5, HOXA1, HOXA7, HOXA6, HOXD9, HOXA5, HOXD8, TGFBR2
GOTERM_BP_ALL	GO:0060255~regulation of macromolecule metabolic process	86	37.069	0.000172464	USP17LE, WFIKKN1, ANTXR1, ZSCAN4-PS2, BACH2, ZSCAN4-PS1, HOXA10, PRAMEL6, RASSF5, HOXA3, ZFP560, CYP1B1, HOXA1, AW822073, NOS1, HOXA7, HOXA6, HOXA5, OASL2, PRKCH, FOXD1, IGFBP5, ANXA2, ANXA3, SP110, DCC, IGFBP3, NFAM1, NANOS3, ANXA4, TGFBR2, TGFBR3, DOK1, UBTFL1, TOX3, DUXF3, MMP14, LATS2, FAM161A, ALDH1A2, PLPP3, ATP6V0C, VGLL4, GPLD1, TMEM106A, DDR2, L3MBTL3, SP100, CTF2, ZSCAN4B, ZSCAN4D, LEF1…
GOTERM_BP_ALL	GO:0009887~animal organ morphogenesis	25	10.7759	0.000190218	LEF1, SLC4A2, GBX2, MAN2A1, TNNI1, HOXA3, HOXA1, HOXA7, HOXA6, HOXA5, FOXD1, IGFBP5, CDX2, KLHL3, PARVA, TGFBR2, TGFBR3, TBX15, DAB2, MMP14, FRAS1, ALDH1A2, SP5, HOXD9, HOXD8
GOTERM_BP_ALL	GO:0048518~positive regulation of biological process	88	37.931	0.000191622	SEMA5A, USP17LE, WIPF1, SLC4A2, IFI35, ANTXR1, HOXA10, IFIH1, C1S1, PRAMEL6, RASSF5, HOXA3, CYP1B1, HOXA1, NOS1, HOXA7, MFSD2B, GLUL, HOXA5, ZBP1, CADPS2, ARG2, ST6GAL1, ANXA1, PRKCH, CXADR, FOXD1, IGFBP5, ANXA2, ANXA3, SP110, DCC, IGFBP3, NFAM1, NANOS3, TGFBR2, TGFBR3, UBTFL1, TOX3, MMP14, LATS2, FAM161A, ALDH1A2, TMEM79, LCP1, PLPP3, ATP6V0C, MGLL, VGLL4, GPLD1, TMEM106A, DDR2, LRRC15, SP100, C…
GOTERM_BP_ALL	GO:0048598~embryonic morphogenesis	18	7.75862	0.000212997	LEF1, TGFBR2, HOXA10, TBX15, MMP14, FRAS1, LATS2, GBX2, TLX2, ALDH1A2, HOXA3, HOXA1, MBP, HOXA7, PLPP3, HOXA6, HOXD9, HOXA5
GOTERM_BP_ALL	GO:0010631~epithelial cell migration	12	5.17241	0.000243238	SEMA5A, TGFBR3, SP100, ANXA1, ANXA3, PIK3R3, CYP1B1, PLPP3, GLUL, FSTL1, GPLD1, TGFBR2
GOTERM_BP_ALL	GO:0090132~epithelium migration	12	5.17241	0.000263105	SEMA5A, TGFBR3, SP100, ANXA1, ANXA3, PIK3R3, CYP1B1, PLPP3, GLUL, FSTL1, GPLD1, TGFBR2
GOTERM_BP_ALL	GO:0090130~tissue migration	12	5.17241	0.000305281	SEMA5A, TGFBR3, SP100, ANXA1, ANXA3, PIK3R3, CYP1B1, PLPP3, GLUL, FSTL1, GPLD1, TGFBR2
GOTERM_BP_ALL	GO:0044249~cellular biosynthetic process	80	34.4828	0.000326884	GALNT18, ZSCAN4-PS2, BACH2, ZSCAN4-PS1, PIK3C2B, HOXA10, LGALS4, PRAMEL6, HOXA3, ZFP560, CYP1B1, HOXA1, AW822073, NOS1, HOXA7, HOXA6, GLUL, HOXA5, OASL2, ARG2, ST6GAL1, ANXA1, PRKCH, FOXD1, IGFBP5, ANXA2, ANXA3, SP110, NFAM1, NANOS3, ANXA4, TGFBR3, UBTFL1, TOX3, DUXF3, ALDH1A2, PLPP3, MGLL, VGLL4, GPLD1, TMEM106A, DDR2, L3MBTL3, SP100, ZSCAN4B, ZSCAN4D, LEF1, ZSCAN4C, ZSCAN4F, ZSCAN4E, FSTL1, FHI…
GOTERM_BP_ALL	GO:0006355~regulation of transcription, DNA-templated	54	23.2759	0.000332917	ZSCAN4-PS2, BACH2, ZSCAN4-PS1, HOXA10, PRAMEL6, HOXA3, ZFP560, CYP1B1, HOXA1, AW822073, NOS1, HOXA7, HOXA6, HOXA5, PRKCH, FOXD1, ANXA2, ANXA3, SP110, NFAM1, ANXA4, TGFBR3, UBTFL1, TOX3, DUXF3, PLPP3, VGLL4, DDR2, L3MBTL3, SP100, ZSCAN4B, ZSCAN4D, LEF1, ZSCAN4C, ZSCAN4F, ZSCAN4E, FSTL1, GBX2, HOXC5, PCGF1, MSC, CDX2, FOSL2, TBX15, ZSCAN4-PS3, DAB2, TLX2, SP5, HOXD9, CDK14, HOXD8, MXD4, ZFP352
GOTERM_BP_ALL	GO:0006357~regulation of transcription from RNA polymerase II promoter	43	18.5345	0.000339283	SP100, ZSCAN4B, ZSCAN4D, LEF1, ZSCAN4C, ZSCAN4F, ZSCAN4E, FSTL1, BACH2, ZSCAN4-PS2, ZSCAN4-PS1, HOXA10, GBX2, HOXC5, ZFP560, HOXA3, PCGF1, HOXA1, AW822073, NOS1, MSC, HOXA7, HOXA6, HOXA5, FOXD1, ANXA2, CDX2, SP110, ANXA4, FOSL2, TGFBR3, TBX15, ZSCAN4-PS3, TOX3, DAB2, DUXF3, TLX2, SP5, HOXD9, HOXD8, MXD4, ZFP352
GOTERM_BP_ALL	GO:0001667~ameboidal-type cell migration	14	6.03448	0.000339374	SEMA5A, SP100, ANXA1, ANXA3, PIK3R3, FSTL1, TGFBR2, TGFBR3, GBX2, CYP1B1, PLPP3, GLUL, GPLD1, DDR2
GOTERM_BP_ALL	GO:1903506~regulation of nucleic acid-templated transcription	54	23.2759	0.000342025	ZSCAN4-PS2, BACH2, ZSCAN4-PS1, HOXA10, PRAMEL6, HOXA3, ZFP560, CYP1B1, HOXA1, AW822073, NOS1, HOXA7, HOXA6, HOXA5, PRKCH, FOXD1, ANXA2, ANXA3, SP110, NFAM1, ANXA4, TGFBR3, UBTFL1, TOX3, DUXF3, PLPP3, VGLL4, DDR2, L3MBTL3, SP100, ZSCAN4B, ZSCAN4D, LEF1, ZSCAN4C, ZSCAN4F, ZSCAN4E, FSTL1, GBX2, HOXC5, PCGF1, MSC, CDX2, FOSL2, TBX15, ZSCAN4-PS3, DAB2, TLX2, SP5, HOXD9, CDK14, HOXD8, MXD4, ZFP352
GOTERM_BP_ALL	GO:0060429~epithelium development	27	11.6379	0.000356893	SEMA5A, ARHGEF26, LEF1, FSTL1, GBX2, HOXA7, HOXA5, EXPH5, ARG2, PRKCH, ANXA1, FOXD1, IGFBP5, CDX2, ANXA4, KLHL3, FOSL2, TGFBR2, TGFBR3, CD24A, DAB2, MMP14, LATS2, FRAS1, ALDH1A2, TMEM79, CYP1A1
GOTERM_BP_ALL	GO:2001141~regulation of RNA biosynthetic process	54	23.2759	0.000375712	ZSCAN4-PS2, BACH2, ZSCAN4-PS1, HOXA10, PRAMEL6, HOXA3, ZFP560, CYP1B1, HOXA1, AW822073, NOS1, HOXA7, HOXA6, HOXA5, PRKCH, FOXD1, ANXA2, ANXA3, SP110, NFAM1, ANXA4, TGFBR3, UBTFL1, TOX3, DUXF3, PLPP3, VGLL4, DDR2, L3MBTL3, SP100, ZSCAN4B, ZSCAN4D, LEF1, ZSCAN4C, ZSCAN4F, ZSCAN4E, FSTL1, GBX2, HOXC5, PCGF1, MSC, CDX2, FOSL2, TBX15, ZSCAN4-PS3, DAB2, TLX2, SP5, HOXD9, CDK14, HOXD8, MXD4, ZFP352
GOTERM_BP_ALL	GO:0043009~chordate embryonic development	20	8.62069	0.00039028	CDX2, LEF1, TGFBR2, TGFBR3, TBX15, UBTFL1, MMP14, DAB2, LATS2, GBX2, MAN2A1, ALDH1A2, HOXC5, HOXA3, HOXA1, HOXA7, HOXA6, HOXD9, USP17LC, HOXA5
GOTERM_BP_ALL	GO:0016477~cell migration	29	12.5	0.000406148	SEMA5A, LRRC15, SP100, LEF1, PIK3R3, FSTL1, PIK3C2B, GBX2, MGAT5, CYP1B1, HOXA7, GLUL, HOXA5, ANXA1, CXADR, IGFBP5, ANXA3, DCC, IGFBP3, PARVA, TGFBR2, TGFBR3, CD24A, DAB2, MMP14, LCP1, PLPP3, GPLD1, DDR2
GOTERM_BP_ALL	GO:1901576~organic substance biosynthetic process	80	34.4828	0.000472411	GALNT18, ZSCAN4-PS2, BACH2, ZSCAN4-PS1, PIK3C2B, HOXA10, LGALS4, PRAMEL6, HOXA3, ZFP560, CYP1B1, HOXA1, AW822073, NOS1, HOXA7, HOXA6, GLUL, HOXA5, OASL2, ARG2, ST6GAL1, ANXA1, PRKCH, FOXD1, IGFBP5, ANXA2, ANXA3, SP110, NFAM1, NANOS3, ANXA4, TGFBR3, UBTFL1, TOX3, DUXF3, ALDH1A2, PLPP3, MGLL, VGLL4, GPLD1, TMEM106A, DDR2, L3MBTL3, SP100, ZSCAN4B, ZSCAN4D, LEF1, ZSCAN4C, ZSCAN4F, ZSCAN4E, FSTL1, FHI…
GOTERM_BP_ALL	GO:0051239~regulation of multicellular organismal process	52	22.4138	0.000475835	SEMA5A, USP17LE, SLC4A2, IFIH1, CYP1B1, NOS1, HOXA7, MFSD2B, GLUL, HOXA5, ARG2, ANXA1, PRKCH, CXADR, FOXD1, IGFBP5, ANXA2, ANXA3, DCC, NFAM1, ANXA4, TGFBR2, TGFBR3, INPP4B, MMP14, LATS2, PLPP3, MGLL, VGLL4, GPLD1, TMEM106A, DDR2, SP100, CTF2, LEF1, DDX60, GBX2, MAN2A1, TSPAN6, TNNI1, MBP, CACNA1S, CDX2, HOMER2, ST8SIA2, ISG15, CD2, CD24A, DAB2, TLX2, ADGRL2, SCN2B
GOTERM_BP_ALL	GO:0009792~embryo development ending in birth or egg hatching	20	8.62069	0.00049376	CDX2, LEF1, TGFBR2, TGFBR3, TBX15, UBTFL1, MMP14, DAB2, LATS2, GBX2, MAN2A1, ALDH1A2, HOXC5, HOXA3, HOXA1, HOXA7, HOXA6, HOXD9, USP17LC, HOXA5
GOTERM_BP_ALL	GO:0051252~regulation of RNA metabolic process	56	24.1379	0.000494255	ZSCAN4-PS2, BACH2, ZSCAN4-PS1, HOXA10, PRAMEL6, HOXA3, ZFP560, CYP1B1, HOXA1, AW822073, NOS1, HOXA7, HOXA6, HOXA5, OASL2, PRKCH, FOXD1, ANXA2, ANXA3, SP110, NFAM1, NANOS3, ANXA4, TGFBR3, UBTFL1, TOX3, DUXF3, PLPP3, VGLL4, DDR2, L3MBTL3, SP100, ZSCAN4B, ZSCAN4D, LEF1, ZSCAN4C, ZSCAN4F, ZSCAN4E, FSTL1, GBX2, HOXC5, PCGF1, MSC, CDX2, FOSL2, TBX15, ZSCAN4-PS3, DAB2, TLX2, SP5, HOXD9, CDK14, HOXD8, MX…
GOTERM_BP_ALL	GO:0009058~biosynthetic process	81	34.9138	0.000515634	GALNT18, TAT, ZSCAN4-PS2, BACH2, ZSCAN4-PS1, PIK3C2B, HOXA10, LGALS4, PRAMEL6, HOXA3, ZFP560, CYP1B1, HOXA1, AW822073, NOS1, HOXA7, HOXA6, GLUL, HOXA5, OASL2, ARG2, ST6GAL1, ANXA1, PRKCH, FOXD1, IGFBP5, ANXA2, ANXA3, SP110, NFAM1, NANOS3, ANXA4, TGFBR3, UBTFL1, TOX3, DUXF3, ALDH1A2, PLPP3, MGLL, VGLL4, GPLD1, TMEM106A, DDR2, L3MBTL3, SP100, ZSCAN4B, ZSCAN4D, LEF1, ZSCAN4C, ZSCAN4F, ZSCAN4E, FSTL1…
GOTERM_BP_ALL	GO:0019222~regulation of metabolic process	89	38.3621	0.000519402	USP17LE, WFIKKN1, ANTXR1, ZSCAN4-PS2, BACH2, ZSCAN4-PS1, HOXA10, PRAMEL6, RASSF5, HOXA3, ZFP560, CYP1B1, HOXA1, AW822073, NOS1, HOXA7, HOXA6, HOXA5, OASL2, ARG2, ANXA1, PRKCH, FOXD1, IGFBP5, ANXA2, ANXA3, SP110, DCC, IGFBP3, NFAM1, NANOS3, ANXA4, TGFBR2, TGFBR3, DOK1, UBTFL1, TOX3, DUXF3, MMP14, LATS2, FAM161A, ALDH1A2, PLPP3, ATP6V0C, VGLL4, GPLD1, TMEM106A, DDR2, L3MBTL3, SP100, CTF2, ZSCAN4B, …
GOTERM_BP_ALL	GO:0006915~apoptotic process	34	14.6552	0.000580598	SEMA5A, SP100, USP17LE, LEF1, CD3G, FSTL1, FHIT, CALHM2, RASSF5, PRAMEL6, EPB41L3, CYP1B1, NOS1, KHDC1A, HOXA5, ZBP1, ARG2, ST6GAL1, PRKCH, ANXA1, SP110, DCC, NANOS3, IGFBP3, TGFBR2, TGFBR3, CD24A, TOX3, DAB2, LATS2, ALDH1A2, XKR6, GPLD1, DDR2
GOTERM_BP_ALL	GO:0051240~positive regulation of multicellular organismal process	35	15.0862	0.000710609	SEMA5A, CTF2, USP17LE, LEF1, SLC4A2, DDX60, IFIH1, MAN2A1, TSPAN6, CYP1B1, MBP, CACNA1S, MFSD2B, HOXA5, PRKCH, ANXA1, FOXD1, ANXA2, ANXA3, DCC, ST8SIA2, NFAM1, ISG15, TGFBR2, CD2, TGFBR3, CD24A, DAB2, MMP14, PLPP3, MGLL, GPLD1, TMEM106A, ADGRL2, DDR2
GOTERM_BP_ALL	GO:0097659~nucleic acid-templated transcription	54	23.2759	0.000745422	ZSCAN4-PS2, BACH2, ZSCAN4-PS1, HOXA10, PRAMEL6, HOXA3, ZFP560, CYP1B1, HOXA1, AW822073, NOS1, HOXA7, HOXA6, HOXA5, PRKCH, FOXD1, ANXA2, ANXA3, SP110, NFAM1, ANXA4, TGFBR3, UBTFL1, TOX3, DUXF3, PLPP3, VGLL4, DDR2, L3MBTL3, SP100, ZSCAN4B, ZSCAN4D, LEF1, ZSCAN4C, ZSCAN4F, ZSCAN4E, FSTL1, GBX2, HOXC5, PCGF1, MSC, CDX2, FOSL2, TBX15, ZSCAN4-PS3, DAB2, TLX2, SP5, HOXD9, CDK14, HOXD8, MXD4, ZFP352
GOTERM_BP_ALL	GO:0044260~cellular macromolecule metabolic process	104	44.8276	0.000754634	USP17LD, USP17LE, GALNT18, ANTXR1, BACH2, HOXA10, RASSF5, HOXA3, ZFP560, CYP1B1, HOXA1, HOXA7, USP17LB, HOXA6, GLUL, USP17LC, HOXA5, USP17LA, RNF43, ST6GAL1, PRKCH, IGFBP5, SP110, NANOS3, IGFBP3, DOK1, DUXF3, FAM161A, PLPP3, GPLD1, L3MBTL3, PIK3R3, FHIT, MAN2A1, RNF217, HOXC5, MBP, MSC, ST8SIA2, IRGM1, ISG15, FOSL2, DAZL, ZSCAN4-PS3, DAB2, BHMT, TLX2, CYP1A1, SP5, TRIM75, HOXD9, CDK14, HOXD8, MXD…
GOTERM_BP_ALL	GO:0032774~RNA biosynthetic process	54	23.2759	0.000881186	ZSCAN4-PS2, BACH2, ZSCAN4-PS1, HOXA10, PRAMEL6, HOXA3, ZFP560, CYP1B1, HOXA1, AW822073, NOS1, HOXA7, HOXA6, HOXA5, PRKCH, FOXD1, ANXA2, ANXA3, SP110, NFAM1, ANXA4, TGFBR3, UBTFL1, TOX3, DUXF3, PLPP3, VGLL4, DDR2, L3MBTL3, SP100, ZSCAN4B, ZSCAN4D, LEF1, ZSCAN4C, ZSCAN4F, ZSCAN4E, FSTL1, GBX2, HOXC5, PCGF1, MSC, CDX2, FOSL2, TBX15, ZSCAN4-PS3, DAB2, TLX2, SP5, HOXD9, CDK14, HOXD8, MXD4, ZFP352
GOTERM_BP_ALL	GO:0009889~regulation of biosynthetic process	62	26.7241	0.000897794	ZSCAN4-PS2, BACH2, ZSCAN4-PS1, HOXA10, PRAMEL6, HOXA3, ZFP560, CYP1B1, HOXA1, AW822073, NOS1, HOXA7, HOXA6, HOXA5, ARG2, ANXA1, PRKCH, FOXD1, IGFBP5, ANXA2, ANXA3, SP110, NFAM1, NANOS3, ANXA4, TGFBR3, UBTFL1, TOX3, DUXF3, PLPP3, VGLL4, GPLD1, TMEM106A, DDR2, L3MBTL3, SP100, ZSCAN4B, ZSCAN4D, LEF1, ZSCAN4C, ZSCAN4F, ZSCAN4E, FSTL1, GBX2, HOXC5, PCGF1, MSC, CDX2, FOSL2, DAZL, TBX15, ZSCAN4-PS3, DAB…
GOTERM_BP_ALL	GO:0002753~cytoplasmic pattern recognition receptor signaling pathway	5	2.15517	0.00116733	IFIH1, USP17LE, TSPAN6, IRGM1, DDX60
GOTERM_BP_ALL	GO:0009790~embryo development	25	10.7759	0.00122566	LEF1, HOXA10, GBX2, MAN2A1, HOXC5, HOXA3, HOXA1, MBP, HOXA7, USP17LC, HOXA6, HOXA5, CDX2, TGFBR2, TGFBR3, TBX15, UBTFL1, DAB2, MMP14, LATS2, FRAS1, TLX2, ALDH1A2, PLPP3, HOXD9
GOTERM_BP_ALL	GO:0048562~embryonic organ morphogenesis	11	4.74138	0.00134579	TBX15, MMP14, GBX2, ALDH1A2, HOXA3, HOXA1, HOXA7, HOXA6, HOXD9, HOXA5, TGFBR2
GOTERM_BP_ALL	GO:0014070~response to organic cyclic compound	23	9.91379	0.00134718	GABRA1, ANXA1, IGFBP5, ANXA3, HOMER2, TAT, AQP9, GNAI1, FOSL2, TGFBR2, IFIH1, SULT1A1, MMP14, DAB2, GNAL, ALDH1A2, CYP1A1, CYP1B1, SP5, MBP, CACNA1S, NOS1, GPLD1
GOTERM_BP_ALL	GO:0043542~endothelial cell migration	9	3.87931	0.00135906	SEMA5A, SP100, ANXA1, ANXA3, PIK3R3, CYP1B1, PLPP3, FSTL1, GPLD1
GOTERM_BP_ALL	GO:0034645~cellular macromolecule biosynthetic process	67	28.8793	0.0014141	GALNT18, ZSCAN4-PS2, BACH2, ZSCAN4-PS1, HOXA10, PRAMEL6, HOXA3, ZFP560, CYP1B1, HOXA1, AW822073, NOS1, HOXA7, HOXA6, GLUL, HOXA5, ST6GAL1, PRKCH, FOXD1, IGFBP5, ANXA2, ANXA3, SP110, NFAM1, NANOS3, ANXA4, TGFBR3, UBTFL1, TOX3, DUXF3, PLPP3, VGLL4, TMEM106A, DDR2, L3MBTL3, SP100, ZSCAN4B, ZSCAN4D, LEF1, ZSCAN4C, ZSCAN4F, ZSCAN4E, FSTL1, FHIT, GBX2, MAN2A1, MGAT5, HOXC5, PCGF1, MSC, GALNT4, CDX2, ST…
GOTERM_BP_ALL	GO:0090303~positive regulation of wound healing	6	2.58621	0.00143065	ANXA1, ANXA2, MFSD2B, PLPP3, TGFBR2, DDR2
GOTERM_BP_ALL	GO:0050794~regulation of cellular process	135	58.1897	0.00146823	SEMA5A, USP17LD, USP17LE, IFI35, ANTXR1, BACH2, HOXA10, PREX2, RASSF5, HOXA3, ZFP560, CYP1B1, HOXA1, HOXA7, MFSD2B, USP17LB, HOXA6, GLUL, USP17LC, HOXA5, USP17LA, ZBP1, RNF43, CADPS2, ST6GAL1, PRKCH, CXADR, IGFBP5, SP110, NANOS3, IGFBP3, ACOT11, INPP4B, DOK1, DUXF3, OMP, FAM161A, PLPP3, GPLD1, L3MBTL3, PIK3R3, DDX60, FHIT, ADAP2, CALHM2, MAN2A1, ADGRG5, TSPAN6, RNF217, EPB41L3, HOXC5, MBP, STXBP6…
GOTERM_BP_ALL	GO:0019219~regulation of nucleobase-containing compound metabolic process	58	25	0.0015185	ZSCAN4-PS2, BACH2, ZSCAN4-PS1, HOXA10, PRAMEL6, HOXA3, ZFP560, CYP1B1, HOXA1, AW822073, NOS1, HOXA7, HOXA6, HOXA5, OASL2, PRKCH, FOXD1, ANXA2, ANXA3, SP110, IGFBP3, NFAM1, NANOS3, ANXA4, TGFBR3, UBTFL1, TOX3, DUXF3, PLPP3, VGLL4, DDR2, L3MBTL3, SP100, ZSCAN4B, ZSCAN4D, LEF1, ZSCAN4C, ZSCAN4F, ZSCAN4E, FSTL1, GBX2, HOXC5, PCGF1, MSC, CDX2, FOSL2, TBX15, ZSCAN4-PS3, DAB2, GNAL, TLX2, SP5, HOXD9, CD…
GOTERM_BP_ALL	GO:0010556~regulation of macromolecule biosynthetic process	58	25	0.00160526	ZSCAN4-PS2, BACH2, ZSCAN4-PS1, HOXA10, PRAMEL6, HOXA3, ZFP560, CYP1B1, HOXA1, AW822073, NOS1, HOXA7, HOXA6, HOXA5, PRKCH, FOXD1, IGFBP5, ANXA2, ANXA3, SP110, NFAM1, NANOS3, ANXA4, TGFBR3, UBTFL1, TOX3, DUXF3, PLPP3, VGLL4, TMEM106A, DDR2, L3MBTL3, SP100, ZSCAN4B, ZSCAN4D, LEF1, ZSCAN4C, ZSCAN4F, ZSCAN4E, FSTL1, GBX2, HOXC5, PCGF1, MSC, CDX2, FOSL2, DAZL, TBX15, ZSCAN4-PS3, DAB2, TLX2, SP5, HOXD9,…
GOTERM_BP_ALL	GO:0006955~immune response	34	14.6552	0.00169052	SP100, USP17LE, KLRB1, LEF1, CST9, CD3G, IFI35, DDX60, CD3D, BACH2, LGALS4, IFIH1, C1S1, TSPAN6, PAG1, OASL2, ZBP1, ARG2, PRKCH, ANXA1, TGTP1, ANXA3, SP110, NFAM1, IRGM1, ISG15, CD2, TGFBR3, CD24A, KLHL6, LCP1, TRIM75, GPLD1, TMEM106A
GOTERM_BP_ALL	GO:0031326~regulation of cellular biosynthetic process	60	25.8621	0.00171261	ZSCAN4-PS2, BACH2, ZSCAN4-PS1, HOXA10, PRAMEL6, HOXA3, ZFP560, CYP1B1, HOXA1, AW822073, NOS1, HOXA7, HOXA6, HOXA5, ANXA1, PRKCH, FOXD1, IGFBP5, ANXA2, ANXA3, SP110, NFAM1, NANOS3, ANXA4, TGFBR3, UBTFL1, TOX3, DUXF3, PLPP3, VGLL4, GPLD1, DDR2, L3MBTL3, SP100, ZSCAN4B, ZSCAN4D, LEF1, ZSCAN4C, ZSCAN4F, ZSCAN4E, FSTL1, GBX2, HOXC5, PCGF1, MSC, CDX2, FOSL2, DAZL, TBX15, ZSCAN4-PS3, DAB2, GNAL, TLX2, S…
GOTERM_BP_ALL	GO:0034654~nucleobase-containing compound biosynthetic process	57	24.569	0.00175518	ZSCAN4-PS2, BACH2, ZSCAN4-PS1, HOXA10, PRAMEL6, HOXA3, ZFP560, CYP1B1, HOXA1, AW822073, NOS1, HOXA7, HOXA6, HOXA5, OASL2, PRKCH, FOXD1, ANXA2, ANXA3, SP110, NFAM1, ANXA4, TGFBR3, UBTFL1, TOX3, DUXF3, PLPP3, VGLL4, DDR2, L3MBTL3, SP100, ZSCAN4B, ZSCAN4D, LEF1, ZSCAN4C, ZSCAN4F, ZSCAN4E, FSTL1, ATP5L, GBX2, HOXC5, PCGF1, MSC, CDX2, FOSL2, TBX15, ZSCAN4-PS3, DAB2, GNAL, TLX2, SP5, HOXD9, CDK14, HOXD…
GOTERM_BP_ALL	GO:0035556~intracellular signal transduction	40	17.2414	0.001763	SEMA5A, SP100, CTF2, USP17LE, PIK3R3, IFI35, DDX60, FHIT, GNAI1, PIK3C2B, IFIH1, PREX2, ADAP2, RASSF5, TSPAN6, MGAT5, CYP1B1, MBP, NOS1, PAG1, PRKCH, IGFBP5, DCC, HOMER2, IGFBP3, NFAM1, ACOT11, IRGM1, TGFBR3, CD24A, DOK1, INPP4B, TOX3, DAB2, LATS2, LCP1, ATP6V0C, VGLL4, TMEM106A, DDR2
GOTERM_BP_ALL	GO:0040011~locomotion	33	14.2241	0.00182886	SEMA5A, LRRC15, SP100, USP17LE, LEF1, PIK3R3, FSTL1, PIK3C2B, GBX2, MGAT5, CYP1B1, HOXA1, HOXA7, GLUL, HOXA5, ST6GAL1, ANXA1, CXADR, FOXD1, IGFBP5, ANXA3, DCC, IGFBP3, PARVA, TGFBR2, TGFBR3, CD24A, DAB2, MMP14, LCP1, PLPP3, GPLD1, DDR2
GOTERM_BP_ALL	GO:0035295~tube development	17	7.32759	0.00190311	SEMA5A, ARG2, FOXD1, IGFBP5, CDX2, LEF1, KLHL3, SLC4A2, TGFBR2, CD24A, MMP14, GBX2, MAN2A1, ALDH1A2, CYP1A1, HOXA1, HOXA5
GOTERM_BP_ALL	GO:0051674~localization of cell	30	12.931	0.001977	SEMA5A, LRRC15, SP100, USP17LE, LEF1, PIK3R3, FSTL1, PIK3C2B, GBX2, MGAT5, CYP1B1, HOXA7, GLUL, HOXA5, ANXA1, CXADR, IGFBP5, ANXA3, DCC, IGFBP3, PARVA, TGFBR2, TGFBR3, CD24A, DAB2, MMP14, LCP1, PLPP3, GPLD1, DDR2
GOTERM_BP_ALL	GO:0048870~cell motility	30	12.931	0.001977	SEMA5A, LRRC15, SP100, USP17LE, LEF1, PIK3R3, FSTL1, PIK3C2B, GBX2, MGAT5, CYP1B1, HOXA7, GLUL, HOXA5, ANXA1, CXADR, IGFBP5, ANXA3, DCC, IGFBP3, PARVA, TGFBR2, TGFBR3, CD24A, DAB2, MMP14, LCP1, PLPP3, GPLD1, DDR2
GOTERM_BP_ALL	GO:2000112~regulation of cellular macromolecule biosynthetic process	57	24.569	0.00200261	ZSCAN4-PS2, BACH2, ZSCAN4-PS1, HOXA10, PRAMEL6, HOXA3, ZFP560, CYP1B1, HOXA1, AW822073, NOS1, HOXA7, HOXA6, HOXA5, PRKCH, FOXD1, IGFBP5, ANXA2, ANXA3, SP110, NFAM1, NANOS3, ANXA4, TGFBR3, UBTFL1, TOX3, DUXF3, PLPP3, VGLL4, DDR2, L3MBTL3, SP100, ZSCAN4B, ZSCAN4D, LEF1, ZSCAN4C, ZSCAN4F, ZSCAN4E, FSTL1, GBX2, HOXC5, PCGF1, MSC, CDX2, FOSL2, DAZL, TBX15, ZSCAN4-PS3, DAB2, TLX2, SP5, HOXD9, CDK14, HO…
GOTERM_BP_ALL	GO:0009059~macromolecule biosynthetic process	67	28.8793	0.00202339	GALNT18, ZSCAN4-PS2, BACH2, ZSCAN4-PS1, HOXA10, PRAMEL6, HOXA3, ZFP560, CYP1B1, HOXA1, AW822073, NOS1, HOXA7, HOXA6, GLUL, HOXA5, ST6GAL1, PRKCH, FOXD1, IGFBP5, ANXA2, ANXA3, SP110, NFAM1, NANOS3, ANXA4, TGFBR3, UBTFL1, TOX3, DUXF3, PLPP3, VGLL4, TMEM106A, DDR2, L3MBTL3, SP100, ZSCAN4B, ZSCAN4D, LEF1, ZSCAN4C, ZSCAN4F, ZSCAN4E, FSTL1, FHIT, GBX2, MAN2A1, MGAT5, HOXC5, PCGF1, MSC, GALNT4, CDX2, ST…
GOTERM_BP_ALL	GO:0030334~regulation of cell migration	20	8.62069	0.00203992	SEMA5A, LRRC15, SP100, USP17LE, ANXA1, IGFBP5, ANXA3, IGFBP3, LEF1, TGFBR2, TGFBR3, MMP14, DAB2, MGAT5, CYP1B1, HOXA7, PLPP3, GLUL, GPLD1, DDR2
GOTERM_BP_ALL	GO:0010632~regulation of epithelial cell migration	9	3.87931	0.00215706	SEMA5A, TGFBR3, SP100, ANXA1, ANXA3, PLPP3, GLUL, GPLD1, TGFBR2
GOTERM_BP_ALL	GO:0009615~response to virus	11	4.74138	0.00241589	IFIH1, ZBP1, USP17LE, CXADR, TGTP1, TSPAN6, CYP1A1, IRGM1, ISG15, DDX60, OASL2
GOTERM_BP_ALL	GO:0050793~regulation of developmental process	44	18.9655	0.00248044	SEMA5A, SP100, CTF2, LEF1, SLC4A2, GBX2, MAN2A1, PRAMEL6, EPB41L3, CYP1B1, MBP, NOS1, HOXA7, GLUL, HOXA5, ARG2, ST6GAL1, PRKCH, ANXA1, CXADR, FOXD1, IGFBP5, ANXA2, CDX2, ANXA3, DCC, IGFBP3, ST8SIA2, NFAM1, ISG15, PARVA, TGFBR2, TGFBR3, CD24A, INPP4B, DAB2, MMP14, LATS2, TLX2, TMEM79, MGLL, VGLL4, ADGRL2, DDR2
GOTERM_BP_ALL	GO:0048729~tissue morphogenesis	16	6.89655	0.00257608	SEMA5A, FOXD1, IGFBP5, LEF1, KLHL3, TGFBR2, TGFBR3, MMP14, DAB2, FRAS1, GBX2, TLX2, ALDH1A2, TMEM79, TNNI1, HOXA5
GOTERM_BP_ALL	GO:0007162~negative regulation of cell adhesion	10	4.31034	0.00257657	SEMA5A, CD24A, ARG2, MMP14, ANXA1, LEF1, CYP1B1, MBP, HOXA7, PAG1
GOTERM_BP_ALL	GO:0048522~positive regulation of cellular process	76	32.7586	0.00260946	SEMA5A, USP17LE, IFI35, ANTXR1, HOXA10, PRAMEL6, RASSF5, HOXA3, CYP1B1, HOXA1, NOS1, HOXA7, MFSD2B, GLUL, HOXA5, ZBP1, CADPS2, ARG2, ST6GAL1, ANXA1, PRKCH, CXADR, FOXD1, IGFBP5, ANXA2, ANXA3, SP110, DCC, IGFBP3, NFAM1, NANOS3, TGFBR2, TGFBR3, UBTFL1, TOX3, MMP14, LATS2, FAM161A, ALDH1A2, LCP1, PLPP3, ATP6V0C, VGLL4, GPLD1, TMEM106A, DDR2, LRRC15, SP100, CTF2, LEF1, PIK3R3, TMPRSS2, DDX60, CALHM2,…
GOTERM_BP_ALL	GO:0018130~heterocycle biosynthetic process	57	24.569	0.00261941	ZSCAN4-PS2, BACH2, ZSCAN4-PS1, HOXA10, PRAMEL6, HOXA3, ZFP560, CYP1B1, HOXA1, AW822073, NOS1, HOXA7, HOXA6, HOXA5, OASL2, PRKCH, FOXD1, ANXA2, ANXA3, SP110, NFAM1, ANXA4, TGFBR3, UBTFL1, TOX3, DUXF3, PLPP3, VGLL4, DDR2, L3MBTL3, SP100, ZSCAN4B, ZSCAN4D, LEF1, ZSCAN4C, ZSCAN4F, ZSCAN4E, FSTL1, ATP5L, GBX2, HOXC5, PCGF1, MSC, CDX2, FOSL2, TBX15, ZSCAN4-PS3, DAB2, GNAL, TLX2, SP5, HOXD9, CDK14, HOXD…
GOTERM_BP_ALL	GO:0039528~cytoplasmic pattern recognition receptor signaling pathway in response to virus	4	1.72414	0.00272614	IFIH1, USP17LE, TSPAN6, DDX60
GOTERM_BP_ALL	GO:0019438~aromatic compound biosynthetic process	57	24.569	0.00274667	ZSCAN4-PS2, BACH2, ZSCAN4-PS1, HOXA10, PRAMEL6, HOXA3, ZFP560, CYP1B1, HOXA1, AW822073, NOS1, HOXA7, HOXA6, HOXA5, OASL2, PRKCH, FOXD1, ANXA2, ANXA3, SP110, NFAM1, ANXA4, TGFBR3, UBTFL1, TOX3, DUXF3, PLPP3, VGLL4, DDR2, L3MBTL3, SP100, ZSCAN4B, ZSCAN4D, LEF1, ZSCAN4C, ZSCAN4F, ZSCAN4E, FSTL1, ATP5L, GBX2, HOXC5, PCGF1, MSC, CDX2, FOSL2, TBX15, ZSCAN4-PS3, DAB2, GNAL, TLX2, SP5, HOXD9, CDK14, HOXD…
GOTERM_BP_ALL	GO:0044238~primary metabolic process	121	52.1552	0.00275923	USP17LD, USP17LE, GALNT18, ANTXR1, BACH2, HOXA10, C1S1, RASSF5, HOXA3, ZFP560, CYP1B1, HOXA1, CYP2C70, HOXA7, USP17LB, HOXA6, GLUL, USP17LC, HOXA5, USP17LA, RNF43, ST6GAL1, PRKCH, IGFBP5, SP110, LIPO3, NANOS3, IGFBP3, ACOT11, CHIT1, INPP4B, DOK1, DUXF3, FAM161A, PLPP3, GPLD1, L3MBTL3, PIK3R3, FHIT, ATP5L, SULT1A1, MAN2A1, RNF217, HOXC5, MBP, MSC, ST8SIA2, IRGM1, ISG15, FOSL2, DAZL, ZSCAN4-PS3, DA…
GOTERM_BP_ALL	GO:1903036~positive regulation of response to wounding	6	2.58621	0.00279672	ANXA1, ANXA2, MFSD2B, PLPP3, TGFBR2, DDR2
GOTERM_BP_ALL	GO:0039530~MDA-5 signaling pathway	3	1.2931	0.00281689	IFIH1, USP17LE, DDX60
GOTERM_BP_ALL	GO:0051171~regulation of nitrogen compound metabolic process	61	26.2931	0.00298279	ZSCAN4-PS2, BACH2, ZSCAN4-PS1, HOXA10, PRAMEL6, HOXA3, ZFP560, CYP1B1, HOXA1, AW822073, NOS1, HOXA7, HOXA6, HOXA5, OASL2, PRKCH, FOXD1, IGFBP5, ANXA2, ANXA3, SP110, IGFBP3, NFAM1, NANOS3, ANXA4, TGFBR3, UBTFL1, TOX3, DUXF3, PLPP3, VGLL4, TMEM106A, DDR2, L3MBTL3, SP100, ZSCAN4B, ZSCAN4D, LEF1, ZSCAN4C, ZSCAN4F, ZSCAN4E, FSTL1, GBX2, HOXC5, PCGF1, MSC, CDX2, FOSL2, DAZL, TBX15, ZSCAN4-PS3, DAB2, GN…
GOTERM_BP_ALL	GO:0043903~regulation of symbiosis, encompassing mutualism through parasitism	10	4.31034	0.00303801	IFIH1, SP100, USP17LE, ANXA2, TSPAN6, LEF1, TMPRSS2, ISG15, DDX60, OASL2
GOTERM_BP_ALL	GO:0010468~regulation of gene expression	63	27.1552	0.0031202	USP17LE, ZSCAN4-PS2, BACH2, ZSCAN4-PS1, HOXA10, PRAMEL6, HOXA3, ZFP560, CYP1B1, HOXA1, AW822073, NOS1, HOXA7, HOXA6, HOXA5, PRKCH, FOXD1, IGFBP5, ANXA2, ANXA3, SP110, NFAM1, NANOS3, ANXA4, TGFBR2, TGFBR3, UBTFL1, TOX3, DUXF3, MMP14, ALDH1A2, PLPP3, VGLL4, DDR2, L3MBTL3, SP100, ZSCAN4B, ZSCAN4D, LEF1, ZSCAN4C, ZSCAN4F, PIK3R3, ZSCAN4E, FSTL1, GBX2, HOXC5, PCGF1, MSC, CDX2, FOSL2, DAZL, TBX15, ZSCA…
GOTERM_BP_ALL	GO:0042127~regulation of cell proliferation	30	12.931	0.00313078	SEMA5A, CTF2, USP17LE, LEF1, IFI35, RASSF5, PRAMEL6, HOXA3, CYP1B1, NOS1, GLUL, HOXA5, ARG2, ST6GAL1, PRKCH, ANXA1, CXADR, IGFBP5, ANXA2, CDX2, IGFBP3, FOSL2, TGFBR2, TGFBR3, CD24A, DAB2, ALDH1A2, VGLL4, GPLD1, DDR2
GOTERM_BP_ALL	GO:0043170~macromolecule metabolic process	111	47.8448	0.00323428	USP17LD, USP17LE, GALNT18, ANTXR1, BACH2, HOXA10, C1S1, RASSF5, HOXA3, GM5698, ZFP560, CYP1B1, HOXA1, HOXA7, USP17LB, HOXA6, GLUL, USP17LC, HOXA5, USP17LA, RNF43, ST6GAL1, PRKCH, IGFBP5, SP110, NANOS3, IGFBP3, CHIT1, DOK1, DUXF3, FAM161A, PLPP3, GPLD1, L3MBTL3, PIK3R3, FHIT, MAN2A1, RNF217, HOXC5, MBP, MSC, ST8SIA2, IRGM1, ISG15, FOSL2, DAZL, ZSCAN4-PS3, DAB2, BHMT, TLX2, CYP1A1, SP5, TRIM75, HOX…
GOTERM_BP_ALL	GO:0030335~positive regulation of cell migration	14	6.03448	0.00326199	SEMA5A, LRRC15, ANXA1, IGFBP5, ANXA3, LEF1, TGFBR2, MMP14, DAB2, MGAT5, CYP1B1, PLPP3, GPLD1, DDR2
GOTERM_BP_ALL	GO:0098602~single organism cell adhesion	16	6.89655	0.00328276	ARG2, ANXA1, CXADR, LEF1, PARVA, ANTXR1, TGFBR2, CD2, CD24A, DAB2, MEX3B, CYP1B1, MBP, PLPP3, MFSD2B, PAG1
GOTERM_BP_ALL	GO:1901362~organic cyclic compound biosynthetic process	58	25	0.00342663	ZSCAN4-PS2, BACH2, ZSCAN4-PS1, HOXA10, PRAMEL6, HOXA3, ZFP560, CYP1B1, HOXA1, AW822073, NOS1, HOXA7, HOXA6, HOXA5, OASL2, PRKCH, FOXD1, ANXA2, ANXA3, SP110, NFAM1, ANXA4, TGFBR3, UBTFL1, TOX3, DUXF3, PLPP3, VGLL4, DDR2, L3MBTL3, SP100, ZSCAN4B, ZSCAN4D, LEF1, ZSCAN4C, ZSCAN4F, ZSCAN4E, FSTL1, ATP5L, GBX2, HOXC5, PCGF1, MSC, CDX2, FOSL2, TBX15, ZSCAN4-PS3, DAB2, GNAL, TLX2, CYP1A1, SP5, HOXD9, CDK…
GOTERM_BP_ALL	GO:0008283~cell proliferation	33	14.2241	0.00378863	SEMA5A, CTF2, LEF1, IFI35, GBX2, RASSF5, PRAMEL6, HOXA3, CYP1B1, NOS1, GLUL, HOXA5, RNF43, ARG2, ST6GAL1, PRKCH, ANXA1, CXADR, IGFBP5, ANXA2, CDX2, IGFBP3, FOSL2, TGFBR2, TGFBR3, CD24A, DAB2, MMP14, ALDH1A2, CYP1A1, VGLL4, GPLD1, DDR2
GOTERM_BP_ALL	GO:2000145~regulation of cell motility	20	8.62069	0.00389216	SEMA5A, LRRC15, SP100, USP17LE, ANXA1, IGFBP5, ANXA3, IGFBP3, LEF1, TGFBR2, TGFBR3, MMP14, DAB2, MGAT5, CYP1B1, HOXA7, PLPP3, GLUL, GPLD1, DDR2
GOTERM_BP_ALL	GO:0040012~regulation of locomotion	21	9.05172	0.0041123	SEMA5A, LRRC15, SP100, ST6GAL1, USP17LE, ANXA1, IGFBP5, ANXA3, IGFBP3, LEF1, TGFBR2, TGFBR3, MMP14, DAB2, MGAT5, CYP1B1, HOXA7, PLPP3, GLUL, GPLD1, DDR2
GOTERM_BP_ALL	GO:0009064~glutamine family amino acid metabolic process	5	2.15517	0.00414844	ARG2, TAT, GAD1, NOS1, GLUL
GOTERM_BP_ALL	GO:0006928~movement of cell or subcellular component	34	14.6552	0.00427146	SEMA5A, LRRC15, SP100, USP17LE, WIPF1, LEF1, PIK3R3, FSTL1, PIK3C2B, GBX2, MGAT5, CYP1B1, HOXA1, HOXA7, GLUL, HOXA5, ANXA1, CXADR, FOXD1, IGFBP5, ANXA3, DCC, IGFBP3, PARVA, TGFBR2, TGFBR3, CD24A, DAB2, MMP14, LCP1, PLPP3, GPLD1, DDR2, SCN2B
GOTERM_BP_ALL	GO:0002376~immune system process	45	19.3966	0.00429987	SP100, L3MBTL3, USP17LE, KLRB1, LEF1, CST9, CD3G, IFI35, DDX60, CD3D, BACH2, LGALS4, IFIH1, C1S1, RASSF5, TSPAN6, HOXA3, HOXA7, PAG1, HOXA5, OASL2, ZBP1, ARG2, PRKCH, ANXA1, CXADR, TGTP1, ANXA2, ANXA3, SP110, NFAM1, IRGM1, ISG15, TGFBR2, CD2, TGFBR3, CD24A, INPP4B, DAB2, MMP14, KLHL6, LCP1, TRIM75, GPLD1, TMEM106A
GOTERM_BP_ALL	GO:0016032~viral process	15	6.46552	0.00450194	ZBP1, LRRC15, SP100, USP17LE, CXADR, TGTP1, LEF1, TMPRSS2, IRGM1, ISG15, DDX60, IFIH1, TSPAN6, CYP1A1, OASL2
GOTERM_BP_ALL	GO:2000147~positive regulation of cell motility	14	6.03448	0.00471534	SEMA5A, LRRC15, ANXA1, IGFBP5, ANXA3, LEF1, TGFBR2, MMP14, DAB2, MGAT5, CYP1B1, PLPP3, GPLD1, DDR2
GOTERM_BP_ALL	GO:0048568~embryonic organ development	13	5.60345	0.00478689	CDX2, LEF1, TGFBR2, TBX15, MMP14, GBX2, ALDH1A2, HOXA3, HOXA1, HOXA7, HOXA6, HOXD9, HOXA5
GOTERM_BP_ALL	GO:0044403~symbiosis, encompassing mutualism through parasitism	16	6.89655	0.0048301	ZBP1, LRRC15, SP100, USP17LE, CXADR, TGTP1, ANXA2, LEF1, TMPRSS2, IRGM1, ISG15, DDX60, IFIH1, TSPAN6, CYP1A1, OASL2
GOTERM_BP_ALL	GO:0030154~cell differentiation	61	26.2931	0.00492779	SEMA5A, WFIKKN1, CD3G, ANTXR1, CD3D, PREX2, PRAMEL6, HOXA1, NOS1, HOXA7, HOXA5, ST6GAL1, ANXA1, PRKCH, CXADR, FOXD1, IGFBP5, ANXA2, DCC, IGFBP3, NFAM1, NANOS3, ANXA4, TGFBR2, TGFBR3, INPP4B, DUXF3, MMP14, OMP, LATS2, ALDH1A2, TMEM79, PLPP3, MGLL, GPLD1, DDR2, L3MBTL3, CTF2, ARHGEF26, ABCB5, LEF1, ZSCAN4C, FSTL1, GBX2, MAN2A1, EPB41L3, MBP, CACNA1S, EXPH5, CDX2, ST8SIA2, ISG15, PARVA, FOSL2, DAZL,…
GOTERM_BP_ALL	GO:0071704~organic substance metabolic process	125	53.8793	0.00492829	USP17LD, USP17LE, GALNT18, ANTXR1, BACH2, HOXA10, LGALS4, C1S1, RASSF5, HOXA3, GM5698, ZFP560, CYP1B1, HOXA1, CYP2C70, HOXA7, USP17LB, HOXA6, GLUL, USP17LC, HOXA5, USP17LA, RNF43, ST6GAL1, PRKCH, IGFBP5, SP110, LIPO3, NANOS3, IGFBP3, ACOT11, CHIT1, INPP4B, DOK1, DUXF3, FAM161A, PLPP3, GPLD1, L3MBTL3, PIK3R3, FHIT, ATP5L, SULT1A1, MAN2A1, RNF217, HOXC5, MBP, MSC, ST8SIA2, IRGM1, ISG15, FOSL2, DAZL…
GOTERM_BP_ALL	GO:0043900~regulation of multi-organism process	12	5.17241	0.00503208	IFIH1, ARG2, SP100, USP17LE, ANXA2, TSPAN6, LEF1, TMPRSS2, ISG15, LHFPL2, DDX60, OASL2
GOTERM_BP_ALL	GO:0017085~response to insecticide	3	1.2931	0.00507283	SULT1A1, CYP1A1, SCN2B
GOTERM_BP_ALL	GO:0044764~multi-organism cellular process	15	6.46552	0.00581588	ZBP1, LRRC15, SP100, USP17LE, CXADR, TGTP1, LEF1, TMPRSS2, IRGM1, ISG15, DDX60, IFIH1, TSPAN6, CYP1A1, OASL2
GOTERM_BP_ALL	GO:0010594~regulation of endothelial cell migration	7	3.01724	0.0060212	SEMA5A, SP100, ANXA1, ANXA3, PLPP3, GLUL, GPLD1
GOTERM_BP_ALL	GO:0051272~positive regulation of cellular component movement	14	6.03448	0.00602145	SEMA5A, LRRC15, ANXA1, IGFBP5, ANXA3, LEF1, TGFBR2, MMP14, DAB2, MGAT5, CYP1B1, PLPP3, GPLD1, DDR2
GOTERM_BP_ALL	GO:0048468~cell development	38	16.3793	0.00602876	SEMA5A, L3MBTL3, CTF2, WFIKKN1, ARHGEF26, LEF1, ANTXR1, PREX2, GBX2, MAN2A1, EPB41L3, HOXA1, MBP, CACNA1S, NOS1, HOXA5, EXPH5, ST6GAL1, PRKCH, CXADR, FOXD1, ANXA2, DCC, NANOS3, ST8SIA2, PARVA, FOSL2, TGFBR2, DAZL, TGFBR3, CD24A, DAB2, LATS2, TLX2, ALDH1A2, TMEM79, HOXD9, MGLL
GOTERM_BP_ALL	GO:0014812~muscle cell migration	6	2.58621	0.00602978	ANXA1, IGFBP5, IGFBP3, CYP1B1, PARVA, DDR2
GOTERM_BP_ALL	GO:1901862~negative regulation of muscle tissue development	5	2.15517	0.00603145	CXADR, IGFBP5, LEF1, VGLL4, TGFBR2
GOTERM_BP_ALL	GO:0098586~cellular response to virus	5	2.15517	0.00603145	IFIH1, USP17LE, TSPAN6, IRGM1, DDX60
GOTERM_BP_ALL	GO:0044419~interspecies interaction between organisms	16	6.89655	0.00606797	ZBP1, LRRC15, SP100, USP17LE, CXADR, TGTP1, ANXA2, LEF1, TMPRSS2, IRGM1, ISG15, DDX60, IFIH1, TSPAN6, CYP1A1, OASL2
GOTERM_BP_ALL	GO:2000026~regulation of multicellular organismal development	35	15.0862	0.00607977	SEMA5A, SP100, CTF2, LEF1, SLC4A2, GBX2, MAN2A1, CYP1B1, MBP, NOS1, HOXA7, GLUL, HOXA5, PRKCH, ANXA1, CXADR, FOXD1, ANXA2, CDX2, ANXA3, DCC, ST8SIA2, NFAM1, ISG15, TGFBR2, TGFBR3, CD24A, INPP4B, DAB2, MMP14, TLX2, MGLL, VGLL4, ADGRL2, DDR2
GOTERM_BP_ALL	GO:0030216~keratinocyte differentiation	7	3.01724	0.00618199	PRKCH, ANXA1, LATS2, TMEM79, HOXA7, EXPH5, FOSL2
GOTERM_BP_ALL	GO:0002040~sprouting angiogenesis	6	2.58621	0.0062299	SEMA5A, ANXA1, LEF1, PIK3R3, PARVA, GPLD1
GOTERM_BP_ALL	GO:0044271~cellular nitrogen compound biosynthetic process	63	27.1552	0.00643811	ZSCAN4-PS2, BACH2, ZSCAN4-PS1, HOXA10, LGALS4, PRAMEL6, HOXA3, ZFP560, CYP1B1, HOXA1, AW822073, NOS1, HOXA7, HOXA6, HOXA5, OASL2, ARG2, PRKCH, FOXD1, IGFBP5, ANXA2, ANXA3, SP110, NFAM1, NANOS3, ANXA4, TGFBR3, UBTFL1, TOX3, DUXF3, PLPP3, VGLL4, DDR2, L3MBTL3, SP100, ZSCAN4B, ZSCAN4D, LEF1, ZSCAN4C, ZSCAN4F, ZSCAN4E, FSTL1, ATP5L, GBX2, HOXC5, PCGF1, MSC, CDX2, ST8SIA2, FOSL2, DAZL, TBX15, ZSCAN4-P…
GOTERM_BP_ALL	GO:0060485~mesenchyme development	9	3.87931	0.00675828	SEMA5A, TGFBR3, DAB2, FOXD1, GBX2, ALDH1A2, LEF1, HOXA5, TGFBR2
GOTERM_BP_ALL	GO:0045087~innate immune response	20	8.62069	0.00684774	ZBP1, ARG2, SP100, USP17LE, ANXA1, TGTP1, KLRB1, SP110, IRGM1, ISG15, IFI35, DDX60, CD2, IFIH1, CD24A, C1S1, TSPAN6, TRIM75, TMEM106A, OASL2
GOTERM_BP_ALL	GO:0009966~regulation of signal transduction	42	18.1034	0.00687652	SEMA5A, SP100, CTF2, USP17LE, WFIKKN1, LEF1, IFI35, DDX60, FSTL1, GNAI1, TSPAN6, MGAT5, CYP1B1, ZBP1, RNF43, PRKCH, FOXD1, IGFBP5, ANXA2, DCC, HOMER2, NANOS3, IGFBP3, NFAM1, IRGM1, ISG15, NETO2, TGFBR2, TGFBR3, CD24A, DOK1, INPP4B, DAB2, MMP14, LATS2, PLPP3, ATP6V0C, CDK14, MGLL, VGLL4, TMEM106A, DDR2
GOTERM_BP_ALL	GO:0010646~regulation of cell communication	48	20.6897	0.00688987	SEMA5A, SP100, CTF2, USP17LE, WFIKKN1, LEF1, IFI35, DDX60, FSTL1, GNAI1, TSPAN6, MGAT5, CYP1B1, NOS1, GLUL, ZBP1, RNF43, PRKCH, ANXA1, CXADR, FOXD1, IGFBP5, ANXA2, DCC, HOMER2, NANOS3, IGFBP3, NFAM1, IRGM1, ISG15, NETO2, TGFBR2, TGFBR3, CD24A, DOK1, INPP4B, DAB2, MMP14, GNAL, LATS2, PLPP3, ATP6V0C, CDK14, MGLL, VGLL4, GPLD1, TMEM106A, DDR2
GOTERM_BP_ALL	GO:0040017~positive regulation of locomotion	14	6.03448	0.00707112	SEMA5A, LRRC15, ANXA1, IGFBP5, ANXA3, LEF1, TGFBR2, MMP14, DAB2, MGAT5, CYP1B1, PLPP3, GPLD1, DDR2
GOTERM_BP_ALL	GO:0016337~single organismal cell-cell adhesion	14	6.03448	0.00707112	ARG2, ANXA1, CXADR, LEF1, PARVA, TGFBR2, CD2, CD24A, MEX3B, CYP1B1, MBP, PLPP3, MFSD2B, PAG1
GOTERM_BP_ALL	GO:0050792~regulation of viral process	9	3.87931	0.00730087	IFIH1, SP100, USP17LE, TSPAN6, LEF1, TMPRSS2, ISG15, DDX60, OASL2
GOTERM_BP_ALL	GO:0001569~branching involved in blood vessel morphogenesis	4	1.72414	0.00737104	SEMA5A, GBX2, LEF1, TGFBR2
GOTERM_BP_ALL	GO:0030855~epithelial cell differentiation	16	6.89655	0.00763185	PRKCH, ANXA1, ARHGEF26, CDX2, ANXA4, LEF1, FSTL1, FOSL2, CD24A, DAB2, LATS2, TMEM79, CYP1A1, HOXA7, HOXA5, EXPH5
GOTERM_BP_ALL	GO:0001817~regulation of cytokine production	16	6.89655	0.00763185	ARG2, USP17LE, ANXA1, HOMER2, ANXA4, NFAM1, LEF1, ISG15, DDX60, CD2, IFIH1, CD24A, TSPAN6, CYP1B1, MBP, TMEM106A
GOTERM_BP_ALL	GO:0023051~regulation of signaling	48	20.6897	0.00777951	SEMA5A, SP100, CTF2, USP17LE, WFIKKN1, LEF1, IFI35, DDX60, FSTL1, GNAI1, TSPAN6, MGAT5, CYP1B1, NOS1, GLUL, ZBP1, RNF43, PRKCH, ANXA1, CXADR, FOXD1, IGFBP5, ANXA2, DCC, HOMER2, NANOS3, IGFBP3, NFAM1, IRGM1, ISG15, NETO2, TGFBR2, TGFBR3, CD24A, DOK1, INPP4B, DAB2, MMP14, GNAL, LATS2, PLPP3, ATP6V0C, CDK14, MGLL, VGLL4, GPLD1, TMEM106A, DDR2
GOTERM_BP_ALL	GO:0048754~branching morphogenesis of an epithelial tube	7	3.01724	0.00779143	SEMA5A, MMP14, FOXD1, GBX2, LEF1, HOXA5, TGFBR2
GOTERM_BP_ALL	GO:0007166~cell surface receptor signaling pathway	39	16.8103	0.00790145	SEMA5A, SP100, CTF2, WFIKKN1, LEF1, PIK3R3, CD3G, CD3D, FSTL1, ADGRG5, OASL2, ZBP1, RNF43, PRKCH, ANXA1, FOXD1, IGFBP5, HOMER2, IGFBP3, ANXA4, NFAM1, IRGM1, ISG15, NETO2, TGFBR2, TGFBR3, CD24A, DOK1, DAB2, MMP14, LATS2, KLHL6, PLPP3, ATP6V0C, CDK14, VGLL4, GPLD1, ADGRL2, DDR2
GOTERM_BP_ALL	GO:0048523~negative regulation of cellular process	65	28.0172	0.00795809	SEMA5A, USP17LE, WFIKKN1, IFI35, ANTXR1, BACH2, IFIH1, PRAMEL6, RASSF5, CYP1B1, NOS1, HOXA7, HOXA5, OASL2, RNF43, ARG2, ST6GAL1, ANXA1, PRKCH, CXADR, FOXD1, IGFBP5, ANXA2, IGFBP3, NANOS3, TGFBR2, TGFBR3, DOK1, INPP4B, TOX3, MMP14, LATS2, ALDH1A2, PLPP3, ATP6V0C, MGLL, VGLL4, GPLD1, DDR2, LRRC15, L3MBTL3, SP100, LEF1, ZSCAN4C, CST9, FSTL1, FHIT, GNAI1, TSPAN6, MGAT5, PCGF1, MBP, MSC, PAG1, CDX2, H…
GOTERM_BP_ALL	GO:0048869~cellular developmental process	62	26.7241	0.00836045	SEMA5A, WFIKKN1, CD3G, ANTXR1, CD3D, PREX2, PRAMEL6, HOXA1, NOS1, HOXA7, HOXA5, ARG2, ST6GAL1, ANXA1, PRKCH, CXADR, FOXD1, IGFBP5, ANXA2, DCC, IGFBP3, NFAM1, NANOS3, ANXA4, TGFBR2, TGFBR3, INPP4B, DUXF3, MMP14, OMP, LATS2, ALDH1A2, TMEM79, PLPP3, MGLL, GPLD1, DDR2, L3MBTL3, CTF2, ARHGEF26, ABCB5, LEF1, ZSCAN4C, FSTL1, GBX2, MAN2A1, EPB41L3, MBP, CACNA1S, EXPH5, CDX2, ST8SIA2, ISG15, PARVA, FOSL2,…
GOTERM_BP_ALL	GO:0051270~regulation of cellular component movement	20	8.62069	0.00917591	SEMA5A, LRRC15, SP100, USP17LE, ANXA1, IGFBP5, ANXA3, IGFBP3, LEF1, TGFBR2, TGFBR3, MMP14, DAB2, MGAT5, CYP1B1, HOXA7, PLPP3, GLUL, GPLD1, DDR2
GOTERM_BP_ALL	GO:0010942~positive regulation of cell death	15	6.46552	0.00926507	ZBP1, ANXA1, SP110, ST8SIA2, IGFBP3, CD24A, CALHM2, LATS2, ALDH1A2, CYP1B1, NOS1, KHDC1A, GPLD1, HOXA5, DDR2
GOTERM_BP_ALL	GO:0002009~morphogenesis of an epithelium	13	5.60345	0.00970115	SEMA5A, FOXD1, IGFBP5, LEF1, KLHL3, TGFBR2, MMP14, DAB2, FRAS1, GBX2, ALDH1A2, TMEM79, HOXA5
GOTERM_BP_ALL	GO:0044237~cellular metabolic process	117	50.431	0.00984629	USP17LD, USP17LE, GALNT18, ANTXR1, BACH2, HOXA10, LGALS4, RASSF5, HOXA3, ZFP560, CYP1B1, HOXA1, CYP2C70, HOXA7, USP17LB, HOXA6, GLUL, USP17LC, HOXA5, USP17LA, RNF43, ST6GAL1, PRKCH, IGFBP5, SP110, NANOS3, IGFBP3, ACOT11, INPP4B, DOK1, DUXF3, FAM161A, PLPP3, GPLD1, L3MBTL3, PIK3R3, FHIT, ATP5L, SULT1A1, MAN2A1, RNF217, HOXC5, MBP, MSC, ST8SIA2, IRGM1, ISG15, FOSL2, DAZL, ZSCAN4-PS3, DAB2, BHMT, GN…
GOTERM_BP_ALL	GO:0030111~regulation of Wnt signaling pathway	9	3.87931	0.00989081	SEMA5A, RNF43, DAB2, LATS2, LEF1, PLPP3, ATP6V0C, CDK14, VGLL4
GOTERM_BP_ALL	GO:0000904~cell morphogenesis involved in differentiation	16	6.89655	0.0102027	SEMA5A, ST6GAL1, FOXD1, ARHGEF26, DCC, LEF1, PARVA, ANTXR1, PREX2, DAB2, LATS2, GBX2, TLX2, HOXA1, MBP, MGLL
GOTERM_BP_ALL	GO:0071407~cellular response to organic cyclic compound	14	6.03448	0.0102798	GABRA1, ANXA1, IGFBP5, AQP9, GNAI1, IFIH1, DAB2, GNAL, CYP1A1, CYP1B1, SP5, CACNA1S, NOS1, GPLD1
GOTERM_BP_ALL	GO:0048565~digestive tract development	6	2.58621	0.010947	CDX2, ALDH1A2, CYP1A1, SLC4A2, HOXA5, TGFBR2
GOTERM_BP_ALL	GO:0001816~cytokine production	16	6.89655	0.011051	ARG2, USP17LE, ANXA1, HOMER2, ANXA4, NFAM1, LEF1, ISG15, DDX60, CD2, IFIH1, CD24A, TSPAN6, CYP1B1, MBP, TMEM106A
GOTERM_BP_ALL	GO:0043901~negative regulation of multi-organism process	7	3.01724	0.0118402	IFIH1, ARG2, SP100, ANXA2, TSPAN6, ISG15, OASL2
GOTERM_BP_ALL	GO:0030155~regulation of cell adhesion	16	6.89655	0.0120708	SEMA5A, ARG2, ST6GAL1, ANXA1, LEF1, TGFBR2, CD24A, MMP14, DAB2, MEX3B, CYP1B1, MBP, HOXA7, PLPP3, MFSD2B, PAG1
GOTERM_BP_ALL	GO:0060043~regulation of cardiac muscle cell proliferation	4	1.72414	0.0122887	TGFBR3, CXADR, VGLL4, TGFBR2
GOTERM_BP_ALL	GO:0008284~positive regulation of cell proliferation	19	8.18966	0.0124349	SEMA5A, ST6GAL1, CTF2, PRKCH, ANXA1, CXADR, IGFBP5, CDX2, ANXA2, LEF1, FOSL2, TGFBR2, TGFBR3, CD24A, ALDH1A2, PRAMEL6, HOXA3, GLUL, DDR2
GOTERM_BP_ALL	GO:0065009~regulation of molecular function	37	15.9483	0.0124415	SP100, USP17LE, WFIKKN1, ARHGEF26, LEF1, PIK3R3, CST9, ANTXR1, REM1, ADAP2, MGAT5, CYP1B1, MBP, NOS1, KHDC1A, OASL2, ARG2, PRKCH, ANXA1, ANXA2, ANXA3, ANXA4, NFAM1, ARAP2, IRGM1, NETO2, TGFBR2, TGFBR3, CD24A, DAB2, MEX3B, GNAL, LATS2, PLPP3, GPLD1, DDR2, SCN2B
GOTERM_BP_ALL	GO:0060044~negative regulation of cardiac muscle cell proliferation	3	1.2931	0.0126085	CXADR, VGLL4, TGFBR2
GOTERM_BP_ALL	GO:0048771~tissue remodeling	7	3.01724	0.0126271	TGFBR3, INPP4B, CD24A, MMP14, ANXA1, IGFBP5, HOXA3
GOTERM_BP_ALL	GO:0008285~negative regulation of cell proliferation	15	6.46552	0.012946	ARG2, CXADR, IGFBP5, IGFBP3, IFI35, TGFBR2, TGFBR3, CD24A, DAB2, RASSF5, ALDH1A2, CYP1B1, NOS1, GPLD1, VGLL4
GOTERM_BP_ALL	GO:0048701~embryonic cranial skeleton morphogenesis	4	1.72414	0.0135829	TBX15, MMP14, HOXA1, TGFBR2
GOTERM_BP_ALL	GO:0060541~respiratory system development	8	3.44828	0.014839	MMP14, IGFBP5, MAN2A1, ALDH1A2, LEF1, MSC, HOXA5, TGFBR2
GOTERM_BP_ALL	GO:0034113~heterotypic cell-cell adhesion	4	1.72414	0.0149518	CD2, CXADR, MBP, PARVA
GOTERM_BP_ALL	GO:0043588~skin development	9	3.87931	0.0150776	PRKCH, ANXA1, LATS2, FRAS1, IGFBP5, TMEM79, HOXA7, EXPH5, FOSL2
GOTERM_BP_ALL	GO:0000902~cell morphogenesis	19	8.18966	0.0154134	SEMA5A, ST6GAL1, ANXA1, FOXD1, ARHGEF26, DCC, ST8SIA2, LEF1, PARVA, ANTXR1, PREX2, DAB2, LATS2, GBX2, TLX2, EPB41L3, HOXA1, MBP, MGLL
GOTERM_BP_ALL	GO:0030522~intracellular receptor signaling pathway	7	3.01724	0.0161866	IFIH1, DAB2, USP17LE, TSPAN6, ALDH1A2, IRGM1, DDX60
GOTERM_BP_ALL	GO:0055123~digestive system development	6	2.58621	0.0164746	CDX2, ALDH1A2, CYP1A1, SLC4A2, HOXA5, TGFBR2
GOTERM_BP_ALL	GO:0039531~regulation of viral-induced cytoplasmic pattern recognition receptor signaling pathway	3	1.2931	0.0167331	USP17LE, TSPAN6, DDX60
GOTERM_BP_ALL	GO:0060438~trachea development	3	1.2931	0.0167331	LEF1, HOXA5, TGFBR2
GOTERM_BP_ALL	GO:0010634~positive regulation of epithelial cell migration	6	2.58621	0.0168704	SEMA5A, ANXA1, ANXA3, PLPP3, GPLD1, TGFBR2
GOTERM_BP_ALL	GO:0061138~morphogenesis of a branching epithelium	7	3.01724	0.0171687	SEMA5A, MMP14, FOXD1, GBX2, LEF1, HOXA5, TGFBR2
GOTERM_BP_ALL	GO:0051607~defense response to virus	8	3.44828	0.0173857	IFIH1, ZBP1, USP17LE, CXADR, TSPAN6, ISG15, DDX60, OASL2
GOTERM_BP_ALL	GO:0060537~muscle tissue development	11	4.74138	0.0174419	TGFBR3, CXADR, IGFBP5, ALDH1A2, LEF1, TNNI1, CACNA1S, MSC, HOXD9, VGLL4, TGFBR2
GOTERM_BP_ALL	GO:0002218~activation of innate immune response	7	3.01724	0.0181175	IFIH1, ZBP1, USP17LE, TSPAN6, IRGM1, IFI35, DDX60
GOTERM_BP_ALL	GO:0060038~cardiac muscle cell proliferation	4	1.72414	0.0187039	TGFBR3, CXADR, VGLL4, TGFBR2
GOTERM_BP_ALL	GO:0014909~smooth muscle cell migration	5	2.15517	0.0189743	IGFBP5, IGFBP3, CYP1B1, PARVA, DDR2
GOTERM_BP_ALL	GO:0008152~metabolic process	125	53.8793	0.0194564	USP17LD, USP17LE, GALNT18, ANTXR1, BACH2, HOXA10, LGALS4, C1S1, RASSF5, HOXA3, GM5698, ZFP560, CYP1B1, HOXA1, CYP2C70, HOXA7, USP17LB, HOXA6, GLUL, USP17LC, HOXA5, USP17LA, RNF43, ST6GAL1, PRKCH, IGFBP5, SP110, LIPO3, NANOS3, IGFBP3, ACOT11, CHIT1, INPP4B, DOK1, DUXF3, FAM161A, PLPP3, GPLD1, L3MBTL3, PIK3R3, FHIT, ATP5L, SULT1A1, MAN2A1, RNF217, HOXC5, MBP, MSC, ST8SIA2, IRGM1, ISG15, FOSL2, DAZL…
GOTERM_BP_ALL	GO:0009065~glutamine family amino acid catabolic process	3	1.2931	0.0197582	ARG2, GAD1, NOS1
GOTERM_BP_ALL	GO:0010595~positive regulation of endothelial cell migration	5	2.15517	0.0201068	SEMA5A, ANXA1, ANXA3, PLPP3, GPLD1
GOTERM_BP_ALL	GO:0035739~CD4-positive, alpha-beta T cell proliferation	3	1.2931	0.0213501	CD24A, ARG2, TGFBR2
GOTERM_BP_ALL	GO:0048762~mesenchymal cell differentiation	7	3.01724	0.0215613	SEMA5A, TGFBR3, DAB2, GBX2, ALDH1A2, LEF1, TGFBR2
GOTERM_BP_ALL	GO:0035239~tube morphogenesis	10	4.31034	0.0220274	SEMA5A, MMP14, FOXD1, GBX2, ALDH1A2, LEF1, KLHL3, HOXA1, HOXA5, TGFBR2
GOTERM_BP_ALL	GO:0009605~response to external stimulus	40	17.2414	0.0226804	SEMA5A, USP17LE, WIPF1, LEF1, CST9, IFI35, DDX60, PIK3C2B, LGALS4, IFIH1, GBX2, TSPAN6, HOXA1, NOS1, MFSD2B, GLUL, OASL2, ZBP1, CADPS2, ARG2, ST6GAL1, ANXA1, CXADR, FOXD1, TGTP1, ANXA2, ANXA3, SP110, DCC, IRGM1, ISG15, PARVA, TGFBR2, CD24A, MMP14, KLHL6, ALDH1A2, CYP1A1, MGLL, ADGRL2
GOTERM_BP_ALL	GO:0016055~Wnt signaling pathway	10	4.31034	0.0228695	SEMA5A, RNF43, DAB2, LATS2, FOXD1, LEF1, PLPP3, ATP6V0C, CDK14, VGLL4
GOTERM_BP_ALL	GO:2000561~regulation of CD4-positive, alpha-beta T cell proliferation	3	1.2931	0.0229934	CD24A, ARG2, TGFBR2
GOTERM_BP_ALL	GO:0043412~macromolecule modification	50	21.5517	0.0229951	USP17LD, USP17LE, GALNT18, IFIH1, TRIM7, RASSF5, CYP1B1, NOS1, USP17LB, GLUL, USP17LC, USP17LA, RNF43, ST6GAL1, ANXA1, PRKCH, ANXA2, DCC, IGFBP3, TGFBR2, TGFBR3, DOK1, LATS2, FAM161A, PLPP3, ATP6V0C, TMEM106A, DDR2, CTF2, LEF1, PIK3R3, MAN2A1, MGAT5, RNF217, PCGF1, MBP, GALNT4, GAD1, ST8SIA2, IRGM1, ISG15, KLHL3, CD24A, TDPOZ3, DAB2, BHMT, KDM4DL, CYP1A1, TRIM75, CDK14
GOTERM_BP_ALL	GO:0198738~cell-cell signaling by wnt	10	4.31034	0.0234436	SEMA5A, RNF43, DAB2, LATS2, FOXD1, LEF1, PLPP3, ATP6V0C, CDK14, VGLL4
GOTERM_BP_ALL	GO:0032270~positive regulation of cellular protein metabolic process	25	10.7759	0.0236991	CTF2, PIK3R3, ANTXR1, RASSF5, RNF217, CYP1B1, MBP, NOS1, KHDC1A, ANXA2, DCC, IGFBP3, IRGM1, TGFBR2, DAZL, CD24A, DAB2, MMP14, FAM161A, PLPP3, ATP6V0C, VGLL4, GPLD1, TMEM106A, DDR2
GOTERM_BP_ALL	GO:2000106~regulation of leukocyte apoptotic process	5	2.15517	0.0237508	CD24A, ARG2, ST6GAL1, ANXA1, CD3G
GOTERM_BP_ALL	GO:0051094~positive regulation of developmental process	25	10.7759	0.0239885	SEMA5A, CTF2, LEF1, SLC4A2, MAN2A1, CYP1B1, HOXA5, ARG2, PRKCH, ANXA1, FOXD1, CDX2, ANXA3, DCC, IGFBP3, ST8SIA2, ISG15, TGFBR2, TGFBR3, CD24A, DAB2, MMP14, TMEM79, ADGRL2, DDR2
GOTERM_BP_ALL	GO:0045088~regulation of innate immune response	9	3.87931	0.0240227	IFIH1, ZBP1, USP17LE, KLRB1, TSPAN6, IRGM1, ISG15, IFI35, DDX60
GOTERM_BP_ALL	GO:0006464~cellular protein modification process	48	20.6897	0.0240541	USP17LD, CTF2, USP17LE, GALNT18, LEF1, PIK3R3, IFIH1, TRIM7, MAN2A1, RASSF5, MGAT5, RNF217, PCGF1, MBP, NOS1, USP17LB, USP17LC, GLUL, USP17LA, RNF43, ST6GAL1, PRKCH, GALNT4, ANXA1, ANXA2, DCC, IGFBP3, GAD1, ST8SIA2, IRGM1, KLHL3, ISG15, TGFBR2, TGFBR3, CD24A, DOK1, DAB2, BHMT, TDPOZ3, LATS2, FAM161A, KDM4DL, PLPP3, TRIM75, ATP6V0C, CDK14, TMEM106A, DDR2
GOTERM_BP_ALL	GO:0051179~localization	74	31.8966	0.0241636	SEMA5A, CLIC6, USP17LE, WIPF1, AQP9, CD3G, SLC4A2, ANTXR1, BACH2, PIK3C2B, SLC22A17, RASSF5, GM5698, CYP1B1, NOS1, HOXA7, MFSD2B, GLUL, HOXA5, CADPS2, ARG2, ANXA1, CXADR, FOXD1, IGFBP5, ANXA2, ANXA3, DCC, IGFBP3, TIMM21, SCAMP1, TGFBR2, SLC9A2, TGFBR3, INPP4B, MMP14, LATS2, TMEM79, LCP1, PLPP3, ATP6V0C, GPLD1, DDR2, LRRC15, SP100, ABCB5, LEF1, PIK3R3, FSTL1, GNAI1, ATP5L, REM1, CALHM2, GBX2, MGAT…
GOTERM_BP_ALL	GO:0036211~protein modification process	48	20.6897	0.0242542	USP17LD, CTF2, USP17LE, GALNT18, LEF1, PIK3R3, IFIH1, TRIM7, MAN2A1, RASSF5, MGAT5, RNF217, PCGF1, MBP, NOS1, USP17LB, USP17LC, GLUL, USP17LA, RNF43, ST6GAL1, PRKCH, GALNT4, ANXA1, ANXA2, DCC, IGFBP3, GAD1, ST8SIA2, IRGM1, KLHL3, ISG15, TGFBR2, TGFBR3, CD24A, DOK1, DAB2, BHMT, TDPOZ3, LATS2, FAM161A, KDM4DL, PLPP3, TRIM75, ATP6V0C, CDK14, TMEM106A, DDR2
GOTERM_BP_ALL	GO:0071466~cellular response to xenobiotic stimulus	6	2.58621	0.0246119	SULT1A1, CYP1A1, CYP1B1, CYP2C70, NOS1, GPLD1
GOTERM_BP_ALL	GO:0030099~myeloid cell differentiation	10	4.31034	0.0246226	TGFBR3, INPP4B, L3MBTL3, DAB2, ANXA2, LEF1, ISG15, HOXA7, HOXA5, TGFBR2
GOTERM_BP_ALL	GO:0022610~biological adhesion	23	9.91379	0.0246336	SEMA5A, LGALS3BP, LRRC15, ARG2, ST6GAL1, ANXA1, CXADR, DCC, LEF1, PARVA, ANTXR1, TGFBR2, CD2, CD24A, MMP14, DAB2, MEX3B, CYP1B1, MBP, HOXA7, PLPP3, MFSD2B, PAG1
GOTERM_BP_ALL	GO:0002221~pattern recognition receptor signaling pathway	6	2.58621	0.0251411	IFIH1, USP17LE, TSPAN6, IRGM1, IFI35, DDX60
GOTERM_BP_ALL	GO:0048519~negative regulation of biological process	67	28.8793	0.0262013	SEMA5A, USP17LE, WFIKKN1, IFI35, ANTXR1, BACH2, IFIH1, PRAMEL6, RASSF5, CYP1B1, NOS1, HOXA7, HOXA5, OASL2, RNF43, ARG2, ST6GAL1, ANXA1, PRKCH, CXADR, FOXD1, IGFBP5, ANXA2, IGFBP3, NANOS3, ANXA4, TGFBR2, TGFBR3, DOK1, INPP4B, TOX3, MMP14, LATS2, ALDH1A2, PLPP3, ATP6V0C, MGLL, VGLL4, GPLD1, DDR2, LRRC15, L3MBTL3, SP100, LEF1, ZSCAN4C, CST9, FSTL1, FHIT, GNAI1, REM1, TSPAN6, MGAT5, PCGF1, MBP, MSC, …
GOTERM_BP_ALL	GO:0061041~regulation of wound healing	6	2.58621	0.026247	ANXA1, ANXA2, MFSD2B, PLPP3, TGFBR2, DDR2
GOTERM_BP_ALL	GO:0006805~xenobiotic metabolic process	5	2.15517	0.0263885	SULT1A1, CYP1A1, CYP1B1, CYP2C70, NOS1
GOTERM_BP_ALL	GO:0043501~skeletal muscle adaptation	3	1.2931	0.0264302	IGFBP5, TNNI1, CACNA1S
GOTERM_BP_ALL	GO:0001819~positive regulation of cytokine production	11	4.74138	0.0264809	CD2, IFIH1, USP17LE, ANXA1, TSPAN6, NFAM1, CYP1B1, ISG15, MBP, DDX60, TMEM106A
GOTERM_BP_ALL	GO:0017144~drug metabolic process	4	1.72414	0.0266548	SULT1A1, CYP1A1, CYP2C70, NOS1
GOTERM_BP_ALL	GO:0035710~CD4-positive, alpha-beta T cell activation	5	2.15517	0.0270743	CD24A, ARG2, ANXA1, LEF1, TGFBR2
GOTERM_BP_ALL	GO:1901861~regulation of muscle tissue development	6	2.58621	0.0272593	TGFBR3, CXADR, IGFBP5, LEF1, VGLL4, TGFBR2
GOTERM_BP_ALL	GO:0044763~single-organism cellular process	122	52.5862	0.0276624	SEMA5A, USP17LD, USP17LE, WIPF1, GALNT18, SLC4A2, IFI35, ANTXR1, PREX2, RASSF5, CYP1B1, HOXA1, CYP2C70, HOXA7, MFSD2B, USP17LB, GLUL, USP17LC, HOXA5, USP17LA, ZBP1, RNF43, CADPS2, ST6GAL1, PRKCH, CXADR, IGFBP5, SP110, NANOS3, IGFBP3, ACOT11, SCAMP1, SLC9A2, INPP4B, DOK1, DUXF3, OMP, FAM161A, TMEM79, PLPP3, GPLD1, L3MBTL3, ARHGEF26, ABCB5, PIK3R3, FHIT, ATP5L, SULT1A1, CALHM2, MAN2A1, EPB41L3, MBP…
GOTERM_BP_ALL	GO:0032879~regulation of localization	39	16.8103	0.0278934	SEMA5A, CLIC6, LRRC15, SP100, USP17LE, WIPF1, LEF1, GNAI1, REM1, RASSF5, MGAT5, CYP1B1, CACNA1S, NOS1, STXBP6, HOXA7, GLUL, EXPH5, CADPS2, ARG2, ANXA1, IGFBP5, ANXA2, ANXA3, HOMER2, IGFBP3, NETO2, TGFBR2, TGFBR3, INPP4B, DAB2, MMP14, MEX3B, LATS2, LCP1, PLPP3, GPLD1, DDR2, SCN2B
GOTERM_BP_ALL	GO:0001763~morphogenesis of a branching structure	7	3.01724	0.027969	SEMA5A, MMP14, FOXD1, GBX2, LEF1, HOXA5, TGFBR2
GOTERM_BP_ALL	GO:0046620~regulation of organ growth	5	2.15517	0.0291954	TGFBR3, LATS2, CXADR, VGLL4, TGFBR2
GOTERM_BP_ALL	GO:0014706~striated muscle tissue development	10	4.31034	0.0297629	TGFBR3, CXADR, ALDH1A2, LEF1, TNNI1, CACNA1S, MSC, HOXD9, VGLL4, TGFBR2
GOTERM_BP_ALL	GO:0016070~RNA metabolic process	56	24.1379	0.0309313	ZSCAN4-PS2, BACH2, ZSCAN4-PS1, HOXA10, PRAMEL6, HOXA3, ZFP560, CYP1B1, HOXA1, AW822073, NOS1, HOXA7, HOXA6, HOXA5, OASL2, PRKCH, FOXD1, ANXA2, ANXA3, SP110, NFAM1, NANOS3, ANXA4, TGFBR3, UBTFL1, TOX3, DUXF3, PLPP3, VGLL4, DDR2, L3MBTL3, SP100, ZSCAN4B, ZSCAN4D, LEF1, ZSCAN4C, ZSCAN4F, ZSCAN4E, FSTL1, GBX2, HOXC5, PCGF1, MSC, CDX2, FOSL2, TBX15, ZSCAN4-PS3, DAB2, TLX2, SP5, HOXD9, CDK14, HOXD8, MX…
GOTERM_BP_ALL	GO:0060562~epithelial tube morphogenesis	9	3.87931	0.0313206	SEMA5A, MMP14, FOXD1, GBX2, ALDH1A2, LEF1, KLHL3, HOXA5, TGFBR2
GOTERM_BP_ALL	GO:0002758~innate immune response-activating signal transduction	6	2.58621	0.0313574	IFIH1, USP17LE, TSPAN6, IRGM1, IFI35, DDX60
GOTERM_BP_ALL	GO:0048732~gland development	11	4.74138	0.0317527	TGFBR3, ANXA1, IGFBP5, MAN2A1, ALDH1A2, LEF1, CYP1A1, HOXA3, HOXD9, HOXA5, TGFBR2
GOTERM_BP_ALL	GO:0006536~glutamate metabolic process	3	1.2931	0.0319456	TAT, GAD1, GLUL
GOTERM_BP_ALL	GO:0045843~negative regulation of striated muscle tissue development	4	1.72414	0.0328097	CXADR, LEF1, VGLL4, TGFBR2
GOTERM_BP_ALL	GO:0044267~cellular protein metabolic process	60	25.8621	0.0330017	USP17LD, USP17LE, WFIKKN1, GALNT18, ANTXR1, IFIH1, TRIM7, RASSF5, CYP1B1, NOS1, USP17LB, GLUL, USP17LC, USP17LA, RNF43, ST6GAL1, ANXA1, PRKCH, IGFBP5, ANXA2, DCC, IGFBP3, NANOS3, TGFBR2, TGFBR3, DOK1, MMP14, LATS2, FAM161A, PLPP3, ATP6V0C, VGLL4, GPLD1, TMEM106A, DDR2, CTF2, LEF1, PIK3R3, CST9, FHIT, MAN2A1, MGAT5, RNF217, PCGF1, MBP, KHDC1A, GALNT4, GAD1, ST8SIA2, IRGM1, ISG15, KLHL3, DAZL, CD24…
GOTERM_BP_ALL	GO:0007369~gastrulation	6	2.58621	0.0338502	MMP14, TLX2, LEF1, MBP, PLPP3, TGFBR2
GOTERM_BP_ALL	GO:0031338~regulation of vesicle fusion	3	1.2931	0.0338761	ANXA1, ANXA2, STXBP6
GOTERM_BP_ALL	GO:1901575~organic substance catabolic process	28	12.069	0.034306	USP17LD, USP17LE, TAT, FHIT, RNF217, CYP1B1, NOS1, USP17LB, USP17LC, USP17LA, RNF43, ARG2, ANXA2, NANOS3, IGFBP3, GAD1, LIPO3, KLHL3, ISG15, CHIT1, INPP4B, DAB2, BHMT, TDPOZ3, CYP1A1, MGLL, VGLL4, GPLD1
GOTERM_BP_ALL	GO:0002262~myeloid cell homeostasis	6	2.58621	0.034443	TGFBR3, CD24A, L3MBTL3, ANXA1, ISG15, HOXA5
GOTERM_BP_ALL	GO:1903706~regulation of hemopoiesis	10	4.31034	0.0348419	INPP4B, CD24A, MMP14, ANXA1, NFAM1, LEF1, ISG15, HOXA7, HOXA5, TGFBR2
GOTERM_BP_ALL	GO:0048635~negative regulation of muscle organ development	4	1.72414	0.0350119	CXADR, LEF1, VGLL4, TGFBR2
GOTERM_BP_ALL	GO:2000514~regulation of CD4-positive, alpha-beta T cell activation	4	1.72414	0.0350119	CD24A, ARG2, ANXA1, TGFBR2
GOTERM_BP_ALL	GO:0044093~positive regulation of molecular function	23	9.91379	0.0353129	SP100, PRKCH, USP17LE, ARHGEF26, ANXA2, ANXA3, NFAM1, ARAP2, IRGM1, ANTXR1, TGFBR2, TGFBR3, CD24A, DAB2, MEX3B, GNAL, ADAP2, MBP, NOS1, PLPP3, KHDC1A, GPLD1, DDR2
GOTERM_BP_ALL	GO:0016579~protein deubiquitination	5	2.15517	0.0353226	USP17LD, USP17LE, USP17LB, USP17LC, USP17LA
GOTERM_BP_ALL	GO:0033002~muscle cell proliferation	7	3.01724	0.0354095	TGFBR3, CXADR, IGFBP5, IGFBP3, VGLL4, TGFBR2, DDR2
GOTERM_BP_ALL	GO:1900245~positive regulation of MDA-5 signaling pathway	2	0.862069	0.0357431	USP17LE, DDX60
GOTERM_BP_ALL	GO:0048583~regulation of response to stimulus	52	22.4138	0.0358147	SEMA5A, USP17LE, WFIKKN1, IFI35, IFIH1, C1S1, CYP1B1, MFSD2B, ZBP1, RNF43, ARG2, ST6GAL1, ANXA1, PRKCH, FOXD1, IGFBP5, ANXA2, DCC, IGFBP3, NFAM1, NANOS3, TGFBR2, TGFBR3, DOK1, INPP4B, MMP14, LATS2, PLPP3, ATP6V0C, MGLL, VGLL4, GPLD1, TMEM106A, DDR2, SP100, CTF2, KLRB1, LEF1, DDX60, FSTL1, GNAI1, TSPAN6, MGAT5, TNNI1, HOMER2, IRGM1, ISG15, NETO2, CD24A, DAB2, KLHL6, CDK14
GOTERM_BP_ALL	GO:0055022~negative regulation of cardiac muscle tissue growth	3	1.2931	0.035851	CXADR, VGLL4, TGFBR2
GOTERM_BP_ALL	GO:0061117~negative regulation of heart growth	3	1.2931	0.035851	CXADR, VGLL4, TGFBR2
GOTERM_BP_ALL	GO:0031325~positive regulation of cellular metabolic process	44	18.9655	0.0358512	SP100, CTF2, LEF1, PIK3R3, ANTXR1, HOXA10, GBX2, RASSF5, RNF217, CYP1B1, HOXA1, MBP, NOS1, HOXA7, KHDC1A, HOXA5, ANXA1, FOXD1, ANXA2, CDX2, ANXA3, DCC, NANOS3, IGFBP3, IRGM1, FOSL2, TGFBR2, DAZL, CD24A, UBTFL1, TOX3, DAB2, MMP14, GNAL, FAM161A, TLX2, PLPP3, HOXD9, ATP6V0C, HOXD8, VGLL4, GPLD1, TMEM106A, DDR2
GOTERM_BP_ALL	GO:0014855~striated muscle cell proliferation	4	1.72414	0.036141	TGFBR3, CXADR, VGLL4, TGFBR2
GOTERM_BP_ALL	GO:0007566~embryo implantation	4	1.72414	0.036141	UBTFL1, ZSCAN4B, ZSCAN4A, TGFBR2
GOTERM_BP_ALL	GO:0002682~regulation of immune system process	25	10.7759	0.0361646	USP17LE, KLRB1, LEF1, IFI35, DDX60, IFIH1, C1S1, RASSF5, TSPAN6, HOXA7, PAG1, HOXA5, ZBP1, ARG2, PRKCH, ANXA1, NFAM1, IRGM1, ISG15, TGFBR2, CD24A, INPP4B, MMP14, KLHL6, GPLD1
GOTERM_BP_ALL	GO:0022603~regulation of anatomical structure morphogenesis	18	7.75862	0.0362342	SEMA5A, SP100, ST6GAL1, ANXA1, CDX2, ANXA3, PARVA, SLC4A2, TGFBR2, TGFBR3, DAB2, TLX2, EPB41L3, CYP1B1, MBP, GLUL, MGLL, HOXA5
GOTERM_BP_ALL	GO:0051241~negative regulation of multicellular organismal process	21	9.05172	0.0364988	SEMA5A, ARG2, SP100, ANXA1, CXADR, IGFBP5, ANXA2, HOMER2, ANXA4, LEF1, TGFBR2, TGFBR3, CD24A, INPP4B, DAB2, TLX2, MBP, NOS1, HOXA7, HOXA5, VGLL4
GOTERM_BP_ALL	GO:0045765~regulation of angiogenesis	8	3.44828	0.0365637	SEMA5A, SP100, ANXA1, ANXA3, CYP1B1, GLUL, HOXA5, TGFBR2
GOTERM_BP_ALL	GO:0032989~cellular component morphogenesis	19	8.18966	0.0382199	SEMA5A, ST6GAL1, ANXA1, FOXD1, ARHGEF26, DCC, ST8SIA2, LEF1, PARVA, ANTXR1, PREX2, DAB2, LATS2, GBX2, TLX2, EPB41L3, HOXA1, MBP, MGLL
GOTERM_BP_ALL	GO:0009913~epidermal cell differentiation	7	3.01724	0.0382588	PRKCH, ANXA1, LATS2, TMEM79, HOXA7, EXPH5, FOSL2
GOTERM_BP_ALL	GO:0002253~activation of immune response	12	5.17241	0.0386436	IFIH1, ZBP1, PRKCH, USP17LE, C1S1, KLHL6, TSPAN6, NFAM1, IRGM1, IFI35, DDX60, GPLD1
GOTERM_BP_ALL	GO:0007155~cell adhesion	22	9.48276	0.03964	SEMA5A, LGALS3BP, ARG2, ST6GAL1, ANXA1, CXADR, DCC, LEF1, PARVA, ANTXR1, TGFBR2, CD2, CD24A, MMP14, DAB2, MEX3B, CYP1B1, MBP, HOXA7, PLPP3, MFSD2B, PAG1
GOTERM_BP_ALL	GO:0051247~positive regulation of protein metabolic process	25	10.7759	0.039674	CTF2, PIK3R3, ANTXR1, RASSF5, RNF217, CYP1B1, MBP, NOS1, KHDC1A, ANXA2, DCC, IGFBP3, IRGM1, TGFBR2, DAZL, CD24A, DAB2, MMP14, FAM161A, PLPP3, ATP6V0C, VGLL4, GPLD1, TMEM106A, DDR2
GOTERM_BP_ALL	GO:1905476~negative regulation of protein localization to membrane	3	1.2931	0.0399301	LRRC15, DAB2, USP17LE
GOTERM_BP_ALL	GO:0044257~cellular protein catabolic process	14	6.03448	0.0407484	RNF43, USP17LD, USP17LE, ANXA2, KLHL3, ISG15, FHIT, DAB2, TDPOZ3, RNF217, USP17LB, USP17LC, VGLL4, USP17LA
GOTERM_BP_ALL	GO:1904888~cranial skeletal system development	4	1.72414	0.0408428	TBX15, MMP14, HOXA1, TGFBR2
GOTERM_BP_ALL	GO:0034754~cellular hormone metabolic process	5	2.15517	0.0411426	SULT1A1, DAB2, ALDH1A2, CYP1A1, CYP1B1
GOTERM_BP_ALL	GO:0072089~stem cell proliferation	6	2.58621	0.0411714	CD24A, RNF43, CTF2, DAB2, LEF1, HOXA3
GOTERM_BP_ALL	GO:0019941~modification-dependent protein catabolic process	12	5.17241	0.0415405	RNF43, USP17LD, TDPOZ3, DAB2, USP17LE, RNF217, KLHL3, ISG15, USP17LB, FHIT, USP17LC, USP17LA
GOTERM_BP_ALL	GO:0051091~positive regulation of sequence-specific DNA binding transcription factor activity	7	3.01724	0.0416353	TGFBR3, SP100, PRKCH, ANXA3, NFAM1, PLPP3, DDR2
GOTERM_BP_ALL	GO:0009725~response to hormone	15	6.46552	0.042035	ANXA1, IGFBP5, ANXA2, ANXA3, TAT, PIK3R3, TGFBR2, TGFBR3, SULT1A1, MMP14, DAB2, LATS2, MBP, NOS1, GPLD1
GOTERM_BP_ALL	GO:0055021~regulation of cardiac muscle tissue growth	4	1.72414	0.0420642	TGFBR3, CXADR, VGLL4, TGFBR2
GOTERM_BP_ALL	GO:0040007~growth	17	7.32759	0.0425637	SEMA5A, ANXA1, CXADR, IGFBP5, ST8SIA2, IGFBP3, TGFBR2, TGFBR3, UBTFL1, MMP14, DAB2, LATS2, EPB41L3, MGLL, HOXA5, VGLL4, DDR2
GOTERM_BP_ALL	GO:0035113~embryonic appendage morphogenesis	5	2.15517	0.0429273	HOXA10, FRAS1, ALDH1A2, LEF1, HOXD9
GOTERM_BP_ALL	GO:0030326~embryonic limb morphogenesis	5	2.15517	0.0429273	HOXA10, FRAS1, ALDH1A2, LEF1, HOXD9
GOTERM_BP_ALL	GO:0010604~positive regulation of macromolecule metabolic process	43	18.5345	0.0429548	SP100, CTF2, LEF1, PIK3R3, ANTXR1, HOXA10, GBX2, RASSF5, RNF217, CYP1B1, HOXA1, MBP, NOS1, HOXA7, KHDC1A, HOXA5, FOXD1, ANXA2, CDX2, ANXA3, DCC, NANOS3, IGFBP3, IRGM1, FOSL2, TGFBR2, DAZL, CD24A, UBTFL1, TOX3, DAB2, MMP14, FAM161A, TLX2, ALDH1A2, PLPP3, HOXD9, ATP6V0C, HOXD8, VGLL4, GPLD1, TMEM106A, DDR2
GOTERM_BP_ALL	GO:0034109~homotypic cell-cell adhesion	4	1.72414	0.0433038	CD24A, CXADR, MFSD2B, PLPP3
GOTERM_BP_ALL	GO:0090092~regulation of transmembrane receptor protein serine/threonine kinase signaling pathway	7	3.01724	0.043407	TGFBR3, DAB2, LATS2, FOXD1, WFIKKN1, FSTL1, TGFBR2
GOTERM_BP_ALL	GO:0050673~epithelial cell proliferation	10	4.31034	0.0435361	SEMA5A, TGFBR3, MMP14, DAB2, CXADR, IGFBP5, ALDH1A2, IGFBP3, GLUL, HOXA5
GOTERM_BP_ALL	GO:0065008~regulation of biological quality	52	22.4138	0.0439696	SEMA5A, SLC4A2, SLC22A17, CYP1B1, NOS1, MFSD2B, GLUL, HOXA5, CADPS2, ANXA1, CXADR, FOXD1, IGFBP5, ANXA2, SLC9A2, TGFBR3, INPP4B, ALDH1A2, TMEM79, PLPP3, ATP6V0C, MGLL, GPLD1, L3MBTL3, SP100, ZSCAN4D, ABCB5, LEF1, ZSCAN4C, ZSCAN4F, FSTL1, SULT1A1, EPB41L3, MBP, CACNA1S, TSPAN1, GABRA1, HOMER2, GAD1, ST8SIA2, IRGM1, ISG15, KLHL3, PARVA, DAZL, CD24A, DAB2, GNAL, CYP1A1, XKR6, ADGRL2, SCN2B
GOTERM_BP_ALL	GO:0022617~extracellular matrix disassembly	3	1.2931	0.0441756	SEMA5A, LCP1, DDR2
GOTERM_BP_ALL	GO:0045577~regulation of B cell differentiation	3	1.2931	0.0441756	CD24A, MMP14, NFAM1
GOTERM_BP_ALL	GO:0009954~proximal/distal pattern formation	3	1.2931	0.0441756	HOXA10, ALDH1A2, HOXD9
GOTERM_BP_ALL	GO:0032696~negative regulation of interleukin-13 production	2	0.862069	0.0444785	ARG2, LEF1
GOTERM_BP_ALL	GO:0022408~negative regulation of cell-cell adhesion	6	2.58621	0.0448338	CD24A, ARG2, ANXA1, LEF1, MBP, PAG1
GOTERM_BP_ALL	GO:1901605~alpha-amino acid metabolic process	6	2.58621	0.0453076	BHMT, ARG2, TAT, GAD1, NOS1, GLUL
GOTERM_BP_ALL	GO:0043065~positive regulation of apoptotic process	12	5.17241	0.0461636	ZBP1, CD24A, CALHM2, ANXA1, LATS2, SP110, ALDH1A2, IGFBP3, CYP1B1, KHDC1A, GPLD1, HOXA5
GOTERM_BP_ALL	GO:0043632~modification-dependent macromolecule catabolic process	12	5.17241	0.0461636	RNF43, USP17LD, TDPOZ3, DAB2, USP17LE, RNF217, KLHL3, ISG15, USP17LB, FHIT, USP17LC, USP17LA
GOTERM_BP_ALL	GO:0051090~regulation of sequence-specific DNA binding transcription factor activity	9	3.87931	0.0465262	TGFBR3, SP100, PRKCH, ANXA3, ANXA4, NFAM1, CYP1B1, PLPP3, DDR2
GOTERM_BP_ALL	GO:1902105~regulation of leukocyte differentiation	8	3.44828	0.0471578	INPP4B, CD24A, MMP14, ANXA1, NFAM1, LEF1, HOXA7, TGFBR2
GOTERM_BP_ALL	GO:0042110~T cell activation	11	4.74138	0.0474275	CD2, CD24A, ARG2, ANXA1, CXADR, LEF1, CD3G, LCP1, CD3D, PAG1, TGFBR2
GOTERM_BP_ALL	GO:0043068~positive regulation of programmed cell death	12	5.17241	0.0481903	ZBP1, CD24A, CALHM2, ANXA1, LATS2, SP110, ALDH1A2, IGFBP3, CYP1B1, KHDC1A, GPLD1, HOXA5
GOTERM_BP_ALL	GO:0009056~catabolic process	32	13.7931	0.0484032	USP17LD, USP17LE, TAT, FHIT, PIK3C2B, RNF217, CYP1B1, NOS1, CYP2C70, USP17LB, USP17LC, USP17LA, RNF43, ARG2, ANXA2, NANOS3, IGFBP3, GAD1, LIPO3, IRGM1, KLHL3, ISG15, CHIT1, INPP4B, DAB2, BHMT, MMP14, TDPOZ3, CYP1A1, MGLL, VGLL4, GPLD1
GOTERM_BP_ALL	GO:0031100~animal organ regeneration	4	1.72414	0.0484432	TGFBR3, ANXA3, LCP1, TGFBR2
GOTERM_BP_ALL	GO:0050776~regulation of immune response	17	7.32759	0.0486723	ZBP1, ARG2, PRKCH, USP17LE, ANXA1, KLRB1, NFAM1, IRGM1, ISG15, IFI35, DDX60, IFIH1, CD24A, C1S1, KLHL6, TSPAN6, GPLD1
GOTERM_BP_ALL	GO:0002521~leukocyte differentiation	12	5.17241	0.0490178	INPP4B, CD24A, L3MBTL3, MMP14, ANXA1, ANXA2, NFAM1, LEF1, CD3G, HOXA7, CD3D, TGFBR2
GOTERM_BP_ALL	GO:0051704~multi-organism process	39	16.8103	0.0490791	LRRC15, SP100, USP17LE, ZSCAN4B, WIPF1, ZSCAN4A, SPESP1, LEF1, TMPRSS2, CST9, SLC4A2, DDX60, LGALS4, HOXA10, IFIH1, TSPAN6, NOS1, OASL2, ZBP1, ARG2, CXADR, TGTP1, IGFBP5, ANXA2, ANXA3, SP110, NANOS3, GAD1, IRGM1, ISG15, LHFPL2, TGFBR2, DAZL, CD24A, UBTFL1, KLHL6, CYP1A1, HOXD9, ADGRL2
GOTERM_BP_ALL	GO:0048872~homeostasis of number of cells	8	3.44828	0.0493443	TGFBR3, CADPS2, CD24A, L3MBTL3, ANXA1, ISG15, FSTL1, HOXA5
GOTERM_BP_ALL	GO:0060759~regulation of response to cytokine stimulus	5	2.15517	0.0495681	IFIH1, ZBP1, CD24A, IRGM1, ISG15
GOTERM_BP_ALL	GO:0048534~hematopoietic or lymphoid organ development	17	7.32759	0.0496395	L3MBTL3, ANXA1, ANXA2, NFAM1, LEF1, ISG15, CD3G, CD3D, TGFBR2, TGFBR3, CD24A, INPP4B, MMP14, DAB2, HOXA3, HOXA7, HOXA5

## Sheet: GO_Down BAZ2AdTAM and siBAZ2A
Category	GO DOWNregulated genes by BAZ2A-dTAM & DOWNregulated in siRNA-BAZ2A	Count	%	PValue	Genes
GOTERM_BP_ALL	GO:0044707~single-multicellular organism process	92	49.1979	7.88125e-07	COL18A1, FKBP10, PHLDB1, CHD5, ARRB1, HIF3A, JADE2, SLC4A3, LIPA, IL27RA, SPN, CDH4, DNMT3L, GM2A, ANPEP, RAC2, EFHD1, PLCE1, CHAC1, TGM3, CMKLR1, TEAD4, KCNH2, PCYT1B, ADGRV1, TRIM63, NFKBIL1, TFEB, CACNA2D2, LSR, ATP1B2, MAPK8IP2, DUSP9, CYP39A1, SELENON, SLC7A5, EVC, COL4A2, ADGRB2, COL4A1, MFNG, OAS3, ADGRB1, DMC1, OBSL1, SHANK3, MATN3, MDFI, RAPGEF3, MATN2, RNF165, PLEC, SEMA7A, CALCA, MYRF,…
GOTERM_BP_ALL	GO:0048869~cellular developmental process	71	37.9679	2.64586e-06	COL18A1, PHLDB1, CHD5, 1700013H16RIK, JADE2, LIPA, SPN, CDH4, DNMT3L, ANPEP, RAC2, EFHD1, CHAC1, TGM3, CMKLR1, TEAD4, ADGRV1, CACNA2D2, LSR, ATP1B2, ARAP1, MAPK8IP2, SELENON, SLC7A5, COL4A2, COL4A1, MFNG, ADGRB1, DMC1, TRIB3, OBSL1, SHANK3, MDFI, RAPGEF3, MATN2, RNF165, PLEC, SEMA7A, CALCA, MYRF, ZBTB46, PALM3, DTX1, RASAL1, TULP1, PLA2G5, NDRG2, GATA2, KLK8, IGSF9, ACAN, TBX21, PGK1, MYH14, S1PR…
GOTERM_BP_ALL	GO:0044763~single-organism cellular process	129	68.984	2.90826e-06	PHLDB1, 1700013H16RIK, JADE2, SLC4A3, LEXM, LIPA, IL27RA, CDH4, RASSF4, WDR93, ANPEP, TEKT1, PLCE1, KIF21B, CHAC1, TGM3, PDK2, CMKLR1, TNS1, KCNH2, IGFBP2, CACNA2D2, ATP1B2, MAPK8IP2, MAPK8IP1, CYP39A1, SELENON, SLC9A5, COL4A2, ADGRB2, COL4A1, MFNG, ADGRB1, TRIB3, OBSL1, CALCA, SEMA7A, PNP2, DTX1, FIGNL2, RASAL1, PLA2G5, NDRG2, GATA2, KLK8, IGSF9, ADAMTS14, GRK3, STC2, PGK1, MYH14, NPHP4, OTX2, P…
GOTERM_BP_ALL	GO:0051239~regulation of multicellular organismal process	55	29.4118	5.34412e-06	COL18A1, PHLDB1, ARRB1, JADE2, SLC4A3, IL27RA, SPN, CDH4, ANPEP, UBASH3A, CMKLR1, TEAD4, KCNH2, ADGRV1, TRIM63, NFKBIL1, CACNA2D2, ATP1B2, DUSP9, SELENON, SLC7A5, COL4A2, ADGRB2, OAS3, ADGRB1, OBSL1, SHANK3, RAPGEF3, SEMA7A, CALCA, MYRF, PNP2, ZBTB46, DTX1, RASAL1, NDRG2, GATA2, KLK8, TBX21, STC2, PGK1, S1PR3, OTX2, CHGA, HOPX, SYT7, KRT17, CD6, ADM2, WNK3, CNTN2, HCN2, NODAL, FGF10, CBLN1
GOTERM_BP_ALL	GO:0032502~developmental process	89	47.5936	7.7899e-06	COL18A1, FKBP10, PHLDB1, CHD5, 1700013H16RIK, ARRB1, HIF3A, JADE2, LIPA, IL27RA, SPN, CDH4, DNMT3L, SCML2, ANPEP, RAC2, EFHD1, PLCE1, CHAC1, TGM3, CMKLR1, TEAD4, PCYT1B, ADGRV1, IGFBP2, TFEB, CACNA2D2, LSR, ATP1B2, ARAP1, MAPK8IP2, DUSP9, SELENON, SLC7A5, EVC, COL4A2, ADGRB2, COL4A1, MFNG, ADGRB1, DMC1, TRIB3, OBSL1, SHANK3, MATN3, MDFI, RAPGEF3, MATN2, RNF165, PLEC, SEMA7A, CALCA, MYRF, ZBTB46, …
GOTERM_BP_ALL	GO:0048856~anatomical structure development	84	44.9198	9.72259e-06	COL18A1, FKBP10, PHLDB1, CHD5, 1700013H16RIK, ARRB1, HIF3A, JADE2, LIPA, IL27RA, SPN, CDH4, DNMT3L, SCML2, ANPEP, RAC2, EFHD1, PLCE1, CHAC1, TGM3, TEAD4, PCYT1B, ADGRV1, TFEB, CACNA2D2, LSR, ATP1B2, ARAP1, MAPK8IP2, DUSP9, SELENON, SLC7A5, EVC, COL4A2, ADGRB2, COL4A1, MFNG, ADGRB1, DMC1, OBSL1, SHANK3, MATN3, MDFI, RAPGEF3, MATN2, RNF165, PLEC, SEMA7A, CALCA, MYRF, ZBTB46, PALM3, DTX1, RASAL1, TU…
GOTERM_BP_ALL	GO:0044767~single-organism developmental process	88	47.0588	1.03385e-05	COL18A1, FKBP10, PHLDB1, CHD5, 1700013H16RIK, ARRB1, HIF3A, JADE2, LIPA, IL27RA, SPN, CDH4, DNMT3L, ANPEP, RAC2, EFHD1, PLCE1, CHAC1, TGM3, CMKLR1, TEAD4, PCYT1B, ADGRV1, IGFBP2, TFEB, CACNA2D2, LSR, ATP1B2, ARAP1, MAPK8IP2, DUSP9, SELENON, SLC7A5, EVC, COL4A2, ADGRB2, COL4A1, MFNG, ADGRB1, DMC1, TRIB3, OBSL1, SHANK3, MATN3, MDFI, RAPGEF3, MATN2, RNF165, PLEC, SEMA7A, CALCA, MYRF, ZBTB46, PALM3, …
GOTERM_BP_ALL	GO:0030154~cell differentiation	67	35.8289	1.09821e-05	COL18A1, PHLDB1, CHD5, 1700013H16RIK, JADE2, SPN, CDH4, DNMT3L, ANPEP, RAC2, EFHD1, CHAC1, TGM3, CMKLR1, TEAD4, ADGRV1, CACNA2D2, LSR, ATP1B2, MAPK8IP2, SELENON, SLC7A5, COL4A2, COL4A1, MFNG, ADGRB1, DMC1, TRIB3, OBSL1, SHANK3, MDFI, RAPGEF3, MATN2, RNF165, PLEC, SEMA7A, CALCA, MYRF, ZBTB46, DTX1, RASAL1, TULP1, PLA2G5, NDRG2, GATA2, KLK8, IGSF9, ACAN, TBX21, PGK1, S1PR3, NPHP4, OTX2, ADAD2, PRAM…
GOTERM_BP_ALL	GO:0023051~regulation of signaling	55	29.4118	1.20788e-05	HRK, ARHGAP8, CHD5, ARRB1, PLCE1, CHAC1, UBASH3A, PDK2, CMKLR1, ADGRV1, NFKBIL1, IGFBP2, CACNA2D2, ARAP1, MAPK8IP2, DUSP9, MAPK8IP1, SELENON, EVC, RRAGB, MFNG, OAS3, ADGRB1, TRIB3, SHANK3, MDFI, RNF165, SLC24A1, SEMA7A, CALCA, PALM3, DTX1, RASAL1, DENND3, PLA2G5, NDRG2, GATA2, GRK3, NPHP4, LY6G6E, LEFTY2, TBC1D16, CHGA, MPP2, G0S2, GCK, SYT7, PFKL, SLC6A9, CSPG5, CNTN2, HCN2, NODAL, FGF10, CBLN1
GOTERM_BP_ALL	GO:0048731~system development	70	37.4332	4.22042e-05	COL18A1, FKBP10, CHD5, ARRB1, HIF3A, JADE2, LIPA, IL27RA, SPN, CDH4, DNMT3L, ANPEP, RAC2, EFHD1, PLCE1, CHAC1, TGM3, TEAD4, PCYT1B, ADGRV1, TFEB, LSR, ATP1B2, MAPK8IP2, SELENON, SLC7A5, EVC, COL4A2, ADGRB2, COL4A1, MFNG, ADGRB1, DMC1, OBSL1, SHANK3, MATN3, MDFI, RAPGEF3, MATN2, RNF165, PLEC, SEMA7A, CALCA, MYRF, ZBTB46, DTX1, RASAL1, TULP1, NDRG2, GATA2, KLK8, IGSF9, ACAN, MTHFD1L, TBX21, STC2, P…
GOTERM_BP_ALL	GO:0010646~regulation of cell communication	53	28.3422	4.541e-05	HRK, ARHGAP8, CHD5, ARRB1, PLCE1, CHAC1, UBASH3A, PDK2, CMKLR1, ADGRV1, NFKBIL1, IGFBP2, CACNA2D2, MAPK8IP2, DUSP9, MAPK8IP1, SELENON, EVC, RRAGB, MFNG, OAS3, ADGRB1, TRIB3, SHANK3, MDFI, RNF165, SLC24A1, SEMA7A, CALCA, PALM3, DTX1, RASAL1, DENND3, PLA2G5, NDRG2, GATA2, GRK3, NPHP4, LY6G6E, LEFTY2, CHGA, MPP2, G0S2, GCK, SYT7, PFKL, SLC6A9, CSPG5, CNTN2, HCN2, NODAL, FGF10, CBLN1
GOTERM_BP_ALL	GO:0009653~anatomical structure morphogenesis	45	24.0642	8.4875e-05	COL18A1, FKBP10, SEMA7A, PHLDB1, PALM3, RASAL1, TULP1, JADE2, HIF3A, GATA2, KLK8, LIPA, ACAN, CDH4, SCML2, MTHFD1L, ANPEP, TBX21, RAC2, PGK1, MYH14, OTX2, TEAD4, ARAP1, MAPK8IP2, HOPX, KRT17, COL4A2, ADGRB2, COL4A1, MFNG, ADM2, ADGRB1, CSPG5, CNTN2, OBSL1, SHANK3, NODAL, MDFI, RAPGEF3, RNF165, FGF10, MATN2, CBLN1, PLEC
GOTERM_BP_ALL	GO:0050793~regulation of developmental process	46	24.5989	0.000109486	SEMA7A, CALCA, PHLDB1, MYRF, ZBTB46, PALM3, DTX1, CHD5, RASAL1, PLA2G5, JADE2, GATA2, KLK8, IL27RA, CDH4, TBX21, STC2, RAC2, PGK1, MYH14, S1PR3, OTX2, CMKLR1, TEAD4, ADGRV1, CACNA2D2, ARAP1, ATP1B2, PRAMEL1, DUSP9, HOPX, SLC7A5, KRT17, COL4A2, ADGRB2, ADM2, ADGRB1, CSPG5, CNTN2, TRIB3, OBSL1, SHANK3, NODAL, RAPGEF3, FGF10, CBLN1
GOTERM_BP_ALL	GO:0007275~multicellular organism development	74	39.5722	0.000157643	COL18A1, FKBP10, PHLDB1, CHD5, ARRB1, HIF3A, JADE2, LIPA, IL27RA, SPN, CDH4, DNMT3L, ANPEP, RAC2, EFHD1, PLCE1, CHAC1, TGM3, TEAD4, PCYT1B, ADGRV1, TFEB, LSR, ATP1B2, MAPK8IP2, DUSP9, SELENON, SLC7A5, EVC, COL4A2, ADGRB2, COL4A1, MFNG, ADGRB1, DMC1, OBSL1, SHANK3, MATN3, MDFI, RAPGEF3, MATN2, RNF165, PLEC, SEMA7A, CALCA, MYRF, ZBTB46, DTX1, RASAL1, TULP1, NDRG2, GATA2, KLK8, IGSF9, ACAN, MTHFD1L,…
GOTERM_BP_ALL	GO:0048468~cell development	41	21.9251	0.000179412	COL18A1, SEMA7A, CALCA, MYRF, DTX1, CHD5, 1700013H16RIK, RASAL1, TULP1, JADE2, GATA2, KLK8, IGSF9, ACAN, CDH4, RAC2, EFHD1, NPHP4, S1PR3, OTX2, ADAD2, ADGRV1, CACNA2D2, LSR, ATP1B2, MAPK8IP2, SELENON, SLC7A5, RSPH1, DMRTC2, DMC1, CSPG5, CNTN2, SYCP3, OBSL1, SHANK3, NODAL, RAPGEF3, RNF165, MATN2, PLEC
GOTERM_BP_ALL	GO:0048518~positive regulation of biological process	82	43.8503	0.000220962	HRK, COL18A1, PHLDB1, ARHGAP8, CHD5, ARRB1, HIF3A, JADE2, LEXM, IL27RA, SPN, CDH4, DNMT3L, RAC2, PLCE1, UBASH3A, CMKLR1, TEAD4, KCNH2, ADGRV1, NFKBIL1, IGFBP2, TFEB, CACNA2D2, ATP1B2, ARAP1, MAPK8IP2, UTF1, DUSP9, MAPK8IP1, SELENON, SLC7A5, EVC, ADGRB2, RRAGB, MFNG, OAS3, ADGRB1, TRIB3, OBSL1, SHANK3, RAPGEF3, RNF165, SLC24A1, SEMA7A, CALCA, MYRF, PNP2, ZBTB46, RASAL1, TULP1, PLA2G5, GATA2, GRK3,…
GOTERM_BP_ALL	GO:0051094~positive regulation of developmental process	30	16.0428	0.000235724	SEMA7A, CALCA, PHLDB1, MYRF, ZBTB46, RASAL1, PLA2G5, JADE2, GATA2, CDH4, TBX21, OTX2, CMKLR1, TEAD4, ADGRV1, CACNA2D2, ATP1B2, HOPX, SLC7A5, KRT17, ADGRB2, ADM2, ADGRB1, CSPG5, OBSL1, SHANK3, NODAL, RAPGEF3, FGF10, CBLN1
GOTERM_BP_ALL	GO:0098739~import across plasma membrane	8	4.27807	0.000272166	KCNH2, SLC7A5, SLC9A5, SLC6A9, SLC1A4, ATP1B2, SLC2A5, HCN2
GOTERM_BP_ALL	GO:0051241~negative regulation of multicellular organismal process	26	13.9037	0.000380901	SEMA7A, CALCA, ZBTB46, DTX1, ARRB1, NDRG2, GATA2, KLK8, IL27RA, ANPEP, TBX21, STC2, PGK1, CMKLR1, TRIM63, NFKBIL1, ATP1B2, COL4A2, ADGRB2, OAS3, WNK3, ADGRB1, CNTN2, NODAL, RAPGEF3, CBLN1
GOTERM_BP_ALL	GO:0009966~regulation of signal transduction	44	23.5294	0.000408843	HRK, SEMA7A, CALCA, ARHGAP8, PALM3, DTX1, CHD5, RASAL1, DENND3, ARRB1, PLA2G5, NDRG2, GATA2, GRK3, PLCE1, NPHP4, CHAC1, UBASH3A, LY6G6E, LEFTY2, PDK2, CMKLR1, CHGA, ADGRV1, NFKBIL1, IGFBP2, G0S2, MAPK8IP2, DUSP9, MAPK8IP1, SELENON, EVC, SLC6A9, RRAGB, OAS3, MFNG, CNTN2, TRIB3, SHANK3, NODAL, MDFI, RNF165, FGF10, CBLN1
GOTERM_BP_ALL	GO:0010648~negative regulation of cell communication	26	13.9037	0.00046737	SLC24A1, CALCA, PALM3, RASAL1, ARRB1, NDRG2, GATA2, GRK3, NPHP4, CHAC1, UBASH3A, LY6G6E, CHGA, NFKBIL1, MAPK8IP2, DUSP9, GCK, MAPK8IP1, PFKL, SLC6A9, OAS3, SHANK3, NODAL, MDFI, FGF10, CBLN1
GOTERM_BP_ALL	GO:0023057~negative regulation of signaling	26	13.9037	0.000486604	SLC24A1, CALCA, PALM3, RASAL1, ARRB1, NDRG2, GATA2, GRK3, NPHP4, CHAC1, UBASH3A, LY6G6E, CHGA, NFKBIL1, MAPK8IP2, DUSP9, GCK, MAPK8IP1, PFKL, SLC6A9, OAS3, SHANK3, NODAL, MDFI, FGF10, CBLN1
GOTERM_BP_ALL	GO:0007166~cell surface receptor signaling pathway	41	21.9251	0.000514412	SEMA7A, PALM3, DTX1, ARRB1, JADE2, NDRG2, GATA2, IL27RA, SPN, ADAMTS14, PLCE1, NPHP4, S1PR3, CHAC1, UBASH3A, LEFTY2, PDK2, CMKLR1, MPP2, ADGRV1, NFKBIL1, G0S2, ARAP1, MAPK8IP2, KRT18, EVC, SLC6A9, COL4A2, CD6, ADGRB2, COL4A1, OAS3, MFNG, ADGRB1, CNTN2, SHANK3, NODAL, MDFI, RNF165, FGF10, CBLN1
GOTERM_BP_ALL	GO:0048522~positive regulation of cellular process	74	39.5722	0.000521463	HRK, COL18A1, PHLDB1, ARHGAP8, CHD5, ARRB1, HIF3A, JADE2, LEXM, IL27RA, SPN, CDH4, DNMT3L, RAC2, PLCE1, CMKLR1, TEAD4, KCNH2, ADGRV1, IGFBP2, TFEB, ATP1B2, ARAP1, MAPK8IP2, UTF1, DUSP9, MAPK8IP1, SELENON, SLC7A5, EVC, ADGRB2, RRAGB, MFNG, ADGRB1, TRIB3, OBSL1, SHANK3, RAPGEF3, RNF165, SLC24A1, SEMA7A, CALCA, MYRF, ZBTB46, RASAL1, TULP1, PLA2G5, GATA2, GRK3, TBX21, NPHP4, OTX2, PRODH, TAF9B, LEFTY…
GOTERM_BP_ALL	GO:0044057~regulation of system process	15	8.02139	0.000711373	CHGA, KCNH2, CALCA, TRIM63, MYRF, CACNA2D2, SLC4A3, KLK8, HOPX, SELENON, ADM2, ANPEP, WNK3, HCN2, FGF10
GOTERM_BP_ALL	GO:0051240~positive regulation of multicellular organismal process	33	17.6471	0.000712509	COL18A1, SEMA7A, CALCA, PHLDB1, MYRF, PNP2, ZBTB46, RASAL1, JADE2, GATA2, IL27RA, SPN, CDH4, TBX21, OTX2, CHGA, TEAD4, ADGRV1, CACNA2D2, ATP1B2, SLC7A5, KRT17, CD6, ADGRB2, OAS3, ADM2, ADGRB1, OBSL1, SHANK3, NODAL, RAPGEF3, FGF10, CBLN1
GOTERM_BP_ALL	GO:0032501~multicellular organismal process	102	54.5455	0.000726177	PHLDB1, 1700013H16RIK, JADE2, SLC4A3, LIPA, IL27RA, CDH4, ANPEP, PLCE1, UBASH3A, CHAC1, TGM3, CMKLR1, KCNH2, NFKBIL1, IGFBP2, CACNA2D2, ATP1B2, MAPK8IP2, CYP39A1, SELENON, COL4A2, ADGRB2, COL4A1, MFNG, ADGRB1, OBSL1, CALCA, SEMA7A, TMEM63C, PDE1B, PNP2, DTX1, SLC1A4, RASAL1, PLA2G5, NDRG2, GATA2, KLK8, IGSF9, STC2, PGK1, MYH14, NPHP4, OTX2, HOPX, SYT7, WNK3, DMRTC2, CNTN2, CSPG5, NODAL, FGF10, CO…
GOTERM_BP_ALL	GO:0022603~regulation of anatomical structure morphogenesis	22	11.7647	0.000755344	PHLDB1, SEMA7A, PALM3, RASAL1, ARAP1, GATA2, CDH4, ADGRB2, COL4A2, ADM2, ADGRB1, RAC2, PGK1, CSPG5, CNTN2, MYH14, OTX2, OBSL1, SHANK3, NODAL, RAPGEF3, FGF10
GOTERM_BP_ALL	GO:0051093~negative regulation of developmental process	23	12.2995	0.000778246	SEMA7A, CALCA, ADGRV1, ZBTB46, DTX1, PRAMEL1, ATP1B2, GATA2, KLK8, HOPX, ADGRB2, COL4A2, TBX21, STC2, ADGRB1, PGK1, CNTN2, TRIB3, S1PR3, NODAL, RAPGEF3, CBLN1, FGF10
GOTERM_BP_ALL	GO:0008277~regulation of G-protein coupled receptor protein signaling pathway	7	3.74332	0.000825029	CHGA, GRK3, CALCA, PLCE1, CNTN2, ARRB1, LY6G6E
GOTERM_BP_ALL	GO:0098657~import into cell	8	4.27807	0.000952122	KCNH2, SLC7A5, SLC9A5, SLC6A9, SLC1A4, ATP1B2, SLC2A5, HCN2
GOTERM_BP_ALL	GO:0048646~anatomical structure formation involved in morphogenesis	23	12.2995	0.000976924	TEAD4, COL18A1, PHLDB1, HIF3A, GATA2, HOPX, ADGRB2, MTHFD1L, COL4A2, COL4A1, ADM2, ANPEP, MFNG, ADGRB1, PGK1, OTX2, OBSL1, SHANK3, NODAL, RAPGEF3, CBLN1, FGF10, PLEC
GOTERM_BP_ALL	GO:1904064~positive regulation of cation transmembrane transport	8	4.27807	0.00121741	KCNH2, SLC7A5, SLC6A9, STAC2, WNK3, ATP1B2, SHANK3, RAPGEF3
GOTERM_BP_ALL	GO:0008593~regulation of Notch signaling pathway	6	3.20856	0.00127461	MFNG, DTX1, ARRB1, CHAC1, GATA2, FGF10
GOTERM_BP_ALL	GO:0048519~negative regulation of biological process	69	36.8984	0.0013167	ARHGAP8, CHD5, ARRB1, IL27RA, SPN, DNMT3L, SCML2, ANPEP, CHAC1, UBASH3A, CMKLR1, KCNH2, ADGRV1, TRIM63, USP44, NFKBIL1, ATP1B2, ARAP1, MAPK8IP2, DUSP9, MAPK8IP1, SELENON, SLC7A5, COL4A2, ADGRB2, OAS3, ADGRB1, TRIB3, SHANK3, MDFI, RAPGEF3, PLEC, RTN2, SLC24A1, SEMA7A, CALCA, ZBTB46, PALM3, DTX1, RASAL1, PLA2G5, NDRG2, GATA2, KLK8, ACAN, GRK3, TBX21, CAMK2N2, STC2, PGK1, S1PR3, NPHP4, TAF9B, LY6G6E…
GOTERM_BP_ALL	GO:0006811~ion transport	28	14.9733	0.00132708	SLC24A1, CALCA, TMEM63C, SLC1A4, PCTP, PLA2G5, SLC4A3, STC2, KCNH2, ANO8, CACNA2D2, TMC7, ATP1B2, MAPK8IP2, GCK, SYT7, SELENON, SLC7A5, SLC9A5, SLC6A9, SLCO4A1, STAC2, WNK3, SLCO2A1, SLC22A7, SHANK3, RAPGEF3, HCN2
GOTERM_BP_ALL	GO:0000902~cell morphogenesis	21	11.2299	0.00136258	COL18A1, SEMA7A, PALM3, RASAL1, JADE2, ARAP1, MAPK8IP2, KLK8, LIPA, CDH4, RAC2, CSPG5, CNTN2, MYH14, OTX2, OBSL1, SHANK3, NODAL, RNF165, PLEC, MATN2
GOTERM_BP_ALL	GO:0051130~positive regulation of cellular component organization	26	13.9037	0.00138467	HRK, SEMA7A, PHLDB1, RASAL1, ARRB1, TULP1, PLA2G5, GATA2, CDH4, RAC2, PLCE1, NPHP4, ARAP1, ATP1B2, HOPX, SYT7, ADGRB2, STAC2, DMRTC2, WNK3, ADGRB1, CSPG5, OBSL1, SHANK3, RAPGEF3, CBLN1
GOTERM_BP_ALL	GO:0032990~cell part morphogenesis	16	8.55615	0.00148857	SEMA7A, RASAL1, JADE2, MAPK8IP2, KLK8, CDH4, RAC2, CSPG5, CNTN2, MYH14, OTX2, OBSL1, SHANK3, RNF165, PLEC, MATN2
GOTERM_BP_ALL	GO:0008016~regulation of heart contraction	8	4.27807	0.00158164	CHGA, KCNH2, CALCA, ADM2, CACNA2D2, SLC4A3, HCN2, HOPX
GOTERM_BP_ALL	GO:0023052~signaling	82	43.8503	0.00170109	HRK, ARHGAP8, CHD5, ARRB1, JADE2, SLC4A3, IL27RA, SPN, RASSF4, ANPEP, RAC2, PLCE1, CHAC1, UBASH3A, PDK2, CMKLR1, TNS1, TEAD4, KCNH2, ADGRV1, NFKBIL1, IGFBP2, CACNA2D2, ARAP1, MAPK8IP2, DUSP9, MAPK8IP1, SELENON, EVC, COL4A2, ADGRB2, COL4A1, RRAGB, MFNG, OAS3, ADGRB1, TRIB3, SHANK3, MDFI, RAPGEF3, RNF165, PLEC, SLC24A1, SEMA7A, CALCA, PDE1B, PALM3, DTX1, RASAL1, DENND3, PLA2G5, RASGRP2, NDRG2, GATA…
GOTERM_BP_ALL	GO:0098609~cell-cell adhesion	19	10.1604	0.00173935	CALCA, H2-EB1, ADGRV1, IGFBP2, DTX1, ATP1B2, IGSF9, IL27RA, MAPK8IP1, SPN, CDH4, CD6, TBX21, RAC2, CNTN2, OBSL1, B4GALNT2, NODAL, CBLN1
GOTERM_BP_ALL	GO:0001894~tissue homeostasis	9	4.81283	0.0018843	CALCA, ADGRV1, RAC2, NPHP4, LSR, ATP1B2, TULP1, GATA2, LIPA
GOTERM_BP_ALL	GO:1904062~regulation of cation transmembrane transport	11	5.88235	0.00191789	KCNH2, SELENON, SLC7A5, SLC6A9, STAC2, WNK3, ATP1B2, MAPK8IP2, SHANK3, RAPGEF3, HCN2
GOTERM_BP_ALL	GO:0034767~positive regulation of ion transmembrane transport	8	4.27807	0.00192993	KCNH2, SLC7A5, SLC6A9, STAC2, WNK3, ATP1B2, SHANK3, RAPGEF3
GOTERM_BP_ALL	GO:0032989~cellular component morphogenesis	22	11.7647	0.00203313	COL18A1, PHLDB1, SEMA7A, PALM3, RASAL1, JADE2, ARAP1, MAPK8IP2, KLK8, LIPA, CDH4, RAC2, CSPG5, CNTN2, MYH14, OTX2, OBSL1, SHANK3, NODAL, RNF165, PLEC, MATN2
GOTERM_BP_ALL	GO:0007399~nervous system development	37	19.7861	0.00214638	SEMA7A, MYRF, DTX1, CHD5, RASAL1, TULP1, JADE2, NDRG2, GATA2, KLK8, IGSF9, ACAN, CDH4, MTHFD1L, RAC2, EFHD1, NPHP4, OTX2, CHAC1, TGM3, ADGRV1, ATP1B2, MAPK8IP2, SLC7A5, ADGRB2, COL4A1, ADGRB1, CSPG5, CNTN2, OBSL1, SHANK3, NODAL, RNF165, FGF10, MATN2, CBLN1, PLEC
GOTERM_BP_ALL	GO:0022401~negative adaptation of signaling pathway	4	2.13904	0.00217261	GRK3, CALCA, ARRB1, LY6G6E
GOTERM_BP_ALL	GO:0002029~desensitization of G-protein coupled receptor protein signaling pathway	4	2.13904	0.00217261	GRK3, CALCA, ARRB1, LY6G6E
GOTERM_BP_ALL	GO:0007289~spermatid nucleus differentiation	4	2.13904	0.00217261	DMRTC2, 1700013H16RIK, CHD5, SYCP3
GOTERM_BP_ALL	GO:0034764~positive regulation of transmembrane transport	8	4.27807	0.00231063	KCNH2, SLC7A5, SLC6A9, STAC2, WNK3, ATP1B2, SHANK3, RAPGEF3
GOTERM_BP_ALL	GO:0044700~single organism signaling	81	43.3155	0.0023776	HRK, ARHGAP8, CHD5, ARRB1, JADE2, SLC4A3, IL27RA, SPN, RASSF4, ANPEP, RAC2, PLCE1, CHAC1, UBASH3A, PDK2, CMKLR1, TNS1, TEAD4, KCNH2, ADGRV1, NFKBIL1, IGFBP2, CACNA2D2, ARAP1, MAPK8IP2, DUSP9, MAPK8IP1, SELENON, EVC, COL4A2, ADGRB2, COL4A1, RRAGB, MFNG, OAS3, ADGRB1, TRIB3, SHANK3, MDFI, RAPGEF3, RNF165, PLEC, SLC24A1, SEMA7A, CALCA, PDE1B, PALM3, DTX1, RASAL1, DENND3, PLA2G5, RASGRP2, NDRG2, GATA…
GOTERM_BP_ALL	GO:0044699~single-organism process	147	78.6096	0.00250561	PHLDB1, 1700013H16RIK, JADE2, SLC4A3, LEXM, LIPA, IL27RA, CDH4, RASSF4, WDR93, ANPEP, TEKT1, PLCE1, UBASH3A, KIF21B, CHAC1, TGM3, PDK2, CMKLR1, TNS1, KCNH2, NFKBIL1, IGFBP2, CACNA2D2, ATP1B2, MAPK8IP2, MAPK8IP1, CYP39A1, SELENON, SLC9A5, COL4A2, ADGRB2, COL4A1, RRAGB, MFNG, ADGRB1, SLCO2A1, TRIB3, OBSL1, RTN2, CALCA, SEMA7A, PDE1B, PNP2, DTX1, FIGNL2, SLC1A4, RASAL1, PLA2G5, NDRG2, GATA2, RASGRP2…
GOTERM_BP_ALL	GO:0023058~adaptation of signaling pathway	4	2.13904	0.00260507	GRK3, CALCA, ARRB1, LY6G6E
GOTERM_BP_ALL	GO:0016043~cellular component organization	77	41.1765	0.00292016	HRK, COL18A1, FKBP10, PHLDB1, CHD5, 1700013H16RIK, ARRB1, JADE2, TTC29, LIPA, CDH4, DNMT3L, SCML2, TEKT1, RAC2, EFHD1, PLCE1, TGM3, TNS1, HGSNAT, ADGRV1, USP44, TFEB, CACNA2D2, LSR, ATP1B2, ARAP1, MAPK8IP2, SELENON, COL4A2, ADGRB2, COL4A1, ADGRB1, DMC1, SGO2B, OBSL1, SHANK3, MATN3, RAPGEF3, MATN2, RNF165, PLEC, SEMA7A, MYRF, PALM3, FIGNL2, RASAL1, TULP1, PLA2G5, GATA2, KLK8, IGSF9, ACAN, ADAMTS14…
GOTERM_BP_ALL	GO:0051049~regulation of transport	30	16.0428	0.00297519	RTN2, CALCA, ARHGAP8, ARRB1, TULP1, PLA2G5, GATA2, ANPEP, STC2, RAC2, CHGA, KCNH2, CACNA2D2, ATP1B2, MAPK8IP2, GCK, SYT7, SELENON, SLC7A5, PFKL, SLC6A9, STAC2, WNK3, CSPG5, TRIB3, SHANK3, NODAL, RAPGEF3, HCN2, FGF10
GOTERM_BP_ALL	GO:0043269~regulation of ion transport	16	8.55615	0.00298391	KCNH2, CALCA, CACNA2D2, ATP1B2, MAPK8IP2, GCK, SYT7, SELENON, SLC7A5, SLC6A9, STC2, STAC2, WNK3, SHANK3, RAPGEF3, HCN2
GOTERM_BP_ALL	GO:0001525~angiogenesis	13	6.95187	0.00302257	COL18A1, HIF3A, GATA2, ADGRB2, COL4A2, COL4A1, ADM2, ANPEP, ADGRB1, PGK1, NODAL, RAPGEF3, FGF10
GOTERM_BP_ALL	GO:0070887~cellular response to chemical stimulus	45	24.0642	0.00336669	CALCA, PCOLCE2, PDE1B, PALM3, DTX1, RASAL1, ARRB1, HIF3A, RASGRP2, SLC2A5, IL27RA, TBX21, STC2, RAC2, PGK1, OTX2, LY6G6E, LEFTY2, PDK2, CMKLR1, CHGA, KCNH2, ADGRV1, TRIM63, NFKBIL1, IGFBP2, ARAP1, GCK, SYT7, SELENON, KRT18, COL4A2, CD6, COL4A1, RRAGB, OAS3, TRIB3, SYCP3, NODAL, PFKP, RAPGEF3, HCN2, RNF165, FGF10, PLEC
GOTERM_BP_ALL	GO:0022008~neurogenesis	29	15.508	0.00343788	SEMA7A, MYRF, DTX1, CHD5, RASAL1, TULP1, JADE2, GATA2, KLK8, IGSF9, CDH4, RAC2, EFHD1, NPHP4, OTX2, CHAC1, TGM3, ADGRV1, ATP1B2, MAPK8IP2, SLC7A5, CNTN2, OBSL1, SHANK3, RNF165, FGF10, MATN2, CBLN1, PLEC
GOTERM_BP_ALL	GO:0048585~negative regulation of response to stimulus	27	14.4385	0.00345767	SEMA7A, CALCA, PALM3, RASAL1, ARRB1, PLA2G5, NDRG2, GATA2, KLK8, IL27RA, SPN, GRK3, TBX21, NPHP4, CHAC1, UBASH3A, LY6G6E, NFKBIL1, MAPK8IP2, DUSP9, MAPK8IP1, SLC6A9, OAS3, NODAL, MDFI, FGF10, CBLN1
GOTERM_BP_ALL	GO:0032412~regulation of ion transmembrane transporter activity	9	4.81283	0.00359417	SELENON, SLC6A9, STAC2, WNK3, ATP1B2, MAPK8IP2, SHANK3, RAPGEF3, HCN2
GOTERM_BP_ALL	GO:0001817~regulation of cytokine production	16	8.55615	0.00367078	SEMA7A, CALCA, PNP2, NFKBIL1, ARRB1, NDRG2, IL27RA, SPN, SLC7A5, CD6, OAS3, TBX21, S1PR3, UBASH3A, NODAL, CMKLR1
GOTERM_BP_ALL	GO:0007219~Notch signaling pathway	7	3.74332	0.0042173	MFNG, DTX1, ARRB1, S1PR3, CHAC1, GATA2, FGF10
GOTERM_BP_ALL	GO:0022898~regulation of transmembrane transporter activity	9	4.81283	0.00446855	SELENON, SLC6A9, STAC2, WNK3, ATP1B2, MAPK8IP2, SHANK3, RAPGEF3, HCN2
GOTERM_BP_ALL	GO:0048514~blood vessel morphogenesis	14	7.48663	0.00466165	COL18A1, FKBP10, HIF3A, GATA2, ADGRB2, COL4A2, COL4A1, ADM2, ANPEP, ADGRB1, PGK1, NODAL, RAPGEF3, FGF10
GOTERM_BP_ALL	GO:0034765~regulation of ion transmembrane transport	12	6.41711	0.00468315	KCNH2, SELENON, SLC7A5, SLC6A9, STAC2, WNK3, CACNA2D2, ATP1B2, MAPK8IP2, SHANK3, RAPGEF3, HCN2
GOTERM_BP_ALL	GO:0035556~intracellular signal transduction	36	19.2513	0.00473008	SEMA7A, ARHGAP8, CHD5, RASAL1, DENND3, ARRB1, PLA2G5, RASGRP2, NDRG2, RAC2, PLCE1, CHAC1, PDK2, TNS1, CMKLR1, CHGA, TEAD4, ADGRV1, NFKBIL1, MAPK8IP2, DUSP9, MAPK12, GCK, MAPK8IP1, SELENON, ADGRB2, RRAGB, OAS3, STAC2, WNK3, TRIB3, SHANK3, NODAL, MDFI, RAPGEF3, FGF10
GOTERM_BP_ALL	GO:0042063~gliogenesis	10	5.34759	0.00478236	SLC7A5, MYRF, DTX1, CNTN2, OTX2, ATP1B2, SHANK3, FGF10, PLEC, MATN2
GOTERM_BP_ALL	GO:0048583~regulation of response to stimulus	53	28.3422	0.00483911	HRK, ARHGAP8, CHD5, ARRB1, IL27RA, SPN, RAC2, EFHD1, PLCE1, CHAC1, UBASH3A, PDK2, CMKLR1, ADGRV1, TRIM63, NFKBIL1, IGFBP2, MAPK8IP2, DUSP9, MAPK8IP1, SELENON, EVC, RRAGB, MFNG, OAS3, TRIB3, SHANK3, MDFI, RNF165, SEMA7A, CALCA, PALM3, DTX1, RASAL1, DENND3, PLA2G5, NDRG2, GATA2, KLK8, GRK3, TBX21, NPHP4, LY6G6E, LEFTY2, CHGA, G0S2, HOPX, SLC6A9, CD6, CNTN2, NODAL, FGF10, CBLN1
GOTERM_BP_ALL	GO:0001816~cytokine production	16	8.55615	0.00543574	SEMA7A, CALCA, PNP2, NFKBIL1, ARRB1, NDRG2, LIPA, IL27RA, SPN, SLC7A5, CD6, OAS3, TBX21, S1PR3, NODAL, CMKLR1
GOTERM_BP_ALL	GO:2000026~regulation of multicellular organismal development	33	17.6471	0.0056763	SEMA7A, CALCA, PHLDB1, MYRF, ZBTB46, DTX1, RASAL1, JADE2, GATA2, KLK8, IL27RA, CDH4, TBX21, PGK1, S1PR3, OTX2, ADGRV1, ATP1B2, DUSP9, HOPX, SLC7A5, KRT17, COL4A2, ADGRB2, ADM2, ADGRB1, CNTN2, OBSL1, SHANK3, NODAL, RAPGEF3, FGF10, CBLN1
GOTERM_BP_ALL	GO:0032409~regulation of transporter activity	9	4.81283	0.00570575	SELENON, SLC6A9, STAC2, WNK3, ATP1B2, MAPK8IP2, SHANK3, RAPGEF3, HCN2
GOTERM_BP_ALL	GO:0030198~extracellular matrix organization	9	4.81283	0.00570575	COL18A1, FKBP10, ACAN, ADAMTS14, PHLDB1, COL4A2, COL4A1, MATN3, MATN2
GOTERM_BP_ALL	GO:0034762~regulation of transmembrane transport	12	6.41711	0.00583755	KCNH2, SELENON, SLC7A5, SLC6A9, STAC2, WNK3, CACNA2D2, ATP1B2, MAPK8IP2, SHANK3, RAPGEF3, HCN2
GOTERM_BP_ALL	GO:0007154~cell communication	80	42.7807	0.00585375	HRK, ARHGAP8, CHD5, ARRB1, JADE2, IL27RA, SPN, RASSF4, ANPEP, RAC2, PLCE1, CHAC1, UBASH3A, PDK2, CMKLR1, TNS1, TEAD4, ADGRV1, NFKBIL1, IGFBP2, TFEB, CACNA2D2, ARAP1, MAPK8IP2, DUSP9, MAPK8IP1, SELENON, EVC, COL4A2, ADGRB2, COL4A1, RRAGB, MFNG, OAS3, ADGRB1, TRIB3, SHANK3, MDFI, RAPGEF3, RNF165, PLEC, SLC24A1, SEMA7A, CALCA, PDE1B, PALM3, DTX1, RASAL1, DENND3, PLA2G5, RASGRP2, NDRG2, GATA2, GRK3, …
GOTERM_BP_ALL	GO:1901381~positive regulation of potassium ion transmembrane transport	4	2.13904	0.00591352	KCNH2, WNK3, ATP1B2, RAPGEF3
GOTERM_BP_ALL	GO:0043062~extracellular structure organization	9	4.81283	0.00591584	COL18A1, FKBP10, ACAN, ADAMTS14, PHLDB1, COL4A2, COL4A1, MATN3, MATN2
GOTERM_BP_ALL	GO:0071840~cellular component organization or biogenesis	77	41.1765	0.00622011	HRK, COL18A1, FKBP10, PHLDB1, CHD5, 1700013H16RIK, ARRB1, JADE2, TTC29, LIPA, CDH4, DNMT3L, SCML2, TEKT1, RAC2, EFHD1, PLCE1, TGM3, TNS1, HGSNAT, ADGRV1, USP44, TFEB, CACNA2D2, LSR, ATP1B2, ARAP1, MAPK8IP2, SELENON, COL4A2, ADGRB2, COL4A1, ADGRB1, DMC1, SGO2B, OBSL1, SHANK3, MATN3, RAPGEF3, MATN2, RNF165, PLEC, SEMA7A, MYRF, PALM3, FIGNL2, RASAL1, TULP1, PLA2G5, GATA2, KLK8, IGSF9, ACAN, ADAMTS14…
GOTERM_BP_ALL	GO:0032414~positive regulation of ion transmembrane transporter activity	6	3.20856	0.00629064	SLC6A9, STAC2, WNK3, ATP1B2, SHANK3, RAPGEF3
GOTERM_BP_ALL	GO:0009968~negative regulation of signal transduction	21	11.2299	0.00647966	CALCA, NFKBIL1, PALM3, RASAL1, ARRB1, NDRG2, MAPK8IP2, GATA2, DUSP9, MAPK8IP1, GRK3, SLC6A9, OAS3, NPHP4, CHAC1, UBASH3A, LY6G6E, NODAL, MDFI, CBLN1, FGF10
GOTERM_BP_ALL	GO:0007189~adenylate cyclase-activating G-protein coupled receptor signaling pathway	6	3.20856	0.00668297	CHGA, CALCA, ADGRB2, ADM2, ADGRB1, S1PR3
GOTERM_BP_ALL	GO:0045494~photoreceptor cell maintenance	4	2.13904	0.00669605	ADGRV1, NPHP4, ATP1B2, TULP1
GOTERM_BP_ALL	GO:0035093~spermatogenesis, exchange of chromosomal proteins	3	1.60428	0.00679273	1700013H16RIK, CHD5, SYCP3
GOTERM_BP_ALL	GO:0006002~fructose 6-phosphate metabolic process	3	1.60428	0.00679273	PFKL, GCK, PFKP
GOTERM_BP_ALL	GO:0051179~localization	72	38.5027	0.00679885	COL18A1, ARHGAP8, ARRB1, PCTP, SLC2A5, SLC4A3, IL27RA, SPN, SCML2, GM2A, ANPEP, TEKT1, RAC2, CMKLR1, TNS1, KCNH2, HGSNAT, ADGRV1, TFEB, ANO8, COPZ2, CACNA2D2, TMC7, LSR, ATP1B2, ARAP1, MAPK8IP2, MAPK8IP1, SELENON, SLC7A5, SLC9A5, RRAGB, SLCO4A1, ADGRB1, SLCO2A1, TRIB3, OBSL1, SHANK3, RAPGEF3, MATN2, PLEC, RTN2, SLC24A1, SEMA7A, CALCA, TMEM63C, SLC1A4, DENND3, TULP1, PLA2G5, GATA2, ACAN, GRK3, TBX…
GOTERM_BP_ALL	GO:0048523~negative regulation of cellular process	61	32.6203	0.00688844	ARHGAP8, CHD5, ARRB1, IL27RA, SPN, DNMT3L, SCML2, CHAC1, UBASH3A, KCNH2, ADGRV1, USP44, NFKBIL1, ATP1B2, ARAP1, MAPK8IP2, DUSP9, MAPK8IP1, SELENON, SLC7A5, OAS3, ADGRB1, TRIB3, SHANK3, MDFI, RAPGEF3, PLEC, RTN2, SLC24A1, SEMA7A, CALCA, ZBTB46, PALM3, DTX1, RASAL1, NDRG2, GATA2, KLK8, ACAN, GRK3, TBX21, CAMK2N2, S1PR3, NPHP4, TAF9B, LY6G6E, B4GALNT2, CHGA, PRAMEL1, MAPK12, GCK, HOPX, PFKL, KRT18, …
GOTERM_BP_ALL	GO:0048858~cell projection morphogenesis	14	7.48663	0.00702175	SEMA7A, RASAL1, JADE2, MAPK8IP2, KLK8, CDH4, RAC2, CSPG5, CNTN2, OTX2, OBSL1, SHANK3, RNF165, MATN2
GOTERM_BP_ALL	GO:0051174~regulation of phosphorus metabolic process	27	14.4385	0.00719148	SEMA7A, CALCA, ARHGAP8, ARRB1, PLA2G5, NDRG2, LEXM, SPN, GRK3, CAMK2N2, PLCE1, LEFTY2, PDK2, CHGA, ADGRV1, MAPK8IP2, DUSP9, GCK, MAPK8IP1, CD6, WNK3, TRIB3, NODAL, MDFI, RAPGEF3, FGF10, PLEC
GOTERM_BP_ALL	GO:0042325~regulation of phosphorylation	25	13.369	0.00741036	SEMA7A, CALCA, ARHGAP8, ARRB1, PLA2G5, NDRG2, LEXM, SPN, GRK3, CAMK2N2, PLCE1, LEFTY2, CHGA, MAPK8IP2, DUSP9, GCK, MAPK8IP1, CD6, WNK3, TRIB3, NODAL, MDFI, RAPGEF3, FGF10, PLEC
GOTERM_BP_ALL	GO:0010107~potassium ion import	4	2.13904	0.00753731	KCNH2, WNK3, ATP1B2, HCN2
GOTERM_BP_ALL	GO:0071805~potassium ion transmembrane transport	7	3.74332	0.00760114	KCNH2, SLC24A1, SLC9A5, WNK3, ATP1B2, RAPGEF3, HCN2
GOTERM_BP_ALL	GO:0071804~cellular potassium ion transport	7	3.74332	0.00760114	KCNH2, SLC24A1, SLC9A5, WNK3, ATP1B2, RAPGEF3, HCN2
GOTERM_BP_ALL	GO:0032411~positive regulation of transporter activity	6	3.20856	0.00771504	SLC6A9, STAC2, WNK3, ATP1B2, SHANK3, RAPGEF3
GOTERM_BP_ALL	GO:0042327~positive regulation of phosphorylation	19	10.1604	0.00790466	CHGA, SEMA7A, CALCA, ARHGAP8, ARRB1, PLA2G5, MAPK8IP2, LEXM, GCK, MAPK8IP1, SPN, GRK3, CD6, WNK3, PLCE1, LEFTY2, NODAL, RAPGEF3, FGF10
GOTERM_BP_ALL	GO:1903522~regulation of blood circulation	8	4.27807	0.00835386	CHGA, KCNH2, CALCA, ADM2, CACNA2D2, SLC4A3, HCN2, HOPX
GOTERM_BP_ALL	GO:0042221~response to chemical	57	30.4813	0.00845019	ARRB1, HIF3A, SLC2A5, IL27RA, CDH4, RAC2, CHAC1, PDK2, CMKLR1, KCNH2, ADGRV1, TRIM63, NFKBIL1, IGFBP2, ARAP1, SELENON, COL4A2, COL4A1, RRAGB, OAS3, TRIB3, SHANK3, RAPGEF3, MATN2, RNF165, PLEC, SEMA7A, CALCA, PCOLCE2, PDE1B, PNP2, PALM3, DTX1, RASAL1, PLA2G5, RASGRP2, GATA2, TBX21, STC2, PGK1, OTX2, LY6G6E, LEFTY2, CHGA, H2-EB1, GCK, SYT7, PFKL, KRT18, CD6, CNTN2, SYCP3, SLC22A7, HCN2, NODAL, PFKP…
GOTERM_BP_ALL	GO:0016310~phosphorylation	32	17.1123	0.00854374	SEMA7A, CALCA, ARHGAP8, ARRB1, PLA2G5, NDRG2, LEXM, SPN, GRK3, CAMK2N2, PGK1, PLCE1, LEFTY2, PDK2, CHGA, MAPK8IP2, DUSP9, MAPK12, GCK, MAPK8IP1, PFKL, CD6, ADM2, WNK3, TRIB3, SHANK3, NODAL, MDFI, PFKP, RAPGEF3, FGF10, PLEC
GOTERM_BP_ALL	GO:0006735~NADH regeneration	3	1.60428	0.00870241	PFKL, PGK1, PFKP
GOTERM_BP_ALL	GO:0061718~glucose catabolic process to pyruvate	3	1.60428	0.00870241	PFKL, PGK1, PFKP
GOTERM_BP_ALL	GO:0061621~canonical glycolysis	3	1.60428	0.00870241	PFKL, PGK1, PFKP
GOTERM_BP_ALL	GO:0030182~neuron differentiation	24	12.8342	0.00870926	SEMA7A, ADGRV1, CHD5, DTX1, RASAL1, JADE2, TULP1, ATP1B2, MAPK8IP2, GATA2, KLK8, IGSF9, CDH4, RAC2, CNTN2, EFHD1, NPHP4, OTX2, OBSL1, SHANK3, TGM3, RNF165, CBLN1, MATN2
GOTERM_BP_ALL	GO:0035725~sodium ion transmembrane transport	6	3.20856	0.00885371	SLC24A1, SLC9A5, SLC6A9, WNK3, ATP1B2, HCN2
GOTERM_BP_ALL	GO:0055085~transmembrane transport	21	11.2299	0.00890675	RTN2, KCNH2, SLC24A1, ANO8, CACNA2D2, SLC1A4, ATP1B2, SLC2A5, MAPK8IP2, SLC4A3, SELENON, SLC7A5, SLC9A5, SLC6A9, SLCO4A1, STAC2, WNK3, SLC22A7, SHANK3, RAPGEF3, HCN2
GOTERM_BP_ALL	GO:0000165~MAPK cascade	15	8.02139	0.0093451	SEMA7A, ARHGAP8, ARRB1, PLA2G5, NDRG2, MAPK8IP2, DUSP9, MAPK12, MAPK8IP1, PLCE1, TRIB3, SHANK3, NODAL, MDFI, FGF10
GOTERM_BP_ALL	GO:0023014~signal transduction by protein phosphorylation	15	8.02139	0.0093451	SEMA7A, ARHGAP8, ARRB1, PLA2G5, NDRG2, MAPK8IP2, DUSP9, MAPK12, MAPK8IP1, PLCE1, TRIB3, SHANK3, NODAL, MDFI, FGF10
GOTERM_BP_ALL	GO:0001944~vasculature development	15	8.02139	0.00943875	COL18A1, FKBP10, CALCA, HIF3A, GATA2, ADGRB2, COL4A2, COL4A1, ADM2, ANPEP, ADGRB1, PGK1, NODAL, RAPGEF3, FGF10
GOTERM_BP_ALL	GO:0072358~cardiovascular system development	15	8.02139	0.00943875	COL18A1, FKBP10, CALCA, HIF3A, GATA2, ADGRB2, COL4A2, COL4A1, ADM2, ANPEP, ADGRB1, PGK1, NODAL, RAPGEF3, FGF10
GOTERM_BP_ALL	GO:0016337~single organismal cell-cell adhesion	13	6.95187	0.00944372	CALCA, H2-EB1, IGFBP2, DTX1, ATP1B2, IL27RA, MAPK8IP1, SPN, CD6, TBX21, RAC2, B4GALNT2, NODAL
GOTERM_BP_ALL	GO:0050801~ion homeostasis	16	8.55615	0.00949669	CHGA, KCNH2, SLC24A1, CALCA, ATP1B2, SLC4A3, GATA2, GCK, SELENON, SLC9A5, ANPEP, STC2, WNK3, PDK2, HCN2, CMKLR1
GOTERM_BP_ALL	GO:0007155~cell adhesion	23	12.2995	0.00959648	COL18A1, COL26A1, CALCA, H2-EB1, ADGRV1, IGFBP2, DTX1, ATP1B2, IGSF9, IL27RA, MAPK8IP1, SPN, ACAN, CDH4, CD6, TBX21, RAC2, CSPG5, CNTN2, OBSL1, B4GALNT2, NODAL, CBLN1
GOTERM_BP_ALL	GO:0007286~spermatid development	8	4.27807	0.00970467	CALCA, RSPH1, DMRTC2, DMC1, 1700013H16RIK, CHD5, SYCP3, ADAD2
GOTERM_BP_ALL	GO:0001932~regulation of protein phosphorylation	23	12.2995	0.00987339	CHGA, SEMA7A, CALCA, ARHGAP8, ARRB1, PLA2G5, NDRG2, MAPK8IP2, DUSP9, MAPK8IP1, SPN, GRK3, CD6, CAMK2N2, WNK3, PLCE1, TRIB3, LEFTY2, NODAL, MDFI, RAPGEF3, FGF10, PLEC
GOTERM_BP_ALL	GO:0098602~single organism cell adhesion	14	7.48663	0.00993243	CALCA, H2-EB1, IGFBP2, DTX1, ATP1B2, IL27RA, MAPK8IP1, SPN, CD6, TBX21, RAC2, CSPG5, B4GALNT2, NODAL
GOTERM_BP_ALL	GO:0065008~regulation of biological quality	52	27.8075	0.0101396	ARRB1, SLC2A5, SLC4A3, LIPA, CDH4, GM2A, ANPEP, RAC2, PDK2, CMKLR1, KCNH2, ADGRV1, LSR, ATP1B2, ARAP1, MAPK8IP2, CYP39A1, SELENON, SLC7A5, SLC9A5, ADGRB2, SLCO4A1, ADGRB1, SHANK3, RAPGEF3, PLEC, SLC24A1, SEMA7A, CALCA, PDE1B, PALM3, TULP1, GATA2, KLK8, IGSF9, STC2, MYH14, NPHP4, TAF9B, CHGA, MPP2, GCK, SYT7, PFKL, SLC6A9, ADM2, WNK3, CSPG5, CNTN2, HCN2, FGF10, CBLN1
GOTERM_BP_ALL	GO:0022610~biological adhesion	23	12.2995	0.0105202	COL18A1, COL26A1, CALCA, H2-EB1, ADGRV1, IGFBP2, DTX1, ATP1B2, IGSF9, IL27RA, MAPK8IP1, SPN, ACAN, CDH4, CD6, TBX21, RAC2, CSPG5, CNTN2, OBSL1, B4GALNT2, NODAL, CBLN1
GOTERM_BP_ALL	GO:0035092~sperm chromatin condensation	3	1.60428	0.010823	1700013H16RIK, CHD5, SYCP3
GOTERM_BP_ALL	GO:0098655~cation transmembrane transport	15	8.02139	0.0108295	KCNH2, SLC24A1, CACNA2D2, SLC1A4, ATP1B2, MAPK8IP2, SELENON, SLC7A5, SLC9A5, SLC6A9, STAC2, WNK3, SHANK3, RAPGEF3, HCN2
GOTERM_BP_ALL	GO:0045744~negative regulation of G-protein coupled receptor protein signaling pathway	4	2.13904	0.0109577	GRK3, CALCA, ARRB1, LY6G6E
GOTERM_BP_ALL	GO:0043268~positive regulation of potassium ion transport	4	2.13904	0.0109577	KCNH2, WNK3, ATP1B2, RAPGEF3
GOTERM_BP_ALL	GO:0045596~negative regulation of cell differentiation	16	8.55615	0.0112208	SEMA7A, CALCA, ADGRV1, ZBTB46, DTX1, PRAMEL1, ATP1B2, GATA2, KLK8, HOPX, TBX21, CNTN2, TRIB3, S1PR3, NODAL, FGF10
GOTERM_BP_ALL	GO:0003006~developmental process involved in reproduction	17	9.09091	0.011551	PCYT1B, CALCA, TFEB, CHD5, 1700013H16RIK, ARRB1, GATA2, RSPH1, DNMT3L, STC2, DMRTC2, DMC1, SYCP3, NODAL, MDFI, FGF10, ADAD2
GOTERM_BP_ALL	GO:0061620~glycolytic process through glucose-6-phosphate	3	1.60428	0.0119601	PFKL, PGK1, PFKP
GOTERM_BP_ALL	GO:0070665~positive regulation of leukocyte proliferation	6	3.20856	0.0126117	SPN, CD6, IGFBP2, RAC2, IL27RA, FGF10
GOTERM_BP_ALL	GO:0019220~regulation of phosphate metabolic process	26	13.9037	0.0129448	SEMA7A, CALCA, ARHGAP8, ARRB1, PLA2G5, NDRG2, LEXM, SPN, GRK3, CAMK2N2, PLCE1, LEFTY2, CHGA, ADGRV1, MAPK8IP2, DUSP9, GCK, MAPK8IP1, CD6, WNK3, TRIB3, NODAL, MDFI, RAPGEF3, FGF10, PLEC
GOTERM_BP_ALL	GO:0048515~spermatid differentiation	8	4.27807	0.0130325	CALCA, RSPH1, DMRTC2, DMC1, 1700013H16RIK, CHD5, SYCP3, ADAD2
GOTERM_BP_ALL	GO:0001895~retina homeostasis	4	2.13904	0.0132536	ADGRV1, NPHP4, ATP1B2, TULP1
GOTERM_BP_ALL	GO:0032879~regulation of localization	38	20.3209	0.0135421	RTN2, COL18A1, SEMA7A, CALCA, ARHGAP8, ARRB1, TULP1, PLA2G5, GATA2, IL27RA, SPN, ACAN, ANPEP, STC2, RAC2, CMKLR1, CHGA, KCNH2, CACNA2D2, ARAP1, ATP1B2, MAPK8IP2, GCK, SYT7, SELENON, SLC7A5, PFKL, SLC6A9, STAC2, WNK3, ADGRB1, CSPG5, TRIB3, SHANK3, NODAL, RAPGEF3, HCN2, FGF10
GOTERM_BP_ALL	GO:0006928~movement of cell or subcellular component	30	16.0428	0.0137671	COL18A1, SEMA7A, CALCA, TTC29, GATA2, IL27RA, SPN, ACAN, CDH4, TBX21, TEKT1, RAC2, MYH14, NPHP4, OTX2, KIF21B, TNS1, CMKLR1, CHGA, KCNH2, DNAH12, ATP1B2, ADGRB1, CNTN2, NODAL, RAPGEF3, RNF165, FGF10, MATN2, PLEC
GOTERM_BP_ALL	GO:0051962~positive regulation of nervous system development	13	6.95187	0.0137828	SEMA7A, MYRF, RASAL1, JADE2, ATP1B2, GATA2, SLC7A5, CDH4, ADGRB2, ADGRB1, OBSL1, SHANK3, CBLN1
GOTERM_BP_ALL	GO:0048666~neuron development	20	10.6952	0.013788	SEMA7A, ADGRV1, RASAL1, JADE2, TULP1, ATP1B2, MAPK8IP2, GATA2, KLK8, IGSF9, CDH4, RAC2, CNTN2, EFHD1, NPHP4, OTX2, OBSL1, SHANK3, RNF165, MATN2
GOTERM_BP_ALL	GO:0006812~cation transport	19	10.1604	0.0137951	KCNH2, SLC24A1, CALCA, TMEM63C, CACNA2D2, SLC1A4, ATP1B2, MAPK8IP2, GCK, SELENON, SLC7A5, SLC9A5, SLC6A9, STC2, STAC2, WNK3, SHANK3, RAPGEF3, HCN2
GOTERM_BP_ALL	GO:0001825~blastocyst formation	4	2.13904	0.0138671	TEAD4, MFNG, NODAL, HOPX
GOTERM_BP_ALL	GO:0006810~transport	54	28.877	0.0139043	ARHGAP8, ARRB1, PCTP, SLC2A5, SLC4A3, GM2A, ANPEP, RAC2, KCNH2, HGSNAT, ANO8, COPZ2, CACNA2D2, TMC7, LSR, ATP1B2, MAPK8IP2, MAPK8IP1, SELENON, SLC7A5, SLC9A5, SLCO4A1, ADGRB1, SLCO2A1, TRIB3, SHANK3, RAPGEF3, RTN2, SLC24A1, CALCA, TMEM63C, SLC1A4, DENND3, TULP1, PLA2G5, GATA2, GRK3, STC2, TBC1D16, CHGA, GCK, SYT7, PFKL, KRT18, SLC6A9, WNK3, STAC2, CSPG5, CNTN2, SLC22A7, HCN2, NODAL, FGF10, CBLN1
GOTERM_BP_ALL	GO:0051716~cellular response to stimulus	90	48.1283	0.0139111	HRK, ARHGAP8, CHD5, ARRB1, HIF3A, JADE2, SLC2A5, IL27RA, SPN, RASSF4, ANPEP, RAC2, EFHD1, PLCE1, CHAC1, UBASH3A, PDK2, CMKLR1, TNS1, TEAD4, KCNH2, ADGRV1, TRIM63, NFKBIL1, IGFBP2, TFEB, ARAP1, MAPK8IP2, DUSP9, MAPK8IP1, SELENON, NEIL3, EVC, COL4A2, ADGRB2, COL4A1, RRAGB, MFNG, OAS3, ADGRB1, DMC1, TRIB3, SHANK3, MDFI, RAPGEF3, MATN2, RNF165, PLEC, SEMA7A, CALCA, PCOLCE2, PDE1B, PALM3, DTX1, RASAL1…
GOTERM_BP_ALL	GO:0001568~blood vessel development	14	7.48663	0.0139835	COL18A1, FKBP10, HIF3A, GATA2, ADGRB2, COL4A2, COL4A1, ADM2, ANPEP, ADGRB1, PGK1, NODAL, RAPGEF3, FGF10
GOTERM_BP_ALL	GO:0048812~neuron projection morphogenesis	13	6.95187	0.0140703	SEMA7A, RASAL1, JADE2, MAPK8IP2, KLK8, CDH4, RAC2, CNTN2, OTX2, OBSL1, SHANK3, RNF165, MATN2
GOTERM_BP_ALL	GO:0055067~monovalent inorganic cation homeostasis	6	3.20856	0.0145812	KCNH2, SLC9A5, ANPEP, ATP1B2, SLC4A3, PDK2
GOTERM_BP_ALL	GO:0022407~regulation of cell-cell adhesion	11	5.88235	0.0152532	SPN, H2-EB1, CD6, TBX21, IGFBP2, RAC2, DTX1, B4GALNT2, NODAL, IL27RA, MAPK8IP1
GOTERM_BP_ALL	GO:0006468~protein phosphorylation	27	14.4385	0.0156204	SEMA7A, CALCA, ARHGAP8, ARRB1, PLA2G5, NDRG2, SPN, GRK3, CAMK2N2, PLCE1, LEFTY2, PDK2, CHGA, MAPK8IP2, DUSP9, MAPK12, MAPK8IP1, CD6, ADM2, WNK3, TRIB3, SHANK3, NODAL, MDFI, RAPGEF3, FGF10, PLEC
GOTERM_BP_ALL	GO:0061615~glycolytic process through fructose-6-phosphate	3	1.60428	0.0156674	PFKL, PGK1, PFKP
GOTERM_BP_ALL	GO:0045649~regulation of macrophage differentiation	3	1.60428	0.0156674	CALCA, ZBTB46, GATA2
GOTERM_BP_ALL	GO:0050863~regulation of T cell activation	9	4.81283	0.0159039	SPN, H2-EB1, CD6, TBX21, IGFBP2, RAC2, DTX1, IL27RA, MAPK8IP1
GOTERM_BP_ALL	GO:0007159~leukocyte cell-cell adhesion	10	5.34759	0.0161037	SPN, CALCA, H2-EB1, CD6, TBX21, IGFBP2, RAC2, DTX1, IL27RA, MAPK8IP1
GOTERM_BP_ALL	GO:0031399~regulation of protein modification process	27	14.4385	0.0161741	SEMA7A, CALCA, ARHGAP8, ARRB1, PLA2G5, NDRG2, GATA2, SPN, GRK3, CAMK2N2, PLCE1, LEFTY2, CHGA, USP44, MAPK8IP2, DUSP9, MAPK8IP1, CD6, DMRTC2, WNK3, ADGRB1, TRIB3, NODAL, MDFI, RAPGEF3, FGF10, PLEC
GOTERM_BP_ALL	GO:0008015~blood circulation	11	5.88235	0.0163538	CHGA, KCNH2, CALCA, ANPEP, ADM2, CACNA2D2, SLC2A5, SLC4A3, HCN2, HOPX, PLEC
GOTERM_BP_ALL	GO:1902106~negative regulation of leukocyte differentiation	5	2.6738	0.0163732	CALCA, ZBTB46, TBX21, DTX1, GATA2
GOTERM_BP_ALL	GO:0019674~NAD metabolic process	4	2.13904	0.0164809	PFKL, PGK1, NMNAT2, PFKP
GOTERM_BP_ALL	GO:0050808~synapse organization	9	4.81283	0.0168165	ADGRB2, COL4A1, ADGRB1, CNTN2, CACNA2D2, SHANK3, OBSL1, KLK8, CBLN1
GOTERM_BP_ALL	GO:0043266~regulation of potassium ion transport	5	2.6738	0.0168452	KCNH2, WNK3, ATP1B2, GCK, RAPGEF3
GOTERM_BP_ALL	GO:0006813~potassium ion transport	7	3.74332	0.0169027	KCNH2, SLC24A1, SLC9A5, WNK3, ATP1B2, RAPGEF3, HCN2
GOTERM_BP_ALL	GO:0072524~pyridine-containing compound metabolic process	6	3.20856	0.0171469	PFKL, PNP2, PGK1, NMNAT2, GCK, PFKP
GOTERM_BP_ALL	GO:0010959~regulation of metal ion transport	10	5.34759	0.0173585	KCNH2, SELENON, CALCA, SLC6A9, STC2, STAC2, WNK3, ATP1B2, GCK, RAPGEF3
GOTERM_BP_ALL	GO:0048699~generation of neurons	25	13.369	0.0174808	SEMA7A, DTX1, CHD5, RASAL1, TULP1, JADE2, GATA2, KLK8, IGSF9, CDH4, RAC2, EFHD1, NPHP4, OTX2, TGM3, ADGRV1, ATP1B2, MAPK8IP2, SLC7A5, CNTN2, OBSL1, SHANK3, RNF165, MATN2, CBLN1
GOTERM_BP_ALL	GO:0022604~regulation of cell morphogenesis	11	5.88235	0.0175124	CDH4, SEMA7A, PALM3, RAC2, CSPG5, CNTN2, MYH14, RASAL1, ARAP1, SHANK3, OBSL1
GOTERM_BP_ALL	GO:0010562~positive regulation of phosphorus metabolic process	19	10.1604	0.0176322	CHGA, SEMA7A, CALCA, ARHGAP8, ARRB1, PLA2G5, MAPK8IP2, LEXM, GCK, MAPK8IP1, SPN, GRK3, CD6, WNK3, PLCE1, LEFTY2, NODAL, RAPGEF3, FGF10
GOTERM_BP_ALL	GO:0045937~positive regulation of phosphate metabolic process	19	10.1604	0.0176322	CHGA, SEMA7A, CALCA, ARHGAP8, ARRB1, PLA2G5, MAPK8IP2, LEXM, GCK, MAPK8IP1, SPN, GRK3, CD6, WNK3, PLCE1, LEFTY2, NODAL, RAPGEF3, FGF10
GOTERM_BP_ALL	GO:0065009~regulation of molecular function	34	18.1818	0.0178125	CALCA, RASAL1, ARRB1, PLA2G5, RASGRP2, GM2A, CAMK2N2, PLCE1, CMKLR1, TBC1D16, ADGRV1, USP44, NFKBIL1, ARAP1, ATP1B2, MAPK8IP2, DUSP9, HOPX, MAPK8IP1, SELENON, SLC6A9, OAS3, MFNG, SIMC1, STAC2, WNK3, TRIB3, SHANK3, NODAL, MDFI, RAPGEF3, HCN2, FGF10, PLEC
GOTERM_BP_ALL	GO:0030030~cell projection organization	24	12.8342	0.0178366	SEMA7A, ADGRV1, RASAL1, JADE2, TULP1, ARAP1, ATP1B2, TTC29, MAPK8IP2, KLK8, IGSF9, RSPH1, CDH4, TEKT1, RAC2, PLCE1, CSPG5, CNTN2, EFHD1, OTX2, OBSL1, SHANK3, RNF165, MATN2
GOTERM_BP_ALL	GO:0001934~positive regulation of protein phosphorylation	17	9.09091	0.0182912	CHGA, SEMA7A, CALCA, ARHGAP8, ARRB1, PLA2G5, MAPK8IP2, MAPK8IP1, SPN, GRK3, CD6, WNK3, PLCE1, LEFTY2, NODAL, RAPGEF3, FGF10
GOTERM_BP_ALL	GO:0006007~glucose catabolic process	3	1.60428	0.0183767	PFKL, PGK1, PFKP
GOTERM_BP_ALL	GO:0003013~circulatory system process	11	5.88235	0.0187308	CHGA, KCNH2, CALCA, ANPEP, ADM2, CACNA2D2, SLC2A5, SLC4A3, HCN2, HOPX, PLEC
GOTERM_BP_ALL	GO:0051234~establishment of localization	55	29.4118	0.0189376	ARHGAP8, ARRB1, PCTP, SLC2A5, SLC4A3, GM2A, ANPEP, RAC2, KCNH2, HGSNAT, ADGRV1, ANO8, COPZ2, CACNA2D2, TMC7, LSR, ATP1B2, MAPK8IP2, MAPK8IP1, SELENON, SLC7A5, SLC9A5, SLCO4A1, ADGRB1, SLCO2A1, TRIB3, SHANK3, RAPGEF3, RTN2, SLC24A1, CALCA, TMEM63C, SLC1A4, DENND3, TULP1, PLA2G5, GATA2, GRK3, STC2, TBC1D16, CHGA, GCK, SYT7, PFKL, KRT18, SLC6A9, WNK3, STAC2, CSPG5, CNTN2, SLC22A7, HCN2, NODAL, FGF10…
GOTERM_BP_ALL	GO:0006935~chemotaxis	12	6.41711	0.0193278	CHGA, CDH4, CALCA, SEMA7A, RAC2, CNTN2, OTX2, FGF10, PLEC, CMKLR1, RNF165, MATN2
GOTERM_BP_ALL	GO:0001829~trophectodermal cell differentiation	3	1.60428	0.0198001	TEAD4, NODAL, HOPX
GOTERM_BP_ALL	GO:0048878~chemical homeostasis	20	10.6952	0.0199138	CHGA, KCNH2, SLC24A1, CALCA, LSR, ARRB1, ATP1B2, SLC4A3, GATA2, GCK, CYP39A1, SELENON, SLC9A5, ANPEP, STC2, WNK3, PDK2, HCN2, PLEC, CMKLR1
GOTERM_BP_ALL	GO:0048871~multicellular organismal homeostasis	10	5.34759	0.0200808	CALCA, ADGRV1, RAC2, NPHP4, LSR, ATP1B2, TULP1, GATA2, LIPA, PLEC
GOTERM_BP_ALL	GO:0055080~cation homeostasis	14	7.48663	0.0202602	CHGA, KCNH2, SLC24A1, CALCA, ATP1B2, SLC4A3, GATA2, GCK, SELENON, SLC9A5, ANPEP, STC2, PDK2, CMKLR1
GOTERM_BP_ALL	GO:0042330~taxis	12	6.41711	0.0203331	CHGA, CDH4, CALCA, SEMA7A, RAC2, CNTN2, OTX2, FGF10, PLEC, CMKLR1, RNF165, MATN2
GOTERM_BP_ALL	GO:0072359~circulatory system development	19	10.1604	0.0204777	COL18A1, FKBP10, CALCA, HIF3A, GATA2, HOPX, ACAN, ADGRB2, COL4A2, COL4A1, TBX21, ADM2, ANPEP, ADGRB1, PGK1, NODAL, RAPGEF3, FGF10, PLEC
GOTERM_BP_ALL	GO:0007411~axon guidance	7	3.74332	0.0208926	CDH4, SEMA7A, RAC2, CNTN2, OTX2, RNF165, MATN2
GOTERM_BP_ALL	GO:0007165~signal transduction	71	37.9679	0.0209654	HRK, ARHGAP8, CHD5, ARRB1, JADE2, IL27RA, SPN, RASSF4, ANPEP, RAC2, PLCE1, CHAC1, UBASH3A, PDK2, CMKLR1, TNS1, TEAD4, ADGRV1, NFKBIL1, IGFBP2, ARAP1, MAPK8IP2, DUSP9, MAPK8IP1, SELENON, EVC, COL4A2, ADGRB2, COL4A1, RRAGB, MFNG, OAS3, ADGRB1, TRIB3, SHANK3, MDFI, RAPGEF3, RNF165, SEMA7A, CALCA, PDE1B, PALM3, DTX1, RASAL1, DENND3, PLA2G5, RASGRP2, NDRG2, GATA2, GRK3, ADAMTS14, STC2, S1PR3, NPHP4, L…
GOTERM_BP_ALL	GO:0097485~neuron projection guidance	7	3.74332	0.0212959	CDH4, SEMA7A, RAC2, CNTN2, OTX2, RNF165, MATN2
GOTERM_BP_ALL	GO:0050670~regulation of lymphocyte proliferation	7	3.74332	0.0215625	SPN, CD6, IGFBP2, RAC2, IL27RA, FGF10, MAPK8IP1
GOTERM_BP_ALL	GO:0044089~positive regulation of cellular component biogenesis	12	6.41711	0.0215901	HRK, CHGA, PHLDB1, ADGRB2, ADGRB1, RAC2, PLCE1, NPHP4, ARAP1, RAPGEF3, HOPX, CBLN1
GOTERM_BP_ALL	GO:0098771~inorganic ion homeostasis	14	7.48663	0.0225043	CHGA, KCNH2, SLC24A1, CALCA, ATP1B2, SLC4A3, GATA2, GCK, SELENON, SLC9A5, ANPEP, STC2, PDK2, CMKLR1
GOTERM_BP_ALL	GO:0031175~neuron projection development	17	9.09091	0.0231464	SEMA7A, RASAL1, JADE2, TULP1, ATP1B2, MAPK8IP2, KLK8, IGSF9, CDH4, RAC2, CNTN2, EFHD1, OTX2, OBSL1, SHANK3, RNF165, MATN2
GOTERM_BP_ALL	GO:0070371~ERK1 and ERK2 cascade	8	4.27807	0.023153	SEMA7A, ARHGAP8, ARRB1, PLA2G5, NDRG2, DUSP9, NODAL, FGF10
GOTERM_BP_ALL	GO:0070838~divalent metal ion transport	10	5.34759	0.0233657	SELENON, SLC24A1, CALCA, SLC6A9, STC2, STAC2, WNK3, CACNA2D2, GCK, RAPGEF3
GOTERM_BP_ALL	GO:0032944~regulation of mononuclear cell proliferation	7	3.74332	0.0234677	SPN, CD6, IGFBP2, RAC2, IL27RA, FGF10, MAPK8IP1
GOTERM_BP_ALL	GO:0001890~placenta development	6	3.20856	0.023712	DNMT3L, STC2, TFEB, GATA2, NODAL, MDFI
GOTERM_BP_ALL	GO:0048584~positive regulation of response to stimulus	33	17.6471	0.0238959	HRK, SEMA7A, ARHGAP8, CHD5, ARRB1, PLA2G5, GATA2, IL27RA, SPN, TBX21, RAC2, PLCE1, UBASH3A, LEFTY2, CMKLR1, CHGA, ADGRV1, NFKBIL1, G0S2, MAPK8IP2, HOPX, MAPK8IP1, SELENON, EVC, CD6, RRAGB, OAS3, MFNG, CNTN2, SHANK3, NODAL, RNF165, FGF10
GOTERM_BP_ALL	GO:0070372~regulation of ERK1 and ERK2 cascade	8	4.27807	0.0241571	SEMA7A, ARHGAP8, ARRB1, PLA2G5, NDRG2, DUSP9, NODAL, FGF10
GOTERM_BP_ALL	GO:0072511~divalent inorganic cation transport	10	5.34759	0.0241753	SELENON, SLC24A1, CALCA, SLC6A9, STC2, STAC2, WNK3, CACNA2D2, GCK, RAPGEF3
GOTERM_BP_ALL	GO:0045595~regulation of cell differentiation	28	14.9733	0.0248184	SEMA7A, CALCA, PHLDB1, ZBTB46, DTX1, CHD5, RASAL1, PLA2G5, JADE2, GATA2, KLK8, CDH4, TBX21, S1PR3, CMKLR1, ADGRV1, ATP1B2, PRAMEL1, HOPX, SLC7A5, ADGRB1, CSPG5, CNTN2, TRIB3, OBSL1, SHANK3, NODAL, FGF10
GOTERM_BP_ALL	GO:0045765~regulation of angiogenesis	8	4.27807	0.0251881	ADGRB2, COL4A2, ADM2, ADGRB1, PGK1, GATA2, NODAL, RAPGEF3
GOTERM_BP_ALL	GO:2001257~regulation of cation channel activity	6	3.20856	0.0258911	SELENON, SLC6A9, STAC2, MAPK8IP2, SHANK3, HCN2
GOTERM_BP_ALL	GO:1903037~regulation of leukocyte cell-cell adhesion	9	4.81283	0.0261543	SPN, H2-EB1, CD6, TBX21, IGFBP2, RAC2, DTX1, IL27RA, MAPK8IP1
GOTERM_BP_ALL	GO:0042129~regulation of T cell proliferation	6	3.20856	0.0270696	SPN, CD6, IGFBP2, RAC2, IL27RA, MAPK8IP1
GOTERM_BP_ALL	GO:0007141~male meiosis I	3	1.60428	0.027571	DNMT3L, DMRTC2, DMC1
GOTERM_BP_ALL	GO:0006997~nucleus organization	5	2.6738	0.0293905	DMRTC2, 1700013H16RIK, CHD5, SYCP3, PLEC
GOTERM_BP_ALL	GO:0007127~meiosis I	5	2.6738	0.0293905	DNMT3L, DMRTC2, DMC1, SGO2B, SYCP3
GOTERM_BP_ALL	GO:0030155~regulation of cell adhesion	14	7.48663	0.029395	COL26A1, CALCA, H2-EB1, IGFBP2, DTX1, IL27RA, MAPK8IP1, SPN, CD6, TBX21, RAC2, CSPG5, B4GALNT2, NODAL
GOTERM_BP_ALL	GO:0060395~SMAD protein signal transduction	4	2.13904	0.0295199	JADE2, ARAP1, LEFTY2, NODAL
GOTERM_BP_ALL	GO:0007566~embryo implantation	4	2.13904	0.0295199	TEAD4, CALCA, STC2, NODAL
GOTERM_BP_ALL	GO:0007265~Ras protein signal transduction	8	4.27807	0.0296158	RAC2, PLCE1, DENND3, RASAL1, ARRB1, RASGRP2, RAPGEF3, FGF10
GOTERM_BP_ALL	GO:0007264~small GTPase mediated signal transduction	9	4.81283	0.0298266	ARHGAP8, RAC2, PLCE1, DENND3, RASAL1, ARRB1, RASGRP2, RAPGEF3, FGF10
GOTERM_BP_ALL	GO:0070663~regulation of leukocyte proliferation	7	3.74332	0.030589	SPN, CD6, IGFBP2, RAC2, IL27RA, FGF10, MAPK8IP1
GOTERM_BP_ALL	GO:0043412~macromolecule modification	46	24.5989	0.0307917	FKBP10, SEMA7A, CALCA, ARHGAP8, DTX1, CHD5, ARRB1, PLA2G5, JADE2, NDRG2, GATA2, SPN, GRK3, DNMT3L, SCML2, EXTL1, CAMK2N2, METTL4, PLCE1, LEFTY2, B4GALNT2, PDK2, TGM3, ADAD2, CHGA, DNAH12, TRIM63, USP44, MAPK8IP2, DUSP9, HOPX, MAPK12, MAPK8IP1, CD6, ADM2, DMRTC2, WNK3, ADGRB1, TRIB3, SHANK3, NODAL, MDFI, RAPGEF3, RNF165, FGF10, PLEC
GOTERM_BP_ALL	GO:0060292~long term synaptic depression	3	1.60428	0.0309693	SLC24A1, SHANK3, CBLN1
GOTERM_BP_ALL	GO:0043408~regulation of MAPK cascade	13	6.95187	0.0316006	SEMA7A, ARHGAP8, ARRB1, PLA2G5, NDRG2, MAPK8IP2, DUSP9, MAPK8IP1, PLCE1, TRIB3, NODAL, MDFI, FGF10
GOTERM_BP_ALL	GO:0022412~cellular process involved in reproduction in multicellular organism	10	5.34759	0.031717	CALCA, RSPH1, DMRTC2, DMC1, 1700013H16RIK, CHD5, ARRB1, SYCP3, NODAL, ADAD2
GOTERM_BP_ALL	GO:0050807~regulation of synapse organization	6	3.20856	0.0318671	ADGRB2, ADGRB1, SHANK3, KLK8, IGSF9, CBLN1
GOTERM_BP_ALL	GO:0006816~calcium ion transport	9	4.81283	0.0327112	SELENON, SLC24A1, CALCA, STC2, STAC2, WNK3, CACNA2D2, GCK, RAPGEF3
GOTERM_BP_ALL	GO:0044724~single-organism carbohydrate catabolic process	5	2.6738	0.0327612	PFKL, GM2A, PGK1, GCK, PFKP
GOTERM_BP_ALL	GO:0009946~proximal/distal axis specification	2	1.06952	0.0330282	NODAL, FGF10
GOTERM_BP_ALL	GO:0006096~glycolytic process	4	2.13904	0.0344419	PFKL, PGK1, GCK, PFKP
GOTERM_BP_ALL	GO:0060079~excitatory postsynaptic potential	4	2.13904	0.0344419	MPP2, MAPK8IP2, SHANK3, CBLN1
GOTERM_BP_ALL	GO:0043270~positive regulation of ion transport	8	4.27807	0.0345427	KCNH2, SLC7A5, SLC6A9, STAC2, WNK3, ATP1B2, SHANK3, RAPGEF3
GOTERM_BP_ALL	GO:0006757~ATP generation from ADP	4	2.13904	0.0354742	PFKL, PGK1, GCK, PFKP
GOTERM_BP_ALL	GO:0006793~phosphorus metabolic process	38	20.3209	0.036059	SEMA7A, CALCA, ARHGAP8, PNP2, ARRB1, PLA2G5, NDRG2, LEXM, SPN, GRK3, CAMK2N2, PGK1, PLCE1, LEFTY2, B4GALNT2, PDK2, CHGA, PCYT1B, ADGRV1, NMNAT2, MAPK8IP2, DUSP9, MAPK12, GCK, MAPK8IP1, PFKL, CD6, OAS3, ADM2, WNK3, TRIB3, SHANK3, NODAL, MDFI, PFKP, RAPGEF3, FGF10, PLEC
GOTERM_BP_ALL	GO:0043486~histone exchange	3	1.60428	0.0363576	1700013H16RIK, CHD5, SYCP3
GOTERM_BP_ALL	GO:0031401~positive regulation of protein modification process	19	10.1604	0.0368555	CHGA, SEMA7A, CALCA, ARHGAP8, ARRB1, PLA2G5, MAPK8IP2, MAPK8IP1, SPN, GRK3, CD6, DMRTC2, WNK3, PLCE1, TRIB3, LEFTY2, NODAL, RAPGEF3, FGF10
GOTERM_BP_ALL	GO:0023056~positive regulation of signaling	26	13.9037	0.0373178	HRK, SLC24A1, SEMA7A, ARHGAP8, CHD5, ARRB1, PLA2G5, PLCE1, LEFTY2, CHGA, MPP2, ADGRV1, G0S2, ARAP1, MAPK8IP2, GCK, SYT7, MAPK8IP1, EVC, RRAGB, MFNG, CNTN2, SHANK3, NODAL, RNF165, FGF10
GOTERM_BP_ALL	GO:0007188~adenylate cyclase-modulating G-protein coupled receptor signaling pathway	6	3.20856	0.0378181	CHGA, CALCA, ADGRB2, ADM2, ADGRB1, S1PR3
GOTERM_BP_ALL	GO:0051321~meiotic cell cycle	8	4.27807	0.0381141	DNMT3L, RSPH1, DMRTC2, DMC1, SGO2B, 1700013H16RIK, SYCP3, REC114
GOTERM_BP_ALL	GO:0050671~positive regulation of lymphocyte proliferation	5	2.6738	0.038141	SPN, CD6, IGFBP2, IL27RA, FGF10
GOTERM_BP_ALL	GO:0043092~L-amino acid import	3	1.60428	0.0382283	SLC7A5, SLC6A9, SLC1A4
GOTERM_BP_ALL	GO:0019320~hexose catabolic process	3	1.60428	0.0382283	PFKL, PGK1, PFKP
GOTERM_BP_ALL	GO:0040011~locomotion	26	13.9037	0.0386242	COL18A1, SEMA7A, CALCA, GATA2, IL27RA, SPN, ACAN, CDH4, TBX21, TEKT1, RAC2, NPHP4, OTX2, TNS1, CMKLR1, CHGA, ATP1B2, ADGRB1, CNTN2, SHANK3, NODAL, RAPGEF3, RNF165, FGF10, MATN2, PLEC
GOTERM_BP_ALL	GO:0007281~germ cell development	9	4.81283	0.0390413	CALCA, RSPH1, DMRTC2, DMC1, 1700013H16RIK, CHD5, SYCP3, NODAL, ADAD2
GOTERM_BP_ALL	GO:0051128~regulation of cellular component organization	35	18.7166	0.039092	HRK, SEMA7A, PHLDB1, PALM3, RASAL1, ARRB1, TULP1, PLA2G5, GATA2, KLK8, IGSF9, CDH4, RAC2, METTL4, PLCE1, MYH14, NPHP4, TAF9B, USP44, ARAP1, ATP1B2, HOPX, SYT7, KRT17, ADGRB2, STAC2, DMRTC2, WNK3, ADGRB1, CSPG5, CNTN2, OBSL1, SHANK3, RAPGEF3, CBLN1
GOTERM_BP_ALL	GO:0001819~positive regulation of cytokine production	10	5.34759	0.039211	SPN, SLC7A5, CALCA, SEMA7A, CD6, PNP2, OAS3, TBX21, NODAL, IL27RA
GOTERM_BP_ALL	GO:0006796~phosphate-containing compound metabolic process	37	19.7861	0.0394702	SEMA7A, CALCA, ARHGAP8, PNP2, ARRB1, PLA2G5, NDRG2, LEXM, SPN, GRK3, CAMK2N2, PGK1, PLCE1, LEFTY2, PDK2, CHGA, PCYT1B, ADGRV1, NMNAT2, MAPK8IP2, DUSP9, MAPK12, GCK, MAPK8IP1, PFKL, CD6, OAS3, ADM2, WNK3, TRIB3, SHANK3, NODAL, MDFI, PFKP, RAPGEF3, FGF10, PLEC
GOTERM_BP_ALL	GO:0048513~animal organ development	45	24.0642	0.03965	SEMA7A, CALCA, ZBTB46, DTX1, CHD5, ARRB1, TULP1, GATA2, LIPA, SPN, ACAN, DNMT3L, MTHFD1L, TBX21, STC2, PLCE1, MYH14, NPHP4, OTX2, TGM3, TEAD4, PCYT1B, ADGRV1, TFEB, LSR, ATP1B2, HOPX, SELENON, KRT18, DES, EVC, KRT17, COL4A1, MFNG, DMC1, ADGRB1, CNTN2, OBSL1, SHANK3, NODAL, MDFI, MATN3, FGF10, CBLN1, PLEC
GOTERM_BP_ALL	GO:0071277~cellular response to calcium ion	4	2.13904	0.0397614	ADGRV1, RASAL1, RASGRP2, SYT7
GOTERM_BP_ALL	GO:0006820~anion transport	11	5.88235	0.0403729	SLC7A5, SLC6A9, SLCO4A1, STC2, SLCO2A1, ANO8, SLC1A4, PCTP, PLA2G5, SLC4A3, SLC22A7
GOTERM_BP_ALL	GO:1901342~regulation of vasculature development	8	4.27807	0.0404654	ADGRB2, COL4A2, ADM2, ADGRB1, PGK1, GATA2, NODAL, RAPGEF3
GOTERM_BP_ALL	GO:0050890~cognition	8	4.27807	0.0404654	GM2A, PDE1B, CNTN2, SLC1A4, MAPK8IP2, SHANK3, KLK8, RAPGEF3
GOTERM_BP_ALL	GO:0032946~positive regulation of mononuclear cell proliferation	5	2.6738	0.0405736	SPN, CD6, IGFBP2, IL27RA, FGF10
GOTERM_BP_ALL	GO:0050803~regulation of synapse structure or activity	6	3.20856	0.0410125	ADGRB2, ADGRB1, SHANK3, KLK8, IGSF9, CBLN1
GOTERM_BP_ALL	GO:0002296~T-helper 1 cell lineage commitment	2	1.06952	0.0411144	SPN, TBX21
GOTERM_BP_ALL	GO:0001818~negative regulation of cytokine production	7	3.74332	0.0411399	OAS3, TBX21, NFKBIL1, ARRB1, NDRG2, IL27RA, CMKLR1
GOTERM_BP_ALL	GO:0048608~reproductive structure development	10	5.34759	0.0415566	PCYT1B, DNMT3L, STC2, DMC1, TFEB, ARRB1, GATA2, NODAL, MDFI, FGF10
GOTERM_BP_ALL	GO:0045165~cell fate commitment	7	3.74332	0.0417338	SPN, TEAD4, TBX21, OTX2, GATA2, NODAL, FGF10
GOTERM_BP_ALL	GO:0030855~epithelial cell differentiation	13	6.95187	0.0422097	COL18A1, GATA2, KRT18, KRT17, COL4A1, PGK1, S1PR3, OTX2, NODAL, TGM3, RAPGEF3, FGF10, PLEC
GOTERM_BP_ALL	GO:0001667~ameboidal-type cell migration	9	4.81283	0.042495	COL18A1, CALCA, SEMA7A, ADGRB1, GATA2, NODAL, FGF10, TNS1, PLEC
GOTERM_BP_ALL	GO:0060249~anatomical structure homeostasis	9	4.81283	0.0429406	CALCA, ADGRV1, RAC2, NPHP4, LSR, ATP1B2, TULP1, GATA2, LIPA
GOTERM_BP_ALL	GO:0044765~single-organism transport	36	19.2513	0.0435189	RTN2, SLC24A1, CALCA, SLC1A4, ARRB1, PCTP, TULP1, PLA2G5, SLC2A5, GATA2, GRK3, GM2A, ANPEP, RAC2, CHGA, KCNH2, LSR, ATP1B2, GCK, SYT7, SELENON, SLC7A5, PFKL, SLC9A5, KRT18, SLC6A9, WNK3, ADGRB1, SLCO2A1, CSPG5, CNTN2, NODAL, RAPGEF3, HCN2, FGF10, CBLN1
GOTERM_BP_ALL	GO:0061458~reproductive system development	10	5.34759	0.0435827	PCYT1B, DNMT3L, STC2, DMC1, TFEB, ARRB1, GATA2, NODAL, MDFI, FGF10
GOTERM_BP_ALL	GO:0035637~multicellular organismal signaling	5	2.6738	0.0437841	KCNH2, MYH14, SLC4A3, HCN2, PLEC
GOTERM_BP_ALL	GO:0002694~regulation of leukocyte activation	13	6.95187	0.0438593	H2-EB1, ZBTB46, IGFBP2, DTX1, PLA2G5, GATA2, IL27RA, MAPK8IP1, SPN, CD6, TBX21, RAC2, FGF10
GOTERM_BP_ALL	GO:0034220~ion transmembrane transport	15	8.02139	0.0441022	KCNH2, SLC24A1, CACNA2D2, SLC1A4, ATP1B2, MAPK8IP2, SELENON, SLC7A5, SLC9A5, SLC6A9, STAC2, WNK3, SHANK3, RAPGEF3, HCN2
GOTERM_BP_ALL	GO:0045104~intermediate filament cytoskeleton organization	4	2.13904	0.0442991	DES, KRT18, KRT17, PLEC
GOTERM_BP_ALL	GO:0042592~homeostatic process	26	13.9037	0.0450391	SLC24A1, CALCA, ARRB1, TULP1, SLC4A3, GATA2, LIPA, ANPEP, STC2, RAC2, NPHP4, PDK2, CMKLR1, CHGA, KCNH2, ADGRV1, LSR, ATP1B2, GCK, CYP39A1, SELENON, SLC9A5, WNK3, SHANK3, HCN2, PLEC
GOTERM_BP_ALL	GO:0045103~intermediate filament-based process	4	2.13904	0.0454722	DES, KRT18, KRT17, PLEC
GOTERM_BP_ALL	GO:1901379~regulation of potassium ion transmembrane transport	4	2.13904	0.0454722	KCNH2, WNK3, ATP1B2, RAPGEF3
GOTERM_BP_ALL	GO:0045746~negative regulation of Notch signaling pathway	3	1.60428	0.0460644	ARRB1, CHAC1, GATA2
GOTERM_BP_ALL	GO:0030001~metal ion transport	14	7.48663	0.046283	KCNH2, SLC24A1, CALCA, CACNA2D2, ATP1B2, GCK, SELENON, SLC9A5, SLC6A9, STC2, STAC2, WNK3, RAPGEF3, HCN2
GOTERM_BP_ALL	GO:0099565~chemical synaptic transmission, postsynaptic	4	2.13904	0.0466607	MPP2, MAPK8IP2, SHANK3, CBLN1
GOTERM_BP_ALL	GO:0050900~leukocyte migration	8	4.27807	0.0470164	SPN, CHGA, CALCA, TBX21, RAC2, IL27RA, PLEC, CMKLR1
GOTERM_BP_ALL	GO:0006734~NADH metabolic process	3	1.60428	0.0481082	PFKL, PGK1, PFKP
GOTERM_BP_ALL	GO:0015804~neutral amino acid transport	3	1.60428	0.0481082	SLC7A5, SLC6A9, SLC1A4
GOTERM_BP_ALL	GO:0046031~ADP metabolic process	4	2.13904	0.0490833	PFKL, PGK1, GCK, PFKP
GOTERM_BP_ALL	GO:0071593~lymphocyte aggregation	2	1.06952	0.0491333	SPN, RAC2
GOTERM_BP_ALL	GO:0045650~negative regulation of macrophage differentiation	2	1.06952	0.0491333	ZBTB46, GATA2
GOTERM_BP_ALL	GO:0070374~positive regulation of ERK1 and ERK2 cascade	6	3.20856	0.0491936	SEMA7A, ARHGAP8, ARRB1, PLA2G5, NODAL, FGF10
