# Supplementary material for: An RNA-dependent and phase-separated active subnuclear compartment safeguards repressive chromatin domains
Source: Mol Cell. 2024 May 2;84(9):1667–1683.e10. doi: 10.1016/j.molcel.2024.03.015 (PMC11065421; doi:10.1016/j.molcel.2024.03.015)
Supplement: Table S4. List of genes containing BAZ2A-iCLIP signals, related to Figure 5 [file mmc5.xlsx]

## Sheet: iCLIP
Chr	start	end	Symbol		Peak Number	score	strand			Gene name	Gene Name
chr19	5797657	5797756	MALAT1	>5_peaks	2923	38.4795	-	5797727	5797728	ENSMUSG00000092341	metastasis associated lung adenocarcinoma transcript 1 (non-coding RNA)(Malat1)
chr19	5799759	5799869	MALAT1	>5_peaks	2926	26.2249	-	5799815	5799816	ENSMUSG00000092341	metastasis associated lung adenocarcinoma transcript 1 (non-coding RNA)(Malat1)
chr19	5797375	5797490	MALAT1	>5_peaks	2922	22.5588	-	5797406	5797407	ENSMUSG00000092341	metastasis associated lung adenocarcinoma transcript 1 (non-coding RNA)(Malat1)
chr19	5796790	5796919	MALAT1	>5_peaks	2921	18.8902	-	5796799	5796800	ENSMUSG00000092341	metastasis associated lung adenocarcinoma transcript 1 (non-coding RNA)(Malat1)
chr19	5797911	5797991	MALAT1	>5_peaks	2924	15.5624	-	5797949	5797950	ENSMUSG00000092341	metastasis associated lung adenocarcinoma transcript 1 (non-coding RNA)(Malat1)
chr19	5798443	5798535	MALAT1	>5_peaks	2925	14.0902	-	5798489	5798490	ENSMUSG00000092341	metastasis associated lung adenocarcinoma transcript 1 (non-coding RNA)(Malat1)
chrX	144318285	144318586	ALG13	>5_peaks	3108	18.2326	+	144318497	144318498	ENSMUSG00000041718	asparagine-linked glycosylation 13(Alg13)
chrX	144369561	144369754	ALG13	>5_peaks	3112	11.3692	+	144369612	144369613	ENSMUSG00000041718	asparagine-linked glycosylation 13(Alg13)
chrX	144364018	144364108	ALG13	>5_peaks	3111	9.8389	+	144364059	144364060	ENSMUSG00000041718	asparagine-linked glycosylation 13(Alg13)
chrX	144348553	144348634	ALG13	>5_peaks	3110	4.53634	+	144348587	144348588	ENSMUSG00000041718	asparagine-linked glycosylation 13(Alg13)
chrX	144341821	144341900	ALG13	>5_peaks	3109	4.52729	+	144341868	144341869	ENSMUSG00000041718	asparagine-linked glycosylation 13(Alg13)
chrX	144374355	144374386	ALG13	>5_peaks	3113	2.2986	+	144374371	144374372	ENSMUSG00000041718	asparagine-linked glycosylation 13(Alg13)
chr11	50294826	50294888	CANX	>5_peaks	1864	17.2738	-	50294856	50294857	ENSMUSG00000020368	calnexin(Canx)
chr11	50299195	50299288	CANX	>5_peaks	1866	11.5341	-	50299245	50299246	ENSMUSG00000020368	calnexin(Canx)
chr11	50310792	50310868	CANX	>5_peaks	1869	9.57125	-	50310806	50310807	ENSMUSG00000020368	calnexin(Canx)
chr11	50311690	50311779	CANX	>5_peaks	1870	6.49846	-	50311734	50311735	ENSMUSG00000020368	calnexin(Canx)
chr11	50295195	50295267	CANX	>5_peaks	1865	5.00955	-	50295233	50295234	ENSMUSG00000020368	calnexin(Canx)
chr11	50310390	50310431	CANX	>5_peaks	1868	3.55318	-	50310428	50310429	ENSMUSG00000020368	calnexin(Canx)
chr11	50299327	50299345	CANX	>5_peaks	1867	2.32336	-	50299335	50299336	ENSMUSG00000020368	calnexin(Canx)
chr7	143067508	143067655	CD81	>5_peaks	1293	32.2523	+	143067540	143067541	ENSMUSG00000037706	CD81 antigen(Cd81)
chr7	143065907	143066018	CD81	>5_peaks	1291	30.2772	+	143065991	143065992	ENSMUSG00000037706	CD81 antigen(Cd81)
chr7	143052821	143053022	CD81	>5_peaks	1289	30.2047	+	143052921	143052922	ENSMUSG00000037706	CD81 antigen(Cd81)
chr7	143066661	143066706	CD81	>5_peaks	1292	10.1328	+	143066683	143066684	ENSMUSG00000037706	CD81 antigen(Cd81)
chr7	143062491	143062578	CD81	>5_peaks	1290	8.10939	+	143062515	143062516	ENSMUSG00000037706	CD81 antigen(Cd81)
chr8	106668868	106669026	CDH1	>5_peaks	1414	21.4606	+	106668896	106668897	ENSMUSG00000000303	cadherin 1(Cdh1)
chr8	106653796	106653920	CDH1	>5_peaks	1413	8.60876	+	106653916	106653917	ENSMUSG00000000303	cadherin 1(Cdh1)
chr8	106653507	106653613	CDH1	>5_peaks	1412	7.9398	+	106653525	106653526	ENSMUSG00000000303	cadherin 1(Cdh1)
chr8	106649190	106649225	CDH1	>5_peaks	1411	2.28543	+	106649210	106649211	ENSMUSG00000000303	cadherin 1(Cdh1)
chr2	179488819	179488887	CDH4	>5_peaks	394	3.68389	+	179488852	179488853	ENSMUSG00000000305	cadherin 4(Cdh4)
chr2	179517536	179517616	CDH4	>5_peaks	395	3.4507	+	179517592	179517593	ENSMUSG00000000305	cadherin 4(Cdh4)
chr2	179630132	179630203	CDH4	>5_peaks	397	3.22802	+	179630172	179630173	ENSMUSG00000000305	cadherin 4(Cdh4)
chr2	179551203	179551258	CDH4	>5_peaks	396	2.96727	+	179551229	179551230	ENSMUSG00000000305	cadherin 4(Cdh4)
chr2	179454380	179454408	CDH4	>5_peaks	393	2.35612	+	179454393	179454394	ENSMUSG00000000305	cadherin 4(Cdh4)
chr10	77139504	77139605	COL18A1	>5_peaks	1725	5.22245	-	77139532	77139533	ENSMUSG00000001435	collagen, type XVIII, alpha 1(Col18a1)
chr10	77068390	77068435	COL18A1	>5_peaks	1723	3.70476	-	77068411	77068412	ENSMUSG00000001435	collagen, type XVIII, alpha 1(Col18a1)
chr10	77063500	77063542	COL18A1	>5_peaks	1722	3.54003	-	77063518	77063519	ENSMUSG00000001435	collagen, type XVIII, alpha 1(Col18a1)
chr10	77054236	77054273	COL18A1	>5_peaks	1720	3.0202	-	77054254	77054255	ENSMUSG00000001435	collagen, type XVIII, alpha 1(Col18a1)
chr10	77078456	77078496	COL18A1	>5_peaks	1724	2.93969	-	77078470	77078471	ENSMUSG00000001435	collagen, type XVIII, alpha 1(Col18a1)
chr10	77054923	77054961	COL18A1	>5_peaks	1721	2.68182	-	77054937	77054938	ENSMUSG00000001435	collagen, type XVIII, alpha 1(Col18a1)
chr7	133121790	133121873	CTBP2	>5_peaks	1266	5.585	-	133121844	133121845	ENSMUSG00000030970	C-terminal binding protein 2(Ctbp2)
chr7	133053761	133053836	CTBP2	>5_peaks	1265	4.74267	-	133053783	133053784	ENSMUSG00000030970	C-terminal binding protein 2(Ctbp2)
chr7	133048618	133048669	CTBP2	>5_peaks	1264	3.55972	-	133048646	133048647	ENSMUSG00000030970	C-terminal binding protein 2(Ctbp2)
chr7	133122171	133122245	CTBP2	>5_peaks	1267	3.55838	-	133122202	133122203	ENSMUSG00000030970	C-terminal binding protein 2(Ctbp2)
chr7	133023031	133023075	CTBP2	>5_peaks	1263	3.19216	-	133023058	133023059	ENSMUSG00000030970	C-terminal binding protein 2(Ctbp2)
chr16	20673407	20673657	EIF4G1	>5_peaks	2545	12.3665	+	20673647	20673648	ENSMUSG00000045983	eukaryotic translation initiation factor 4, gamma 1(Eif4g1)
chr16	20692746	20692864	EIF4G1	>5_peaks	2549	7.30451	+	20692791	20692792	ENSMUSG00000045983	eukaryotic translation initiation factor 4, gamma 1(Eif4g1)
chr16	20692428	20692541	EIF4G1	>5_peaks	2548	6.9294	+	20692459	20692460	ENSMUSG00000045983	eukaryotic translation initiation factor 4, gamma 1(Eif4g1)
chr16	20679812	20679890	EIF4G1	>5_peaks	2546	6.54041	+	20679840	20679841	ENSMUSG00000045983	eukaryotic translation initiation factor 4, gamma 1(Eif4g1)
chr16	20686794	20686866	EIF4G1	>5_peaks	2547	5.02787	+	20686821	20686822	ENSMUSG00000045983	eukaryotic translation initiation factor 4, gamma 1(Eif4g1)
chr14	7907152	7907219	FLNB	>5_peaks	2290	6.42893	+	7907193	7907194	ENSMUSG00000025278	filamin, beta(Flnb)
chr14	7818082	7818187	FLNB	>5_peaks	2287	5.67179	+	7818132	7818133	ENSMUSG00000025278	filamin, beta(Flnb)
chr14	7905726	7905767	FLNB	>5_peaks	2289	2.4965	+	7905754	7905755	ENSMUSG00000025278	filamin, beta(Flnb)
chr14	7873366	7873386	FLNB	>5_peaks	2288	1.46071	+	7873377	7873378	ENSMUSG00000025278	filamin, beta(Flnb)
chr14	7912955	7912966	FLNB	>5_peaks	2291	1.15483	+	7912959	7912960	ENSMUSG00000025278	filamin, beta(Flnb)
chr1	71652881	71653110	FN1	>5_peaks	65	26.3386	-	71653076	71653077	ENSMUSG00000026193	fibronectin 1(Fn1)
chr1	71632061	71632157	FN1	>5_peaks	62	13.0336	-	71632102	71632103	ENSMUSG00000026193	fibronectin 1(Fn1)
chr1	71599300	71599395	FN1	>5_peaks	59	11.923	-	71599370	71599371	ENSMUSG00000026193	fibronectin 1(Fn1)
chr1	71597631	71597738	FN1	>5_peaks	58	8.55526	-	71597685	71597686	ENSMUSG00000026193	fibronectin 1(Fn1)
chr1	71625988	71626093	FN1	>5_peaks	61	7.2131	-	71625996	71625997	ENSMUSG00000026193	fibronectin 1(Fn1)
chr1	71585752	71585827	FN1	>5_peaks	57	6.99749	-	71585777	71585778	ENSMUSG00000026193	fibronectin 1(Fn1)
chr1	71642054	71642118	FN1	>5_peaks	64	5.76601	-	71642086	71642087	ENSMUSG00000026193	fibronectin 1(Fn1)
chr1	71606805	71606868	FN1	>5_peaks	60	5.46835	-	71606821	71606822	ENSMUSG00000026193	fibronectin 1(Fn1)
chr1	71638457	71638509	FN1	>5_peaks	63	5.06737	-	71638475	71638476	ENSMUSG00000026193	fibronectin 1(Fn1)
chr8	123599859	123599980	GALNT2	>5_peaks	1460	45.5002	+	123599898	123599899	ENSMUSG00000092329	UDP-N-acetyl-alpha-D-galactosamine:polypeptide N-acetylgalactosaminyltransferase 2(Galnt2)
chr8	121517848	121517895	GALNT2	>5_peaks	1439	39.8699	+	121517864	121517865	ENSMUSG00000092329	UDP-N-acetyl-alpha-D-galactosamine:polypeptide N-acetylgalactosaminyltransferase 2(Galnt2)
chr8	123564284	123564395	GALNT2	>5_peaks	1459	28.1005	+	123564305	123564306	ENSMUSG00000092329	UDP-N-acetyl-alpha-D-galactosamine:polypeptide N-acetylgalactosaminyltransferase 2(Galnt2)
chr8	120672751	120672855	GALNT2	>5_peaks	1436	20.7898	+	120672809	120672810	ENSMUSG00000092329	UDP-N-acetyl-alpha-D-galactosamine:polypeptide N-acetylgalactosaminyltransferase 2(Galnt2)
chr8	122982863	122982934	GALNT2	>5_peaks	1449	19.0878	+	122982883	122982884	ENSMUSG00000092329	UDP-N-acetyl-alpha-D-galactosamine:polypeptide N-acetylgalactosaminyltransferase 2(Galnt2)
chr8	121882894	121883014	GALNT2	>5_peaks	1440	10.9346	+	121882936	121882937	ENSMUSG00000092329	UDP-N-acetyl-alpha-D-galactosamine:polypeptide N-acetylgalactosaminyltransferase 2(Galnt2)
chr8	121907138	121907274	GALNT2	>5_peaks	1443	10.9216	+	121907170	121907171	ENSMUSG00000092329	UDP-N-acetyl-alpha-D-galactosamine:polypeptide N-acetylgalactosaminyltransferase 2(Galnt2)
chr8	123102845	123102927	GALNT2	>5_peaks	1453	10.8509	+	123102874	123102875	ENSMUSG00000092329	UDP-N-acetyl-alpha-D-galactosamine:polypeptide N-acetylgalactosaminyltransferase 2(Galnt2)
chr8	119947620	119947679	GALNT2	>5_peaks	1435	9.81286	+	119947638	119947639	ENSMUSG00000092329	UDP-N-acetyl-alpha-D-galactosamine:polypeptide N-acetylgalactosaminyltransferase 2(Galnt2)
chr8	122520601	122520635	GALNT2	>5_peaks	1446	8.84323	+	122520604	122520605	ENSMUSG00000092329	UDP-N-acetyl-alpha-D-galactosamine:polypeptide N-acetylgalactosaminyltransferase 2(Galnt2)
chr8	122481762	122481870	GALNT2	>5_peaks	1444	8.13927	+	122481784	122481785	ENSMUSG00000092329	UDP-N-acetyl-alpha-D-galactosamine:polypeptide N-acetylgalactosaminyltransferase 2(Galnt2)
chr8	123206950	123207069	GALNT2	>5_peaks	1455	7.94229	+	123207042	123207043	ENSMUSG00000092329	UDP-N-acetyl-alpha-D-galactosamine:polypeptide N-acetylgalactosaminyltransferase 2(Galnt2)
chr8	121883591	121883667	GALNT2	>5_peaks	1442	6.87137	+	121883600	121883601	ENSMUSG00000092329	UDP-N-acetyl-alpha-D-galactosamine:polypeptide N-acetylgalactosaminyltransferase 2(Galnt2)
chr8	123105181	123105225	GALNT2	>5_peaks	1454	5.30849	+	123105213	123105214	ENSMUSG00000092329	UDP-N-acetyl-alpha-D-galactosamine:polypeptide N-acetylgalactosaminyltransferase 2(Galnt2)
chr8	123102413	123102446	GALNT2	>5_peaks	1451	5.1462	+	123102433	123102434	ENSMUSG00000092329	UDP-N-acetyl-alpha-D-galactosamine:polypeptide N-acetylgalactosaminyltransferase 2(Galnt2)
chr8	120673971	120674019	GALNT2	>5_peaks	1438	5.00445	+	120674008	120674009	ENSMUSG00000092329	UDP-N-acetyl-alpha-D-galactosamine:polypeptide N-acetylgalactosaminyltransferase 2(Galnt2)
chr8	122763683	122763721	GALNT2	>5_peaks	1447	4.66375	+	122763705	122763706	ENSMUSG00000092329	UDP-N-acetyl-alpha-D-galactosamine:polypeptide N-acetylgalactosaminyltransferase 2(Galnt2)
chr8	120673288	120673353	GALNT2	>5_peaks	1437	4.50772	+	120673343	120673344	ENSMUSG00000092329	UDP-N-acetyl-alpha-D-galactosamine:polypeptide N-acetylgalactosaminyltransferase 2(Galnt2)
chr8	123869999	123870049	GALNT2	>5_peaks	1461	3.88972	+	123870022	123870023	ENSMUSG00000092329	UDP-N-acetyl-alpha-D-galactosamine:polypeptide N-acetylgalactosaminyltransferase 2(Galnt2)
chr8	123554058	123554135	GALNT2	>5_peaks	1458	3.79424	+	123554105	123554106	ENSMUSG00000092329	UDP-N-acetyl-alpha-D-galactosamine:polypeptide N-acetylgalactosaminyltransferase 2(Galnt2)
chr8	123102653	123102683	GALNT2	>5_peaks	1452	3.36405	+	123102659	123102660	ENSMUSG00000092329	UDP-N-acetyl-alpha-D-galactosamine:polypeptide N-acetylgalactosaminyltransferase 2(Galnt2)
chr8	121883048	121883096	GALNT2	>5_peaks	1441	3.16082	+	121883085	121883086	ENSMUSG00000092329	UDP-N-acetyl-alpha-D-galactosamine:polypeptide N-acetylgalactosaminyltransferase 2(Galnt2)
chr8	124308577	124308615	GALNT2	>5_peaks	1462	3.05387	+	124308595	124308596	ENSMUSG00000092329	UDP-N-acetyl-alpha-D-galactosamine:polypeptide N-acetylgalactosaminyltransferase 2(Galnt2)
chr8	123421597	123421633	GALNT2	>5_peaks	1456	2.90673	+	123421614	123421615	ENSMUSG00000092329	UDP-N-acetyl-alpha-D-galactosamine:polypeptide N-acetylgalactosaminyltransferase 2(Galnt2)
chr8	123000947	123000989	GALNT2	>5_peaks	1450	2.82846	+	123000968	123000969	ENSMUSG00000092329	UDP-N-acetyl-alpha-D-galactosamine:polypeptide N-acetylgalactosaminyltransferase 2(Galnt2)
chr8	122913042	122913068	GALNT2	>5_peaks	1448	2.59538	+	122913052	122913053	ENSMUSG00000092329	UDP-N-acetyl-alpha-D-galactosamine:polypeptide N-acetylgalactosaminyltransferase 2(Galnt2)
chr8	119928284	119928310	GALNT2	>5_peaks	1434	2.09402	+	119928296	119928297	ENSMUSG00000092329	UDP-N-acetyl-alpha-D-galactosamine:polypeptide N-acetylgalactosaminyltransferase 2(Galnt2)
chr8	122499688	122499714	GALNT2	>5_peaks	1445	1.8099	+	122499698	122499699	ENSMUSG00000092329	UDP-N-acetyl-alpha-D-galactosamine:polypeptide N-acetylgalactosaminyltransferase 2(Galnt2)
chr8	123449797	123449815	GALNT2	>5_peaks	1457	1.25824	+	123449804	123449805	ENSMUSG00000092329	UDP-N-acetyl-alpha-D-galactosamine:polypeptide N-acetylgalactosaminyltransferase 2(Galnt2)
chr1	119053162	119053231	GLI2	>5_peaks	103	3.47744	-	119053197	119053198	ENSMUSG00000048402	GLI-Kruppel family member GLI2(Gli2)
chr1	119036059	119036122	GLI2	>5_peaks	101	3.03834	-	119036101	119036102	ENSMUSG00000048402	GLI-Kruppel family member GLI2(Gli2)
chr1	118889825	118889878	GLI2	>5_peaks	99	2.781	-	118889839	118889840	ENSMUSG00000048402	GLI-Kruppel family member GLI2(Gli2)
chr1	119052251	119052300	GLI2	>5_peaks	102	2.72717	-	119052277	119052278	ENSMUSG00000048402	GLI-Kruppel family member GLI2(Gli2)
chr1	118996458	118996510	GLI2	>5_peaks	100	2.69058	-	118996482	118996483	ENSMUSG00000048402	GLI-Kruppel family member GLI2(Gli2)
chr1	118882661	118882712	GLI2	>5_peaks	98	2.52716	-	118882684	118882685	ENSMUSG00000048402	GLI-Kruppel family member GLI2(Gli2)
chr4	137514617	137514775	HSPG2	>5_peaks	663	9.36127	+	137514649	137514650	ENSMUSG00000028763	perlecan (heparan sulfate proteoglycan 2)(Hspg2)
chr4	137570387	137570492	HSPG2	>5_peaks	671	6.50115	+	137570413	137570414	ENSMUSG00000028763	perlecan (heparan sulfate proteoglycan 2)(Hspg2)
chr4	137541408	137541466	HSPG2	>5_peaks	669	5.61831	+	137541424	137541425	ENSMUSG00000028763	perlecan (heparan sulfate proteoglycan 2)(Hspg2)
chr4	137565329	137565432	HSPG2	>5_peaks	670	5.50121	+	137565383	137565384	ENSMUSG00000028763	perlecan (heparan sulfate proteoglycan 2)(Hspg2)
chr4	137535645	137535731	HSPG2	>5_peaks	666	5.13755	+	137535679	137535680	ENSMUSG00000028763	perlecan (heparan sulfate proteoglycan 2)(Hspg2)
chr4	137540755	137540810	HSPG2	>5_peaks	668	4.08779	+	137540798	137540799	ENSMUSG00000028763	perlecan (heparan sulfate proteoglycan 2)(Hspg2)
chr4	137540659	137540700	HSPG2	>5_peaks	667	2.65441	+	137540671	137540672	ENSMUSG00000028763	perlecan (heparan sulfate proteoglycan 2)(Hspg2)
chr4	137518772	137518810	HSPG2	>5_peaks	664	2.62988	+	137518795	137518796	ENSMUSG00000028763	perlecan (heparan sulfate proteoglycan 2)(Hspg2)
chr4	137518916	137518946	HSPG2	>5_peaks	665	2.41723	+	137518930	137518931	ENSMUSG00000028763	perlecan (heparan sulfate proteoglycan 2)(Hspg2)
chr12	102645299	102645342	ITPK1	>5_peaks	2156	5.1946	-	102645317	102645318	ENSMUSG00000057963	inositol 1,3,4-triphosphate 5/6 kinase(Itpk1)
chr12	102698685	102698772	ITPK1	>5_peaks	2158	4.54313	-	102698717	102698718	ENSMUSG00000057963	inositol 1,3,4-triphosphate 5/6 kinase(Itpk1)
chr12	102593319	102593404	ITPK1	>5_peaks	2154	4.23817	-	102593364	102593365	ENSMUSG00000057963	inositol 1,3,4-triphosphate 5/6 kinase(Itpk1)
chr12	102689875	102689932	ITPK1	>5_peaks	2157	3.03951	-	102689883	102689884	ENSMUSG00000057963	inositol 1,3,4-triphosphate 5/6 kinase(Itpk1)
chr12	102585774	102585799	ITPK1	>5_peaks	2153	2.00366	-	102585785	102585786	ENSMUSG00000057963	inositol 1,3,4-triphosphate 5/6 kinase(Itpk1)
chr12	102601432	102601453	ITPK1	>5_peaks	2155	1.656	-	102601441	102601442	ENSMUSG00000057963	inositol 1,3,4-triphosphate 5/6 kinase(Itpk1)
chr1	153332166	153332480	LAMC1	>5_peaks	147	21.1542	-	153332423	153332424	ENSMUSG00000026478	laminin, gamma 1(Lamc1)
chr1	153332601	153332701	LAMC1	>5_peaks	148	10.2988	-	153332641	153332642	ENSMUSG00000026478	laminin, gamma 1(Lamc1)
chr1	153219924	153220085	LAMC1	>5_peaks	143	9.07156	-	153219941	153219942	ENSMUSG00000026478	laminin, gamma 1(Lamc1)
chr1	153247002	153247077	LAMC1	>5_peaks	145	8.13836	-	153247018	153247019	ENSMUSG00000026478	laminin, gamma 1(Lamc1)
chr1	153249103	153249151	LAMC1	>5_peaks	146	4.4063	-	153249118	153249119	ENSMUSG00000026478	laminin, gamma 1(Lamc1)
chr1	153219009	153219074	LAMC1	>5_peaks	142	3.84338	-	153219031	153219032	ENSMUSG00000026478	laminin, gamma 1(Lamc1)
chr1	153220097	153220121	LAMC1	>5_peaks	144	1.9061	-	153220109	153220110	ENSMUSG00000026478	laminin, gamma 1(Lamc1)
chr4	123664626	123664695	MACF1	>5_peaks	611	5.75064	-	123664667	123664668	ENSMUSG00000028649	microtubule-actin crosslinking factor 1(Macf1)
chr4	123664265	123664366	MACF1	>5_peaks	610	5.27878	-	123664314	123664315	ENSMUSG00000028649	microtubule-actin crosslinking factor 1(Macf1)
chr4	123493941	123494049	MACF1	>5_peaks	606	4.95688	-	123494034	123494035	ENSMUSG00000028649	microtubule-actin crosslinking factor 1(Macf1)
chr4	123504481	123504516	MACF1	>5_peaks	607	4.06634	-	123504489	123504490	ENSMUSG00000028649	microtubule-actin crosslinking factor 1(Macf1)
chr4	123659656	123659704	MACF1	>5_peaks	609	3.52766	-	123659673	123659674	ENSMUSG00000028649	microtubule-actin crosslinking factor 1(Macf1)
chr4	123543625	123543693	MACF1	>5_peaks	608	3.40351	-	123543657	123543658	ENSMUSG00000028649	microtubule-actin crosslinking factor 1(Macf1)
chr4	123664744	123664809	MACF1	>5_peaks	612	3.30209	-	123664775	123664776	ENSMUSG00000028649	microtubule-actin crosslinking factor 1(Macf1)
chr4	123397332	123397367	MACF1	>5_peaks	605	2.23064	-	123397340	123397341	ENSMUSG00000028649	microtubule-actin crosslinking factor 1(Macf1)
chr4	123350298	123350318	MACF1	>5_peaks	604	1.55769	-	123350306	123350307	ENSMUSG00000028649	microtubule-actin crosslinking factor 1(Macf1)
chr11	97678361	97678461	MLLT6	>5_peaks	2014	8.20484	+	97678377	97678378	ENSMUSG00000038437	myeloid/lymphoid or mixed-lineage leukemia; translocated to, 6(Mllt6)
chr11	97664476	97664550	MLLT6	>5_peaks	2012	5.40188	+	97664528	97664529	ENSMUSG00000038437	myeloid/lymphoid or mixed-lineage leukemia; translocated to, 6(Mllt6)
chr11	97664363	97664454	MLLT6	>5_peaks	2011	5.16625	+	97664433	97664434	ENSMUSG00000038437	myeloid/lymphoid or mixed-lineage leukemia; translocated to, 6(Mllt6)
chr11	97676984	97677057	MLLT6	>5_peaks	2013	4.79487	+	97677015	97677016	ENSMUSG00000038437	myeloid/lymphoid or mixed-lineage leukemia; translocated to, 6(Mllt6)
chr11	97684557	97684579	MLLT6	>5_peaks	2015	1.75206	+	97684567	97684568	ENSMUSG00000038437	myeloid/lymphoid or mixed-lineage leukemia; translocated to, 6(Mllt6)
chr14	19752428	19752550	NID2	>5_peaks	2300	12.2386	+	19752482	19752483	ENSMUSG00000021806	nidogen 2(Nid2)
chr14	19768595	19768745	NID2	>5_peaks	2302	11.7438	+	19768715	19768716	ENSMUSG00000021806	nidogen 2(Nid2)
chr14	19791508	19791652	NID2	>5_peaks	2304	8.96347	+	19791635	19791636	ENSMUSG00000021806	nidogen 2(Nid2)
chr14	19751410	19751503	NID2	>5_peaks	2299	5.37097	+	19751468	19751469	ENSMUSG00000021806	nidogen 2(Nid2)
chr14	19778089	19778146	NID2	>5_peaks	2303	3.77983	+	19778123	19778124	ENSMUSG00000021806	nidogen 2(Nid2)
chr14	19768244	19768272	NID2	>5_peaks	2301	2.60762	+	19768262	19768263	ENSMUSG00000021806	nidogen 2(Nid2)
chrX	139335877	139336229	Platr21	>5_peaks	3102	37.5677	-	139336212	139336213	ENSMUSG00000086807	pluripotency associated transcript 21(Platr21)
chrX	139335232	139335442	Platr21	>5_peaks	3101	18.2737	-	139335327	139335328	ENSMUSG00000086807	pluripotency associated transcript 21(Platr21)
chrX	139335009	139335108	Platr21	>5_peaks	3100	13.3686	-	139335060	139335061	ENSMUSG00000086807	pluripotency associated transcript 21(Platr21)
chrX	139336239	139336302	Platr21	>5_peaks	3103	10.2649	-	139336283	139336284	ENSMUSG00000086807	pluripotency associated transcript 21(Platr21)
chrX	139336874	139336913	Platr21	>5_peaks	3104	4.10511	-	139336892	139336893	ENSMUSG00000086807	pluripotency associated transcript 21(Platr21)
chr14	11570471	11570487	PTPRG	>5_peaks	2293	21.8779	+	11570479	11570480	ENSMUSG00000021745	protein tyrosine phosphatase, receptor type, G(Ptprg)
chr14	11604643	11604716	PTPRG	>5_peaks	2294	3.88799	+	11604679	11604680	ENSMUSG00000021745	protein tyrosine phosphatase, receptor type, G(Ptprg)
chr14	11836662	11836719	PTPRG	>5_peaks	2296	3.75629	+	11836706	11836707	ENSMUSG00000021745	protein tyrosine phosphatase, receptor type, G(Ptprg)
chr14	11771691	11771758	PTPRG	>5_peaks	2295	3.51377	+	11771723	11771724	ENSMUSG00000021745	protein tyrosine phosphatase, receptor type, G(Ptprg)
chr14	12207274	12207312	PTPRG	>5_peaks	2297	2.20813	+	12207298	12207299	ENSMUSG00000021745	protein tyrosine phosphatase, receptor type, G(Ptprg)
chr19	44294310	44294402	Scd2	>5_peaks	2974	27.8281	+	44294374	44294375	ENSMUSG00000025203	stearoyl-Coenzyme A desaturase 2(Scd2)
chr19	44303405	44303504	Scd2	>5_peaks	2978	17.0175	+	44303459	44303460	ENSMUSG00000025203	stearoyl-Coenzyme A desaturase 2(Scd2)
chr19	44303001	44303044	Scd2	>5_peaks	2977	11.8162	+	44303030	44303031	ENSMUSG00000025203	stearoyl-Coenzyme A desaturase 2(Scd2)
chr19	44301291	44301358	Scd2	>5_peaks	2975	10.6845	+	44301321	44301322	ENSMUSG00000025203	stearoyl-Coenzyme A desaturase 2(Scd2)
chr19	44305496	44305548	Scd2	>5_peaks	2979	7.61767	+	44305528	44305529	ENSMUSG00000025203	stearoyl-Coenzyme A desaturase 2(Scd2)
chr19	44301429	44301445	Scd2	>5_peaks	2976	3.91185	+	44301437	44301438	ENSMUSG00000025203	stearoyl-Coenzyme A desaturase 2(Scd2)
chr4	119135726	119135933	SLC2A1	>5_peaks	598	12.5769	+	119135771	119135772	ENSMUSG00000028645	solute carrier family 2 (facilitated glucose transporter), member 1(Slc2a1)
chr4	119133474	119133540	SLC2A1	>5_peaks	597	9.71746	+	119133506	119133507	ENSMUSG00000028645	solute carrier family 2 (facilitated glucose transporter), member 1(Slc2a1)
chr4	119132443	119132507	SLC2A1	>5_peaks	594	7.71613	+	119132449	119132450	ENSMUSG00000028645	solute carrier family 2 (facilitated glucose transporter), member 1(Slc2a1)
chr4	119133189	119133259	SLC2A1	>5_peaks	596	7.60411	+	119133225	119133226	ENSMUSG00000028645	solute carrier family 2 (facilitated glucose transporter), member 1(Slc2a1)
chr4	119132200	119132284	SLC2A1	>5_peaks	593	6.96567	+	119132276	119132277	ENSMUSG00000028645	solute carrier family 2 (facilitated glucose transporter), member 1(Slc2a1)
chr4	119137296	119137326	SLC2A1	>5_peaks	599	6.64549	+	119137310	119137311	ENSMUSG00000028645	solute carrier family 2 (facilitated glucose transporter), member 1(Slc2a1)
chr4	119133134	119133177	SLC2A1	>5_peaks	595	3.69819	+	119133162	119133163	ENSMUSG00000028645	solute carrier family 2 (facilitated glucose transporter), member 1(Slc2a1)
chrX	73673558	73673799	SLC6A8	>5_peaks	3054	29.8625	+	73673709	73673710	ENSMUSG00000019558	solute carrier family 6 (neurotransmitter transporter, creatine), member 8(Slc6a8)
chrX	73681304	73681406	SLC6A8	>5_peaks	3057	17.3719	+	73681390	73681391	ENSMUSG00000019558	solute carrier family 6 (neurotransmitter transporter, creatine), member 8(Slc6a8)
chrX	73673961	73674045	SLC6A8	>5_peaks	3055	15.1762	+	73674015	73674016	ENSMUSG00000019558	solute carrier family 6 (neurotransmitter transporter, creatine), member 8(Slc6a8)
chrX	73675638	73675770	SLC6A8	>5_peaks	3056	11.0157	+	73675692	73675693	ENSMUSG00000019558	solute carrier family 6 (neurotransmitter transporter, creatine), member 8(Slc6a8)
chrX	73673489	73673550	SLC6A8	>5_peaks	3053	8.26482	+	73673535	73673536	ENSMUSG00000019558	solute carrier family 6 (neurotransmitter transporter, creatine), member 8(Slc6a8)
chr9	41967386	41967438	SORL1	>5_peaks	1550	6.4545	-	41967417	41967418	ENSMUSG00000049313	sortilin-related receptor, LDLR class A repeats-containing(Sorl1)
chr9	41987120	41987187	SORL1	>5_peaks	1552	5.65397	-	41987152	41987153	ENSMUSG00000049313	sortilin-related receptor, LDLR class A repeats-containing(Sorl1)
chr9	42092317	42092421	SORL1	>5_peaks	1554	4.63395	-	42092357	42092358	ENSMUSG00000049313	sortilin-related receptor, LDLR class A repeats-containing(Sorl1)
chr9	42008274	42008305	SORL1	>5_peaks	1553	2.47202	-	42008301	42008302	ENSMUSG00000049313	sortilin-related receptor, LDLR class A repeats-containing(Sorl1)
chr9	41968413	41968444	SORL1	>5_peaks	1551	2.42888	-	41968426	41968427	ENSMUSG00000049313	sortilin-related receptor, LDLR class A repeats-containing(Sorl1)
chr17	23822533	23822651	SRRM2	>5_peaks	2667	7.87728	+	23822619	23822620	ENSMUSG00000039218	serine/arginine repetitive matrix 2(Srrm2)
chr17	23815791	23815875	SRRM2	>5_peaks	2664	7.02809	+	23815854	23815855	ENSMUSG00000039218	serine/arginine repetitive matrix 2(Srrm2)
chr17	23803270	23803369	SRRM2	>5_peaks	2663	6.64529	+	23803294	23803295	ENSMUSG00000039218	serine/arginine repetitive matrix 2(Srrm2)
chr17	23821588	23821645	SRRM2	>5_peaks	2666	5.96509	+	23821618	23821619	ENSMUSG00000039218	serine/arginine repetitive matrix 2(Srrm2)
chr17	23819692	23819760	SRRM2	>5_peaks	2665	4.51922	+	23819727	23819728	ENSMUSG00000039218	serine/arginine repetitive matrix 2(Srrm2)
chr6	72700225	72700313	TCF7L1	>5_peaks	933	5.65576	-	72700279	72700280	ENSMUSG00000055799	transcription factor 7 like 1 (T cell specific, HMG box)(Tcf7l1)
chr6	72788806	72788939	TCF7L1	>5_peaks	938	5.22189	-	72788875	72788876	ENSMUSG00000055799	transcription factor 7 like 1 (T cell specific, HMG box)(Tcf7l1)
chr6	72789077	72789134	TCF7L1	>5_peaks	939	3.48309	-	72789089	72789090	ENSMUSG00000055799	transcription factor 7 like 1 (T cell specific, HMG box)(Tcf7l1)
chr6	72700665	72700734	TCF7L1	>5_peaks	934	3.29891	-	72700676	72700677	ENSMUSG00000055799	transcription factor 7 like 1 (T cell specific, HMG box)(Tcf7l1)
chr6	72762291	72762344	TCF7L1	>5_peaks	936	2.60068	-	72762326	72762327	ENSMUSG00000055799	transcription factor 7 like 1 (T cell specific, HMG box)(Tcf7l1)
chr6	72788186	72788201	TCF7L1	>5_peaks	937	2.32459	-	72788192	72788193	ENSMUSG00000055799	transcription factor 7 like 1 (T cell specific, HMG box)(Tcf7l1)
chr16	32619038	32619177	TFRC	>5_peaks	2567	8.18836	+	32619156	32619157	ENSMUSG00000022797	transferrin receptor(Tfrc)
chr16	32632328	32632399	TFRC	>5_peaks	2571	4.88197	+	32632351	32632352	ENSMUSG00000022797	transferrin receptor(Tfrc)
chr16	32628476	32628539	TFRC	>5_peaks	2568	3.94788	+	32628502	32628503	ENSMUSG00000022797	transferrin receptor(Tfrc)
chr16	32630556	32630600	TFRC	>5_peaks	2569	3.23531	+	32630573	32630574	ENSMUSG00000022797	transferrin receptor(Tfrc)
chr16	32631569	32631621	TFRC	>5_peaks	2570	3.10523	+	32631608	32631609	ENSMUSG00000022797	transferrin receptor(Tfrc)
chr5	110431779	110432063	USP48	>5_peaks	788	11.3516	-	110431963	110431964	ENSMUSG00000043323	ubiquitin specific peptidase 48(Usp48)
chr5	110412615	110412696	USP48	>5_peaks	786	4.31519	-	110412654	110412655	ENSMUSG00000043323	ubiquitin specific peptidase 48(Usp48)
chr5	110430120	110430174	USP48	>5_peaks	787	3.96798	-	110430148	110430149	ENSMUSG00000043323	ubiquitin specific peptidase 48(Usp48)
chr4	137641772	137641815	USP48	>5_peaks	672	2.32212	+	137641792	137641793	ENSMUSG00000043411	ubiquitin specific peptidase 48(Usp48)
chr5	110398022	110398045	USP48	>5_peaks	785	1.84482	-	110398032	110398033	ENSMUSG00000043323	ubiquitin specific peptidase 48(Usp48)
chr2	165824603	165824653	ZMYND8	>5_peaks	372	4.20716	-	165824627	165824628	ENSMUSG00000039671	zinc finger, MYND-type containing 8(Zmynd8)
chr2	165823277	165823354	ZMYND8	>5_peaks	371	4.16637	-	165823327	165823328	ENSMUSG00000039671	zinc finger, MYND-type containing 8(Zmynd8)
chr2	165820823	165820890	ZMYND8	>5_peaks	370	4.02236	-	165820869	165820870	ENSMUSG00000039671	zinc finger, MYND-type containing 8(Zmynd8)
chr2	165875482	165875549	ZMYND8	>5_peaks	373	3.44995	-	165875514	165875515	ENSMUSG00000039671	zinc finger, MYND-type containing 8(Zmynd8)
chr2	165820141	165820181	ZMYND8	>5_peaks	369	2.57632	-	165820165	165820166	ENSMUSG00000039671	zinc finger, MYND-type containing 8(Zmynd8)
chr17	30661129	30661285		>5_peaks	2704	7.41033	-	30661177	30661178	ENSMUSG00000118341
chr17	30690840	30690888		>5_peaks	2706	6.81083	-	30690866	30690867	ENSMUSG00000118341
chr17	30837963	30838062		>5_peaks	2708	5.34837	-	30838012	30838013	ENSMUSG00000118341
chr17	30699751	30699818		>5_peaks	2707	3.31373	-	30699800	30699801	ENSMUSG00000118341
chr17	30656337	30656385		>5_peaks	2703	2.56138	-	30656360	30656361	ENSMUSG00000118341
chr17	30663989	30664017		>5_peaks	2705	1.85484	-	30664006	30664007	ENSMUSG00000118341
chr7	130834420	130834636	FGFR2	4_peaks	1253	266.035	-	130834466	130834467	ENSMUSG00000030849	fibroblast growth factor receptor 2(Fgfr2)
chr6	122728953	122729117	SLC2A3	4_peaks	1005	36.0073	-	122729084	122729085	ENSMUSG00000003153	solute carrier family 2 (facilitated glucose transporter), member 3(Slc2a3)
chr11	69734291	69734637	POLR2A	4_peaks	1922	24.7591	-	69734608	69734609	ENSMUSG00000005198	polymerase (RNA) II (DNA directed) polypeptide A(Polr2a)
chr17	35834789	35834922	TUBB5	4_peaks	2737	20.8719	-	35834843	35834844	ENSMUSG00000001525	tubulin, beta 5 class I(Tubb5)
chr6	122730069	122730141	SLC2A3	4_peaks	1006	17.8652	-	122730098	122730099	ENSMUSG00000003153	solute carrier family 2 (facilitated glucose transporter), member 3(Slc2a3)
chr7	130390106	130390187	FGFR2	4_peaks	1252	17.0839	-	130390142	130390143	ENSMUSG00000030849	fibroblast growth factor receptor 2(Fgfr2)
chr11	69734663	69734849	POLR2A	4_peaks	1923	16.0809	-	69734671	69734672	ENSMUSG00000005198	polymerase (RNA) II (DNA directed) polypeptide A(Polr2a)
chr10	86705307	86705424	HSP90B1	4_peaks	1767	15.8609	-	86705335	86705336	ENSMUSG00000020048	heat shock protein 90, beta (Grp94), member 1(Hsp90b1)
chr17	35835551	35835725	TUBB5	4_peaks	2738	15.2934	-	35835608	35835609	ENSMUSG00000001525	tubulin, beta 5 class I(Tubb5)
chr6	122736632	122736732	SLC2A3	4_peaks	1007	15.0153	-	122736713	122736714	ENSMUSG00000003153	solute carrier family 2 (facilitated glucose transporter), member 3(Slc2a3)
chr15	98863418	98863609	KMT2D	4_peaks	2475	14.8493	-	98863560	98863561	ENSMUSG00000048154	lysine (K)-specific methyltransferase 2D(Kmt2d)
chr17	35838163	35838229	TUBB5	4_peaks	2740	12.5047	-	35838177	35838178	ENSMUSG00000001525	tubulin, beta 5 class I(Tubb5)
chr8	84842327	84842467	CALR	4_peaks	1384	11.8332	-	84842375	84842376	ENSMUSG00000003814	calreticulin(Calr)
chr6	122727839	122727886	SLC2A3	4_peaks	1004	11.7733	-	122727849	122727850	ENSMUSG00000003153	solute carrier family 2 (facilitated glucose transporter), member 3(Slc2a3)
chr11	69758167	69758354	POLR2A	4_peaks	1925	11.5756	-	69758201	69758202	ENSMUSG00000005198	polymerase (RNA) II (DNA directed) polypeptide A(Polr2a)
chr16	38564184	38564302	TMEM39A	4_peaks	2596	11.5501	+	38564275	38564276	ENSMUSG00000002845	transmembrane protein 39a(Tmem39a)
chr5	104439268	104439324	SPP1	4_peaks	778	11.1494	+	104439293	104439294	ENSMUSG00000029304	secreted phosphoprotein 1(Spp1)
chr8	84846749	84846837	CALR	4_peaks	1386	11.1231	-	84846767	84846768	ENSMUSG00000003814	calreticulin(Calr)
chr8	84842143	84842217	CALR	4_peaks	1383	10.957	-	84842192	84842193	ENSMUSG00000003814	calreticulin(Calr)
chr5	104440284	104440341	SPP1	4_peaks	779	9.9342	+	104440315	104440316	ENSMUSG00000029304	secreted phosphoprotein 1(Spp1)
chr17	46591683	46591803	PTK7	4_peaks	2756	9.53928	-	46591737	46591738	ENSMUSG00000023972	PTK7 protein tyrosine kinase 7(Ptk7)
chr7	131321634	131321672	FGFR2	4_peaks	1255	9.53661	-	131321652	131321653	ENSMUSG00000030849	fibroblast growth factor receptor 2(Fgfr2)
chr19	4801114	4801219	Gm21992	4_peaks	2907	9.5037	-	4801164	4801165	ENSMUSG00000096370	predicted gene 21992(Gm21992)
chr17	35838025	35838137	TUBB5	4_peaks	2739	9.4922	-	35838097	35838098	ENSMUSG00000001525	tubulin, beta 5 class I(Tubb5)
chr9	31149993	31150148	APLP2	4_peaks	1538	8.8897	-	31150059	31150060	ENSMUSG00000031996	amyloid beta (A4) precursor-like protein 2(Aplp2)
chr15	98853298	98853442	KMT2D	4_peaks	2474	8.68048	-	98853408	98853409	ENSMUSG00000048154	lysine (K)-specific methyltransferase 2D(Kmt2d)
chr7	80226074	80226236	SEMA4B	4_peaks	1171	8.47769	+	80226205	80226206	ENSMUSG00000030539	sema domain, immunoglobulin domain (Ig), transmembrane domain (TM) and short cytoplasmic domain, (semaphorin) 4B(Sema4b)
chr17	46629234	46629347	PTK7	4_peaks	2758	8.44734	-	46629300	46629301	ENSMUSG00000023972	PTK7 protein tyrosine kinase 7(Ptk7)
chr7	112903120	112903218	FUT9	4_peaks	1219	8.25033	+	112903166	112903167	ENSMUSG00000055320	fucosyltransferase 9(Fut9)
chr2	163074776	163074880	MYBL2	4_peaks	364	8.16915	+	163074817	163074818	ENSMUSG00000017861	myeloblastosis oncogene-like 2(Mybl2)
chr1	36098484	36098580	HS6ST1	4_peaks	19	8.12255	+	36098531	36098532	ENSMUSG00000045216	heparan sulfate 6-O-sulfotransferase 1(Hs6st1)
chr9	31151885	31151977	APLP2	4_peaks	1539	8.10014	-	31151914	31151915	ENSMUSG00000031996	amyloid beta (A4) precursor-like protein 2(Aplp2)
chr2	163062089	163062194	MYBL2	4_peaks	360	7.96014	+	163062161	163062162	ENSMUSG00000017861	myeloblastosis oncogene-like 2(Mybl2)
chr7	126468285	126468401	SH2B1	4_peaks	1236	7.77225	-	126468311	126468312	ENSMUSG00000030733	SH2B adaptor protein 1(Sh2b1)
chr17	46591518	46591596	PTK7	4_peaks	2755	7.70821	-	46591557	46591558	ENSMUSG00000023972	PTK7 protein tyrosine kinase 7(Ptk7)
chr8	13172558	13172616	LAMP1	4_peaks	1320	7.66837	+	13172588	13172589	ENSMUSG00000031447	lysosomal-associated membrane protein 1(Lamp1)
chr1	60489712	60489840	RAPH1	4_peaks	45	7.66504	-	60489743	60489744	ENSMUSG00000026014	Ras association (RalGDS/AF-6) and pleckstrin homology domains 1(Raph1)
chr8	13167183	13167291	LAMP1	4_peaks	1318	7.66326	+	13167280	13167281	ENSMUSG00000031447	lysosomal-associated membrane protein 1(Lamp1)
chr10	4266534	4266727	AKAP12	4_peaks	1666	7.62046	+	4266628	4266629	ENSMUSG00000038587	A kinase (PRKA) anchor protein (gravin) 12(Akap12)
chr17	30661129	30661285	DNAH8	4_peaks	2709	7.383	+	30661177	30661178	ENSMUSG00000033826	dynein, axonemal, heavy chain 8(Dnah8)
chr2	32172927	32172989	PRRC2B	4_peaks	235	7.25254	+	32172978	32172979	ENSMUSG00000039262	proline-rich coiled-coil 2B(Prrc2b)
chr16	94358792	94358839	PIGP	4_peaks	2637	7.24759	-	94358806	94358807	ENSMUSG00000022940	phosphatidylinositol glycan anchor biosynthesis, class P(Pigp)
chr15	96573576	96573702	SLC38A1	4_peaks	2460	7.12488	-	96573622	96573623	ENSMUSG00000023169	solute carrier family 38, member 1(Slc38a1)
chr19	4803568	4803691	Gm21992	4_peaks	2908	7.05578	-	4803653	4803654	ENSMUSG00000096370	predicted gene 21992(Gm21992)
chr7	80215645	80215718	SEMA4B	4_peaks	1169	7.0529	+	80215669	80215670	ENSMUSG00000030539	sema domain, immunoglobulin domain (Ig), transmembrane domain (TM) and short cytoplasmic domain, (semaphorin) 4B(Sema4b)
chr5	104441000	104441050	SPP1	4_peaks	780	7.02986	+	104441028	104441029	ENSMUSG00000029304	secreted phosphoprotein 1(Spp1)
chr17	30690840	30690888	DNAH8	4_peaks	2711	6.7955	+	30690866	30690867	ENSMUSG00000033826	dynein, axonemal, heavy chain 8(Dnah8)
chr15	96576683	96576736	SLC38A1	4_peaks	2463	6.76313	-	96576713	96576714	ENSMUSG00000023169	solute carrier family 38, member 1(Slc38a1)
chr5	104438226	104438266	SPP1	4_peaks	777	6.51091	+	104438244	104438245	ENSMUSG00000029304	secreted phosphoprotein 1(Spp1)
chr1	161037581	161037683	gas5	4_peaks	153	6.36824	+	161037605	161037606	ENSMUSG00000053332	growth arrest specific 5(Gas5)
chr8	84844918	84844968	CALR	4_peaks	1385	6.33643	-	84844940	84844941	ENSMUSG00000003814	calreticulin(Calr)
chr7	112901295	112901355	FUT9	4_peaks	1218	6.3174	+	112901334	112901335	ENSMUSG00000055320	fucosyltransferase 9(Fut9)
chr8	13174442	13174518	LAMP1	4_peaks	1321	6.27804	+	13174512	13174513	ENSMUSG00000031447	lysosomal-associated membrane protein 1(Lamp1)
chr4	156166350	156166449	AGRN	4_peaks	709	6.05323	-	156166395	156166396	ENSMUSG00000041936	agrin(Agrn)
chr1	60488794	60488918	RAPH1	4_peaks	44	5.92599	-	60488815	60488816	ENSMUSG00000026014	Ras association (RalGDS/AF-6) and pleckstrin homology domains 1(Raph1)
chr9	31149650	31149723	APLP2	4_peaks	1537	5.8911	-	31149682	31149683	ENSMUSG00000031996	amyloid beta (A4) precursor-like protein 2(Aplp2)
chr16	38591091	38591181	TMEM39A	4_peaks	2599	5.81943	+	38591159	38591160	ENSMUSG00000002845	transmembrane protein 39a(Tmem39a)
chr10	4359259	4359399	AKAP12	4_peaks	1668	5.75508	+	4359302	4359303	ENSMUSG00000038587	A kinase (PRKA) anchor protein (gravin) 12(Akap12)
chr19	4797000	4797080	Gm21992	4_peaks	2906	5.72488	-	4797017	4797018	ENSMUSG00000096370	predicted gene 21992(Gm21992)
chr2	32232788	32232856	PRRC2B	4_peaks	238	5.7168	+	32232838	32232839	ENSMUSG00000039262	proline-rich coiled-coil 2B(Prrc2b)
chr7	126370823	126370918	SPNS1	4_peaks	1234	5.57567	-	126370861	126370862	ENSMUSG00000030741	spinster homolog 1(Spns1)
chr1	118679624	118679722	TFCP2L1	4_peaks	96	5.5705	+	118679666	118679667	ENSMUSG00000026380	transcription factor CP2-like 1(Tfcp2l1)
chr11	88578963	88579063	MSI2	4_peaks	1972	5.39028	-	88578982	88578983	ENSMUSG00000069769	musashi RNA-binding protein 2(Msi2)
chr1	36103575	36103669	HS6ST1	4_peaks	20	5.38212	+	36103613	36103614	ENSMUSG00000045216	heparan sulfate 6-O-sulfotransferase 1(Hs6st1)
chr7	112776154	112776253	FUT9	4_peaks	1217	5.34	+	112776202	112776203	ENSMUSG00000055320	fucosyltransferase 9(Fut9)
chr17	30837963	30838062	DNAH8	4_peaks	2713	5.32356	+	30838012	30838013	ENSMUSG00000033826	dynein, axonemal, heavy chain 8(Dnah8)
chr16	38573044	38573093	TMEM39A	4_peaks	2597	5.20347	+	38573056	38573057	ENSMUSG00000002845	transmembrane protein 39a(Tmem39a)
chr1	166165490	166165564	GPA33	4_peaks	165	5.19526	+	166165543	166165544	ENSMUSG00000000544	glycoprotein A33 (transmembrane)(Gpa33)
chr2	32208640	32208744	PRRC2B	4_peaks	237	5.04559	+	32208726	32208727	ENSMUSG00000039262	proline-rich coiled-coil 2B(Prrc2b)
chr2	163065996	163066080	MYBL2	4_peaks	361	5.03242	+	163066054	163066055	ENSMUSG00000017861	myeloblastosis oncogene-like 2(Mybl2)
chr5	137350332	137350407	GCC1	4_peaks	856	4.99624	+	137350384	137350385	ENSMUSG00000029710	golgi coiled coil 1(Gcc1)
chr16	96020059	96020118	PIGP	4_peaks	2641	4.92114	-	96020087	96020088	ENSMUSG00000022914	phosphatidylinositol glycan anchor biosynthesis, class P(Pigp)
chr18	75367529	75367623	SMAD7	4_peaks	2887	4.819	+	75367598	75367599	ENSMUSG00000025880	SMAD family member 7(Smad7)
chr1	118644619	118644714	TFCP2L1	4_peaks	94	4.79558	+	118644669	118644670	ENSMUSG00000026380	transcription factor CP2-like 1(Tfcp2l1)
chr15	99406585	99406626	TMBIM6	4_peaks	2481	4.75673	+	99406610	99406611	ENSMUSG00000023010	transmembrane BAX inhibitor motif containing 6(Tmbim6)
chr1	36079734	36079782	HS6ST1	4_peaks	18	4.71525	+	36079759	36079760	ENSMUSG00000045216	heparan sulfate 6-O-sulfotransferase 1(Hs6st1)
chr1	166166249	166166312	GPA33	4_peaks	166	4.66586	+	166166282	166166283	ENSMUSG00000000544	glycoprotein A33 (transmembrane)(Gpa33)
chr2	163074573	163074644	MYBL2	4_peaks	363	4.66575	+	163074602	163074603	ENSMUSG00000017861	myeloblastosis oncogene-like 2(Mybl2)
chr10	86694407	86694464	HSP90B1	4_peaks	1764	4.66368	-	86694436	86694437	ENSMUSG00000020048	heat shock protein 90, beta (Grp94), member 1(Hsp90b1)
chr15	99406152	99406217	TMBIM6	4_peaks	2480	4.63839	+	99406175	99406176	ENSMUSG00000023010	transmembrane BAX inhibitor motif containing 6(Tmbim6)
chr15	96576156	96576190	SLC38A1	4_peaks	2462	4.61374	-	96576170	96576171	ENSMUSG00000023169	solute carrier family 38, member 1(Slc38a1)
chr15	98871145	98871192	KMT2D	4_peaks	2476	4.59742	-	98871173	98871174	ENSMUSG00000048154	lysine (K)-specific methyltransferase 2D(Kmt2d)
chr7	130898203	130898246	FGFR2	4_peaks	1254	4.58935	-	130898225	130898226	ENSMUSG00000030849	fibroblast growth factor receptor 2(Fgfr2)
chr11	68337897	68337973	STX8	4_peaks	1910	4.43209	-	68337915	68337916	ENSMUSG00000020902	syntaxin 8(Stx8)
chr7	80217022	80217088	SEMA4B	4_peaks	1170	4.40715	+	80217059	80217060	ENSMUSG00000030539	sema domain, immunoglobulin domain (Ig), transmembrane domain (TM) and short cytoplasmic domain, (semaphorin) 4B(Sema4b)
chr10	86695489	86695543	HSP90B1	4_peaks	1765	4.37869	-	86695512	86695513	ENSMUSG00000020048	heat shock protein 90, beta (Grp94), member 1(Hsp90b1)
chr15	75761264	75761316	ZC3H3	4_peaks	2410	4.34288	-	75761288	75761289	ENSMUSG00000075600	zinc finger CCCH type containing 3(Zc3h3)
chr15	96575422	96575472	SLC38A1	4_peaks	2461	4.28932	-	96575438	96575439	ENSMUSG00000023169	solute carrier family 38, member 1(Slc38a1)
chr10	4266424	4266497	AKAP12	4_peaks	1665	4.2257	+	4266476	4266477	ENSMUSG00000038587	A kinase (PRKA) anchor protein (gravin) 12(Akap12)
chr1	118682781	118682832	TFCP2L1	4_peaks	97	4.20469	+	118682806	118682807	ENSMUSG00000026380	transcription factor CP2-like 1(Tfcp2l1)
chr6	28426496	28426572	GCC1	4_peaks	897	4.16745	-	28426528	28426529	ENSMUSG00000029708	golgi coiled coil 1(Gcc1)
chr16	96072584	96072659	PIGP	4_peaks	2642	4.15379	-	96072616	96072617	ENSMUSG00000022914	phosphatidylinositol glycan anchor biosynthesis, class P(Pigp)
chr8	13167847	13167894	LAMP1	4_peaks	1319	4.09367	+	13167877	13167878	ENSMUSG00000031447	lysosomal-associated membrane protein 1(Lamp1)
chr19	4796199	4796277	Gm21992	4_peaks	2905	4.01875	-	4796237	4796238	ENSMUSG00000096370	predicted gene 21992(Gm21992)
chr11	68213360	68213436	STX8	4_peaks	1908	3.98126	-	68213396	68213397	ENSMUSG00000020902	syntaxin 8(Stx8)
chr10	86704359	86704397	HSP90B1	4_peaks	1766	3.95981	-	86704388	86704389	ENSMUSG00000020048	heat shock protein 90, beta (Grp94), member 1(Hsp90b1)
chr1	166166453	166166504	GPA33	4_peaks	167	3.93283	+	166166491	166166492	ENSMUSG00000000544	glycoprotein A33 (transmembrane)(Gpa33)
chr7	126370306	126370374	SPNS1	4_peaks	1233	3.91252	-	126370330	126370331	ENSMUSG00000030741	spinster homolog 1(Spns1)
chr7	80226250	80226297	SEMA4B	4_peaks	1172	3.90784	+	80226271	80226272	ENSMUSG00000030539	sema domain, immunoglobulin domain (Ig), transmembrane domain (TM) and short cytoplasmic domain, (semaphorin) 4B(Sema4b)
chr1	161038310	161038361	gas5	4_peaks	154	3.90592	+	161038343	161038344	ENSMUSG00000053332	growth arrest specific 5(Gas5)
chr11	88688054	88688127	MSI2	4_peaks	1974	3.9021	-	88688089	88688090	ENSMUSG00000069769	musashi RNA-binding protein 2(Msi2)
chr5	137374169	137374217	GCC1	4_peaks	858	3.90127	+	137374198	137374199	ENSMUSG00000029710	golgi coiled coil 1(Gcc1)
chr18	75394651	75394717	SMAD7	4_peaks	2890	3.84449	+	75394677	75394678	ENSMUSG00000025880	SMAD family member 7(Smad7)
chr16	38585463	38585517	TMEM39A	4_peaks	2598	3.82962	+	38585503	38585504	ENSMUSG00000002845	transmembrane protein 39a(Tmem39a)
chr1	161036984	161037029	gas5	4_peaks	152	3.82586	+	161037013	161037014	ENSMUSG00000053332	growth arrest specific 5(Gas5)
chr1	36077503	36077552	HS6ST1	4_peaks	17	3.7175	+	36077522	36077523	ENSMUSG00000045216	heparan sulfate 6-O-sulfotransferase 1(Hs6st1)
chr15	75780066	75780102	ZC3H3	4_peaks	2411	3.59424	-	75780080	75780081	ENSMUSG00000075600	zinc finger CCCH type containing 3(Zc3h3)
chr2	32176943	32177012	PRRC2B	4_peaks	236	3.55355	+	32176965	32176966	ENSMUSG00000039262	proline-rich coiled-coil 2B(Prrc2b)
chr11	68296154	68296185	STX8	4_peaks	1909	3.49034	-	68296168	68296169	ENSMUSG00000020902	syntaxin 8(Stx8)
chr11	88536956	88537021	MSI2	4_peaks	1971	3.42923	-	88536987	88536988	ENSMUSG00000069769	musashi RNA-binding protein 2(Msi2)
chr1	118677924	118677966	TFCP2L1	4_peaks	95	3.4125	+	118677954	118677955	ENSMUSG00000026380	transcription factor CP2-like 1(Tfcp2l1)
chr17	30699751	30699818	DNAH8	4_peaks	2712	3.34688	+	30699792	30699793	ENSMUSG00000033826	dynein, axonemal, heavy chain 8(Dnah8)
chr7	126371232	126371277	SPNS1	4_peaks	1235	3.29091	-	126371254	126371255	ENSMUSG00000030741	spinster homolog 1(Spns1)
chr15	75815698	75815761	ZC3H3	4_peaks	2413	3.28133	-	75815728	75815729	ENSMUSG00000075600	zinc finger CCCH type containing 3(Zc3h3)
chr9	31168835	31168883	APLP2	4_peaks	1540	3.2633	-	31168845	31168846	ENSMUSG00000031996	amyloid beta (A4) precursor-like protein 2(Aplp2)
chr1	166165311	166165359	GPA33	4_peaks	164	3.25943	+	166165344	166165345	ENSMUSG00000000544	glycoprotein A33 (transmembrane)(Gpa33)
chr16	8782679	8782740	USP7	4_peaks	2512	3.24333	-	8782708	8782709	ENSMUSG00000022710	ubiquitin specific peptidase 7(Usp7)
chr11	69743266	69743300	POLR2A	4_peaks	1924	3.19152	-	69743277	69743278	ENSMUSG00000005198	polymerase (RNA) II (DNA directed) polypeptide A(Polr2a)
chr5	137363250	137363304	GCC1	4_peaks	857	3.16605	+	137363275	137363276	ENSMUSG00000029710	golgi coiled coil 1(Gcc1)
chr16	8738132	8738175	USP7	4_peaks	2510	3.15733	-	8738149	8738150	ENSMUSG00000022710	ubiquitin specific peptidase 7(Usp7)
chr10	4357000	4357045	AKAP12	4_peaks	1667	3.13464	+	4357027	4357028	ENSMUSG00000038587	A kinase (PRKA) anchor protein (gravin) 12(Akap12)
chr15	75782097	75782142	ZC3H3	4_peaks	2412	3.10887	-	75782109	75782110	ENSMUSG00000075600	zinc finger CCCH type containing 3(Zc3h3)
chr15	98833643	98833680	KMT2D	4_peaks	2473	3.02211	-	98833655	98833656	ENSMUSG00000048154	lysine (K)-specific methyltransferase 2D(Kmt2d)
chr18	75394552	75394599	SMAD7	4_peaks	2889	3.00673	+	75394579	75394580	ENSMUSG00000025880	SMAD family member 7(Smad7)
chr15	99406640	99406678	TMBIM6	4_peaks	2482	2.94314	+	99406674	99406675	ENSMUSG00000023010	transmembrane BAX inhibitor motif containing 6(Tmbim6)
chr7	134670741	134670800	DOCK1	4_peaks	1270	2.9315	+	134670771	134670772	ENSMUSG00000058325	dedicator of cytokinesis 1(Dock1)
chr7	135031467	135031521	DOCK1	4_peaks	1271	2.92332	+	135031493	135031494	ENSMUSG00000058325	dedicator of cytokinesis 1(Dock1)
chr18	75368510	75368561	SMAD7	4_peaks	2888	2.90191	+	75368544	75368545	ENSMUSG00000025880	SMAD family member 7(Smad7)
chr6	28480868	28480921	SND1	4_peaks	899	2.82921	+	28480894	28480895	ENSMUSG00000001424	staphylococcal nuclease and tudor domain containing 1(Snd1)
chr17	46627483	46627523	PTK7	4_peaks	2757	2.78927	-	46627505	46627506	ENSMUSG00000023972	PTK7 protein tyrosine kinase 7(Ptk7)
chr6	28797472	28797524	SND1	4_peaks	901	2.78533	+	28797497	28797498	ENSMUSG00000001424	staphylococcal nuclease and tudor domain containing 1(Snd1)
chr16	8699292	8699350	USP7	4_peaks	2509	2.71085	-	8699321	8699322	ENSMUSG00000022710	ubiquitin specific peptidase 7(Usp7)
chr16	8747503	8747553	USP7	4_peaks	2511	2.63556	-	8747527	8747528	ENSMUSG00000022710	ubiquitin specific peptidase 7(Usp7)
chr6	28748538	28748588	SND1	4_peaks	900	2.63183	+	28748562	28748563	ENSMUSG00000001424	staphylococcal nuclease and tudor domain containing 1(Snd1)
chr1	60488154	60488187	RAPH1	4_peaks	43	2.61412	-	60488169	60488170	ENSMUSG00000026014	Ras association (RalGDS/AF-6) and pleckstrin homology domains 1(Raph1)
chr15	99407268	99407289	TMBIM6	4_peaks	2483	2.60607	+	99407273	99407274	ENSMUSG00000023010	transmembrane BAX inhibitor motif containing 6(Tmbim6)
chr11	88602205	88602254	MSI2	4_peaks	1973	2.5951	-	88602228	88602229	ENSMUSG00000069769	musashi RNA-binding protein 2(Msi2)
chr4	156174023	156174057	AGRN	4_peaks	711	2.54118	-	156174037	156174038	ENSMUSG00000041936	agrin(Agrn)
chr11	68376423	68376452	STX8	4_peaks	1911	2.33473	-	68376436	68376437	ENSMUSG00000020902	syntaxin 8(Stx8)
chr7	135056423	135056466	DOCK1	4_peaks	1272	2.30803	+	135056443	135056444	ENSMUSG00000058325	dedicator of cytokinesis 1(Dock1)
chr16	95997596	95997631	PIGP	4_peaks	2640	2.23976	-	95997603	95997604	ENSMUSG00000022914	phosphatidylinositol glycan anchor biosynthesis, class P(Pigp)
chr1	60546305	60546325	RAPH1	4_peaks	46	2.11239	-	60546313	60546314	ENSMUSG00000026014	Ras association (RalGDS/AF-6) and pleckstrin homology domains 1(Raph1)
chr17	30663989	30664017	DNAH8	4_peaks	2710	1.8706	+	30664004	30664005	ENSMUSG00000033826	dynein, axonemal, heavy chain 8(Dnah8)
chr2	163073508	163073568	MYBL2	4_peaks	362	1.81074	+	163073527	163073528	ENSMUSG00000017861	myeloblastosis oncogene-like 2(Mybl2)
chr4	156179098	156179120	AGRN	4_peaks	712	1.782	-	156179104	156179105	ENSMUSG00000041936	agrin(Agrn)
chr6	28882783	28882799	SND1	4_peaks	902	1.73481	+	28882789	28882790	ENSMUSG00000001424	staphylococcal nuclease and tudor domain containing 1(Snd1)
chr7	135086252	135086269	DOCK1	4_peaks	1273	1.62024	+	135086258	135086259	ENSMUSG00000058325	dedicator of cytokinesis 1(Dock1)
chr4	156168555	156168570	AGRN	4_peaks	710	1.61135	-	156168561	156168562	ENSMUSG00000041936	agrin(Agrn)
chr1	161036080	161036106	gas5	4_peaks	151	1.43201	+	161036086	161036087	ENSMUSG00000053332	growth arrest specific 5(Gas5)
chr17	39847658	39847745		3_peaks	2748	176.924	+	39847699	39847700	ENSMUSG00000106106
chr17	39847985	39848104		3_peaks	2750	165.085	+	39848054	39848055	ENSMUSG00000106106
chr17	39847751	39847833		3_peaks	2749	145.317	+	39847792	39847793	ENSMUSG00000106106
chr18	20745552	20745864	B4GALT6	3_peaks	2821	47.3128	-	20745583	20745584	ENSMUSG00000056124	UDP-Gal:betaGlcNAc beta 1,4-galactosyltransferase, polypeptide 6(B4galt6)
chr1	72849562	72849683	IGFBP2	3_peaks	67	31.7466	+	72849622	72849623	ENSMUSG00000039323	insulin-like growth factor binding protein 2(Igfbp2)
chr11	69667217	69667276	EIF4A1	3_peaks	1919	29.2425	-	69667233	69667234	ENSMUSG00000059796	eukaryotic translation initiation factor 4A1(Eif4a1)
chr1	72824625	72824965	IGFBP2	3_peaks	66	28.1651	+	72824679	72824680	ENSMUSG00000039323	insulin-like growth factor binding protein 2(Igfbp2)
chr16	32678455	32678710	TNK2	3_peaks	2573	22.4427	+	32678603	32678604	ENSMUSG00000022791	tyrosine kinase, non-receptor, 2(Tnk2)
chr7	126798979	126799118	DEAF1	3_peaks	1241	22.1163	+	126799047	126799048	ENSMUSG00000058966	deformed epidermal autoregulatory factor 1 (Drosophila)(Deaf1)
chr8	122982863	122982934	ANKRD11	3_peaks	1483	19.1586	-	122982883	122982884	ENSMUSG00000035569	ankyrin repeat domain 11(Ankrd11)
chr2	121413992	121414125	PDIA3	3_peaks	312	17.2431	+	121414082	121414083	ENSMUSG00000027248	protein disulfide isomerase associated 3(Pdia3)
chr19	5843497	5843587	NEAT1	3_peaks	2928	17.0086	-	5843535	5843536	ENSMUSG00000092274	nuclear paraspeckle assembly transcript 1 (non-protein coding)(Neat1)
chr5	142903326	142903511	ACTB	3_peaks	872	16.1671	-	142903484	142903485	ENSMUSG00000029580	actin, beta(Actb)
chr11	116852101	116852391	METTL23	3_peaks	2064	15.573	+	116852156	116852157	ENSMUSG00000090266	methyltransferase like 23(Mettl23)
chr11	116852101	116852391	SRSF2	3_peaks	2067	15.2718	-	116852156	116852157	ENSMUSG00000034120	serine/arginine-rich splicing factor 2(Srsf2)
chr4	130935471	130935587	LAPTM5	3_peaks	641	14.5771	+	130935550	130935551	ENSMUSG00000028581	lysosomal-associated protein transmembrane 5(Laptm5)
chrX	38574694	38574881	CUL4B	3_peaks	3033	14.5296	-	38574708	38574709	ENSMUSG00000031095	cullin 4B(Cul4b)
chr11	69667295	69667420	EIF4A1	3_peaks	1920	14.4068	-	69667373	69667374	ENSMUSG00000059796	eukaryotic translation initiation factor 4A1(Eif4a1)
chr6	91756666	91756786	SLC6A6	3_peaks	974	13.5911	+	91756723	91756724	ENSMUSG00000030096	solute carrier family 6 (neurotransmitter transporter, taurine), member 6(Slc6a6)
chr11	33162937	33163075	NPM1	3_peaks	1851	13.4778	-	33163010	33163011	ENSMUSG00000057113	nucleophosmin 1(Npm1)
chr10	127286182	127286443	mbd6	3_peaks	1800	13.1822	-	127286233	127286234	ENSMUSG00000025409	methyl-CpG binding domain protein 6(Mbd6)
chr14	63500040	63500243	tdh	3_peaks	2349	12.6336	-	63500135	63500136	ENSMUSG00000021953	L-threonine dehydrogenase(Tdh)
chr12	86519244	86519339	ESRRB	3_peaks	2143	12.319	+	86519302	86519303	ENSMUSG00000021255	estrogen related receptor, beta(Esrrb)
chr4	106587224	106587440	DHCR24	3_peaks	574	12.0742	+	106587304	106587305	ENSMUSG00000034926	24-dehydrocholesterol reductase(Dhcr24)
chr2	30067134	30067238	SET	3_peaks	221	11.9662	+	30067192	30067193	ENSMUSG00000054766	SET nuclear oncogene(Set)
chr6	125460300	125460406	CD9	3_peaks	1019	11.9269	-	125460308	125460309	ENSMUSG00000030342	CD9 antigen(Cd9)
chr3	88587880	88587966	WAPL	3_peaks	457	11.6994	+	88587902	88587903	ENSMUSG00000041355	WAPL cohesin release factor(Wapl)
chr9	78481570	78481673	EEF1A1	3_peaks	1606	11.6266	-	78481646	78481647	ENSMUSG00000037742	eukaryotic translation elongation factor 1 alpha 1(Eef1a1)
chr1	86528020	86528197	PTMA	3_peaks	80	11.5778	+	86528108	86528109	ENSMUSG00000026238	prothymosin alpha(Ptma)
chr13	24801774	24801902	BC005537	3_peaks	2211	11.5687	+	24801880	24801881	ENSMUSG00000019132	cDNA sequence BC005537(BC005537)
chr11	60206853	60207064	SREBF1	3_peaks	1899	11.4583	-	60206901	60206902	ENSMUSG00000020538	sterol regulatory element binding transcription factor 1(Srebf1)
chr7	96210432	96210570	TENM4	3_peaks	1181	11.4274	+	96210477	96210478	ENSMUSG00000048078	teneurin transmembrane protein 4(Tenm4)
chr5	142903558	142903662	ACTB	3_peaks	873	11.3304	-	142903620	142903621	ENSMUSG00000029580	actin, beta(Actb)
chr9	78480658	78480689	EEF1A1	3_peaks	1605	11.27	-	78480686	78480687	ENSMUSG00000037742	eukaryotic translation elongation factor 1 alpha 1(Eef1a1)
chr18	20745892	20745984	B4GALT6	3_peaks	2822	11.0995	-	20745931	20745932	ENSMUSG00000056124	UDP-Gal:betaGlcNAc beta 1,4-galactosyltransferase, polypeptide 6(B4galt6)
chr5	142905564	142905695	ACTB	3_peaks	874	11.0732	-	142905584	142905585	ENSMUSG00000029580	actin, beta(Actb)
chr9	114390256	114390495	CRTAP	3_peaks	1639	11.0374	-	114390458	114390459	ENSMUSG00000032431	cartilage associated protein(Crtap)
chr9	107614365	107614462	GNAI2	3_peaks	1622	10.8532	-	107614415	107614416	ENSMUSG00000032562	guanine nucleotide binding protein (G protein), alpha inhibiting 2(Gnai2)
chr8	121907138	121907274	SLC7A5	3_peaks	1474	10.5266	-	121907170	121907171	ENSMUSG00000040010	solute carrier family 7 (cationic amino acid transporter, y+ system), member 5(Slc7a5)
chr15	25812809	25812873	MYO10	3_peaks	2386	10.5141	+	25812855	25812856	ENSMUSG00000022272	myosin X(Myo10)
chr13	24802016	24802089	BC005537	3_peaks	2212	10.4714	+	24802031	24802032	ENSMUSG00000019132	cDNA sequence BC005537(BC005537)
chr8	121882926	121883014	SLC7A5	3_peaks	1472	10.3385	-	121882936	121882937	ENSMUSG00000040010	solute carrier family 7 (cationic amino acid transporter, y+ system), member 5(Slc7a5)
chr9	107614151	107614315	GNAI2	3_peaks	1621	10.3163	-	107614160	107614161	ENSMUSG00000032562	guanine nucleotide binding protein (G protein), alpha inhibiting 2(Gnai2)
chrX	13072062	13072187	USP9X	3_peaks	3015	10.2997	+	13072130	13072131	ENSMUSG00000031010	ubiquitin specific peptidase 9, X chromosome(Usp9x)
chr10	91123496	91123696	SLC25A3	3_peaks	1778	10.0541	-	91123571	91123572	ENSMUSG00000061904	solute carrier family 25 (mitochondrial carrier, phosphate carrier), member 3(Slc25a3)
chr2	121437932	121437981	PDIA3	3_peaks	314	9.92915	+	121437972	121437973	ENSMUSG00000027248	protein disulfide isomerase associated 3(Pdia3)
chr2	18087391	18087431	MLLT10	3_peaks	197	9.92886	+	18087410	18087411	ENSMUSG00000026743	myeloid/lymphoid or mixed-lineage leukemia; translocated to, 10(Mllt10)
chrX	101082198	101082395	SLC7A3	3_peaks	3077	9.89455	-	101082319	101082320	ENSMUSG00000031297	solute carrier family 7 (cationic amino acid transporter, y+ system), member 3(Slc7a3)
chr10	60294631	60294731	PSAP	3_peaks	1693	9.84511	+	60294724	60294725	ENSMUSG00000004207	prosaposin(Psap)
chr7	143261250	143261323	KCNQ1OT1	3_peaks	1297	9.72841	-	143261286	143261287	ENSMUSG00000101609	KCNQ1 overlapping transcript 1(Kcnq1ot1)
chr6	144999748	144999831	BCAT1	3_peaks	1039	9.38133	-	144999781	144999782	ENSMUSG00000030268	branched chain aminotransferase 1, cytosolic(Bcat1)
chrX	38574921	38575068	CUL4B	3_peaks	3034	9.24184	-	38574967	38574968	ENSMUSG00000031095	cullin 4B(Cul4b)
chr8	123102845	123102927	RPL13	3_peaks	1487	9.15778	+	123102874	123102875	ENSMUSG00000000740	ribosomal protein L13(Rpl13)
chr17	32201124	32201305	BRD4	3_peaks	2718	9.07696	-	32201214	32201215	ENSMUSG00000024002	bromodomain containing 4(Brd4)
chr13	24802185	24802238	BC005537	3_peaks	2213	8.96751	+	24802214	24802215	ENSMUSG00000019132	cDNA sequence BC005537(BC005537)
chr18	37856462	37856548	DIAPH1	3_peaks	2855	8.87367	-	37856483	37856484	ENSMUSG00000024456	diaphanous related formin 1(Diaph1)
chr4	130930775	130930884	LAPTM5	3_peaks	640	8.6408	+	130930859	130930860	ENSMUSG00000028581	lysosomal-associated protein transmembrane 5(Laptm5)
chr7	126797759	126797778	DEAF1	3_peaks	1240	8.58828	+	126797772	126797773	ENSMUSG00000058966	deformed epidermal autoregulatory factor 1 (Drosophila)(Deaf1)
chr5	115088290	115088397	SPPL3	3_peaks	803	8.5409	+	115088361	115088362	ENSMUSG00000029550	signal peptide peptidase 3(Sppl3)
chr10	127285927	127286058	mbd6	3_peaks	1799	8.40165	-	127286027	127286028	ENSMUSG00000025409	methyl-CpG binding domain protein 6(Mbd6)
chr17	37050504	37050654	GABBR1	3_peaks	2746	8.3756	+	37050574	37050575	ENSMUSG00000024462	gamma-aminobutyric acid (GABA) B receptor, 1(Gabbr1)
chr11	60207102	60207222	SREBF1	3_peaks	1900	8.24619	-	60207180	60207181	ENSMUSG00000020538	sterol regulatory element binding transcription factor 1(Srebf1)
chr9	120129445	120129548	RPSA	3_peaks	1654	7.94308	+	120129481	120129482	ENSMUSG00000032518	ribosomal protein SA(Rpsa)
chr19	5844439	5844572	NEAT1	3_peaks	2929	7.94237	-	5844486	5844487	ENSMUSG00000092274	nuclear paraspeckle assembly transcript 1 (non-protein coding)(Neat1)
chr1	86527328	86527416	PTMA	3_peaks	79	7.82455	+	86527361	86527362	ENSMUSG00000026238	prothymosin alpha(Ptma)
chr6	89317258	89317343	plxna1	3_peaks	965	7.75817	-	89317288	89317289	ENSMUSG00000030084	plexin A1(Plxna1)
chr18	20687583	20687657	B4GALT6	3_peaks	2820	7.70339	-	20687630	20687631	ENSMUSG00000056124	UDP-Gal:betaGlcNAc beta 1,4-galactosyltransferase, polypeptide 6(B4galt6)
chr6	125494650	125494714	CD9	3_peaks	1021	7.65574	-	125494666	125494667	ENSMUSG00000030342	CD9 antigen(Cd9)
chr5	110797890	110798007	ULK1	3_peaks	791	7.58554	-	110797970	110797971	ENSMUSG00000029512	unc-51 like kinase 1(Ulk1)
chr13	38510155	38510243	TXNDC5	3_peaks	2223	7.51551	-	38510200	38510201	ENSMUSG00000038991	thioredoxin domain containing 5(Txndc5)
chr2	157448919	157448984	SRC	3_peaks	354	7.31357	+	157448950	157448951	ENSMUSG00000027646	Rous sarcoma oncogene(Src)
chr19	46501929	46502018	TRIM8	3_peaks	2987	7.30186	+	46501986	46501987	ENSMUSG00000025034	tripartite motif-containing 8(Trim8)
chr9	121243609	121243625	ULK4	3_peaks	1659	7.29431	-	121243617	121243618	ENSMUSG00000040936	unc-51-like kinase 4(Ulk4)
chr11	116850570	116850662	METTL23	3_peaks	2062	7.21365	+	116850580	116850581	ENSMUSG00000090266	methyltransferase like 23(Mettl23)
chr11	88830801	88830956	AKAP1	3_peaks	1975	7.18964	-	88830867	88830868	ENSMUSG00000018428	A kinase (PRKA) anchor protein 1(Akap1)
chr11	116851175	116851204	METTL23	3_peaks	2063	7.13666	+	116851183	116851184	ENSMUSG00000090266	methyltransferase like 23(Mettl23)
chr11	116851175	116851204	SRSF2	3_peaks	2066	7.11462	-	116851189	116851190	ENSMUSG00000034120	serine/arginine-rich splicing factor 2(Srsf2)
chr11	116850570	116850662	SRSF2	3_peaks	2065	7.11131	-	116850580	116850581	ENSMUSG00000034120	serine/arginine-rich splicing factor 2(Srsf2)
chr18	37890490	37890613	DIAPH1	3_peaks	2856	7.10754	-	37890502	37890503	ENSMUSG00000024456	diaphanous related formin 1(Diaph1)
chr1	89643001	89643082	AGAP1	3_peaks	84	7.02193	+	89643041	89643042	ENSMUSG00000055013	ArfGAP with GTPase domain, ankyrin repeat and PH domain 1(Agap1)
chr1	164457841	164457944	ATP1B1	3_peaks	160	6.9786	-	164457876	164457877	ENSMUSG00000026576	ATPase, Na+/K+ transporting, beta 1 polypeptide(Atp1b1)
chr5	65618588	65618612	PDS5A	3_peaks	748	6.93554	-	65618600	65618601	ENSMUSG00000029202	PDS5 cohesin associated factor A(Pds5a)
chr4	106588493	106588560	DHCR24	3_peaks	575	6.86188	+	106588525	106588526	ENSMUSG00000034926	24-dehydrocholesterol reductase(Dhcr24)
chr3	41556786	41556873	JADE1	3_peaks	424	6.83511	+	41556820	41556821	ENSMUSG00000025764	jade family PHD finger 1(Jade1)
chr17	37067994	37068094	GABBR1	3_peaks	2747	6.81589	+	37068044	37068045	ENSMUSG00000024462	gamma-aminobutyric acid (GABA) B receptor, 1(Gabbr1)
chr2	167063225	167063291	ZFAS1	3_peaks	378	6.80576	+	167063257	167063258	ENSMUSG00000074578	zinc finger, NFX1-type containing 1, antisense RNA 1(Zfas1)
chr7	44249867	44249940		3_peaks	1123	6.80253	+	44249912	44249913	ENSMUSG00000101166
chr3	88588036	88588110	WAPL	3_peaks	458	6.77442	+	88588094	88588095	ENSMUSG00000041355	WAPL cohesin release factor(Wapl)
chr7	44249867	44249940	2410002F23Rik	3_peaks	1120	6.74291	+	44249912	44249913	ENSMUSG00000045411	RIKEN cDNA 2410002F23 gene(2410002F23Rik)
chr6	131380303	131380396	YBX3	3_peaks	1027	6.70626	-	131380339	131380340	ENSMUSG00000030189	Y box protein 3(Ybx3)
chr3	88588335	88588385	WAPL	3_peaks	459	6.6786	+	88588362	88588363	ENSMUSG00000041355	WAPL cohesin release factor(Wapl)
chr17	56807558	56807692	RFX2	3_peaks	2777	6.65583	-	56807592	56807593	ENSMUSG00000024206	regulatory factor X, 2 (influences HLA class II expression)(Rfx2)
chr9	120127788	120127831	RPSA	3_peaks	1653	6.64869	+	120127791	120127792	ENSMUSG00000032518	ribosomal protein SA(Rpsa)
chr8	121883591	121883667	SLC7A5	3_peaks	1473	6.63868	-	121883608	121883609	ENSMUSG00000040010	solute carrier family 7 (cationic amino acid transporter, y+ system), member 5(Slc7a5)
chr19	46033937	46034023	LDB1	3_peaks	2983	6.61818	-	46033989	46033990	ENSMUSG00000025223	LIM domain binding 1(Ldb1)
chrX	57463081	57463157	AOX2	3_peaks	3047	6.59308	+	57463145	57463146	ENSMUSG00000079584	aldehyde oxidase 2(Aox2)
chr11	55398548	55398610	SPARC	3_peaks	1886	6.54594	-	55398554	55398555	ENSMUSG00000018593	secreted acidic cysteine rich glycoprotein(Sparc)
chr2	30062100	30062186	SET	3_peaks	220	6.51618	+	30062144	30062145	ENSMUSG00000054766	SET nuclear oncogene(Set)
chr2	35663085	35663183	DAB2IP	3_peaks	254	6.47833	+	35663124	35663125	ENSMUSG00000026883	disabled 2 interacting protein(Dab2ip)
chr1	72852402	72852450	IGFBP2	3_peaks	68	6.42195	+	72852438	72852439	ENSMUSG00000039323	insulin-like growth factor binding protein 2(Igfbp2)
chrX	38573131	38573201	CUL4B	3_peaks	3032	6.39795	-	38573162	38573163	ENSMUSG00000031095	cullin 4B(Cul4b)
chr19	46039684	46039772	LDB1	3_peaks	2984	6.35343	-	46039724	46039725	ENSMUSG00000025223	LIM domain binding 1(Ldb1)
chrX	13072201	13072306	USP9X	3_peaks	3016	6.30042	+	13072237	13072238	ENSMUSG00000031010	ubiquitin specific peptidase 9, X chromosome(Usp9x)
chr1	164437631	164437708	ATP1B1	3_peaks	159	6.29697	-	164437658	164437659	ENSMUSG00000026576	ATPase, Na+/K+ transporting, beta 1 polypeptide(Atp1b1)
chr10	127285544	127285632	mbd6	3_peaks	1798	6.20191	-	127285582	127285583	ENSMUSG00000025409	methyl-CpG binding domain protein 6(Mbd6)
chr11	69591779	69591856	Trp53	3_peaks	1918	6.15386	+	69591815	69591816	ENSMUSG00000059552	transformation related protein 53(Trp53)
chr5	65690937	65691000	PDS5A	3_peaks	750	6.10713	-	65690972	65690973	ENSMUSG00000029202	PDS5 cohesin associated factor A(Pds5a)
chr13	37979651	37979742	SSR1	3_peaks	2219	6.07308	-	37979685	37979686	ENSMUSG00000021427	signal sequence receptor, alpha(Ssr1)
chr9	78479460	78479524	EEF1A1	3_peaks	1604	5.9914	-	78479485	78479486	ENSMUSG00000037742	eukaryotic translation elongation factor 1 alpha 1(Eef1a1)
chr15	25631299	25631352	MYO10	3_peaks	2384	5.91654	+	25631327	25631328	ENSMUSG00000022272	myosin X(Myo10)
chr11	96953567	96953660	D030028A08Rik	3_peaks	1995	5.90313	+	96953609	96953610	ENSMUSG00000078700	RIKEN cDNA D030028A08 gene(D030028A08Rik)
chr19	46515517	46515576	TRIM8	3_peaks	2988	5.78487	+	46515551	46515552	ENSMUSG00000025034	tripartite motif-containing 8(Trim8)
chr11	102433486	102433571	GRN	3_peaks	2037	5.77179	+	102433526	102433527	ENSMUSG00000034708	granulin(Grn)
chr17	47599619	47599675	CCND3	3_peaks	2762	5.71349	+	47599665	47599666	ENSMUSG00000034165	cyclin D3(Ccnd3)
chr9	114384696	114384807	CRTAP	3_peaks	1638	5.67172	-	114384727	114384728	ENSMUSG00000032431	cartilage associated protein(Crtap)
chrX	101653994	101654099	OGT	3_peaks	3080	5.57841	+	101654077	101654078	ENSMUSG00000034160	O-linked N-acetylglucosamine (GlcNAc) transferase (UDP-N-acetylglucosamine:polypeptide-N-acetylglucosaminyl transferase)(Ogt)
chr17	29097914	29097997	CDKN1A	3_peaks	2700	5.55434	+	29097939	29097940	ENSMUSG00000023067	cyclin-dependent kinase inhibitor 1A (P21)(Cdkn1a)
chr2	157471680	157471786	SRC	3_peaks	355	5.41386	+	157471719	157471720	ENSMUSG00000027646	Rous sarcoma oncogene(Src)
chr17	37047371	37047454	GABBR1	3_peaks	2745	5.29119	+	37047425	37047426	ENSMUSG00000024462	gamma-aminobutyric acid (GABA) B receptor, 1(Gabbr1)
chr6	89316314	89316380	plxna1	3_peaks	964	5.22788	-	89316342	89316343	ENSMUSG00000030084	plexin A1(Plxna1)
chrX	13091815	13091878	USP9X	3_peaks	3017	5.21822	+	13091855	13091856	ENSMUSG00000031010	ubiquitin specific peptidase 9, X chromosome(Usp9x)
chr6	125462353	125462426	CD9	3_peaks	1020	5.21017	-	125462391	125462392	ENSMUSG00000030342	CD9 antigen(Cd9)
chr2	167065001	167065052	ZFAS1	3_peaks	380	5.18825	+	167065038	167065039	ENSMUSG00000074578	zinc finger, NFX1-type containing 1, antisense RNA 1(Zfas1)
chr2	121437586	121437646	PDIA3	3_peaks	313	5.17854	+	121437623	121437624	ENSMUSG00000027248	protein disulfide isomerase associated 3(Pdia3)
chr1	86529965	86530018	PTMA	3_peaks	81	5.16869	+	86529987	86529988	ENSMUSG00000026238	prothymosin alpha(Ptma)
chr7	45465264	45465321	BAX	3_peaks	1139	5.09721	-	45465285	45465286	ENSMUSG00000003873	BCL2-associated X protein(Bax)
chr7	110046478	110046532	1600010M07Rik	3_peaks	1209	5.08628	-	110046517	110046518	ENSMUSG00000101585	RIKEN cDNA 1600010M07 gene(1600010M07Rik)
chr5	65588896	65588939	UBE2K	3_peaks	746	5.06605	+	65588927	65588928	ENSMUSG00000029203	ubiquitin-conjugating enzyme E2K(Ube2k)
chr17	29099485	29099553	CDKN1A	3_peaks	2701	5.02453	+	29099509	29099510	ENSMUSG00000023067	cyclin-dependent kinase inhibitor 1A (P21)(Cdkn1a)
chr7	6279935	6279995	Gm6792	3_peaks	1056	5.01178	+	6279964	6279965	ENSMUSG00000053367	predicted gene 6792(Gm6792)
chr11	69668941	69668997	EIF4A1	3_peaks	1921	4.99189	-	69668963	69668964	ENSMUSG00000059796	eukaryotic translation initiation factor 4A1(Eif4a1)
chr11	102430822	102430906	GRN	3_peaks	2036	4.96138	+	102430871	102430872	ENSMUSG00000034708	granulin(Grn)
chr11	107570580	107570687	HELZ	3_peaks	2050	4.94369	+	107570632	107570633	ENSMUSG00000020721	helicase with zinc finger domain(Helz)
chr12	86511464	86511551	ESRRB	3_peaks	2142	4.90712	+	86511501	86511502	ENSMUSG00000021255	estrogen related receptor, beta(Esrrb)
chr3	144577638	144577754	44454	3_peaks	513	4.87066	+	144577706	144577707	ENSMUSG00000037072	selenoprotein 15(Sep15)
chr7	44250136	44250166		3_peaks	1124	4.83709	+	44250149	44250150	ENSMUSG00000101166
chr2	157424509	157424601	SRC	3_peaks	353	4.82016	+	157424561	157424562	ENSMUSG00000027646	Rous sarcoma oncogene(Src)
chr7	44250136	44250166	2410002F23Rik	3_peaks	1121	4.80925	+	44250149	44250150	ENSMUSG00000045411	RIKEN cDNA 2410002F23 gene(2410002F23Rik)
chr7	6265455	6265507	Gm6792	3_peaks	1054	4.80147	+	6265489	6265490	ENSMUSG00000053367	predicted gene 6792(Gm6792)
chr10	80287539	80287625	DAZAP1	3_peaks	1740	4.79446	+	80287593	80287594	ENSMUSG00000069565	DAZ associated protein 1(Dazap1)
chr16	33057390	33057463		3_peaks	2578	4.77056	-	33057414	33057415	ENSMUSG00000078489
chr7	64209895	64209982	TRPM1	3_peaks	1151	4.75201	+	64209925	64209926	ENSMUSG00000030523	transient receptor potential cation channel, subfamily M, member 1(Trpm1)
chr7	44247157	44247198		3_peaks	1122	4.69782	+	44247183	44247184	ENSMUSG00000101166
chr4	137749633	137749693	ALPL	3_peaks	674	4.69585	-	137749679	137749680	ENSMUSG00000028766	alkaline phosphatase, liver/bone/kidney(Alpl)
chrX	101082573	101082647	SLC7A3	3_peaks	3078	4.68681	-	101082599	101082600	ENSMUSG00000031297	solute carrier family 7 (cationic amino acid transporter, y+ system), member 3(Slc7a3)
chr7	132811524	132811612	FAM53B	3_peaks	1262	4.67947	-	132811566	132811567	ENSMUSG00000030956	family with sequence similarity 53, member B(Fam53b)
chr4	140709307	140709378	RCC2	3_peaks	684	4.67146	+	140709361	140709362	ENSMUSG00000040945	regulator of chromosome condensation 2(Rcc2)
chr10	91122225	91122300	SLC25A3	3_peaks	1777	4.66898	-	91122260	91122261	ENSMUSG00000061904	solute carrier family 25 (mitochondrial carrier, phosphate carrier), member 3(Slc25a3)
chr7	44247157	44247198	2410002F23Rik	3_peaks	1119	4.66116	+	44247183	44247184	ENSMUSG00000045411	RIKEN cDNA 2410002F23 gene(2410002F23Rik)
chr6	89357383	89357459	plxna1	3_peaks	966	4.65863	-	89357427	89357428	ENSMUSG00000030084	plexin A1(Plxna1)
chr2	30072492	30072564	SET	3_peaks	222	4.64829	+	30072543	30072544	ENSMUSG00000054766	SET nuclear oncogene(Set)
chr10	60299888	60299965	PSAP	3_peaks	1695	4.60183	+	60299908	60299909	ENSMUSG00000004207	prosaposin(Psap)
chr17	47598939	47598995	CCND3	3_peaks	2761	4.5855	+	47598966	47598967	ENSMUSG00000034165	cyclin D3(Ccnd3)
chr11	96954281	96954368	D030028A08Rik	3_peaks	1997	4.54935	+	96954310	96954311	ENSMUSG00000078700	RIKEN cDNA D030028A08 gene(D030028A08Rik)
chr4	155221924	155222022	SKI	3_peaks	708	4.53508	-	155221960	155221961	ENSMUSG00000029050	ski sarcoma viral oncogene homolog (avian)(Ski)
chr4	140703013	140703075	RCC2	3_peaks	683	4.50054	+	140703055	140703056	ENSMUSG00000040945	regulator of chromosome condensation 2(Rcc2)
chr4	130929468	130929524	LAPTM5	3_peaks	639	4.47207	+	130929508	130929509	ENSMUSG00000028581	lysosomal-associated protein transmembrane 5(Laptm5)
chr7	143271707	143271794	KCNQ1OT1	3_peaks	1298	4.45918	-	143271766	143271767	ENSMUSG00000101609	KCNQ1 overlapping transcript 1(Kcnq1ot1)
chr8	123102413	123102446	RPL13	3_peaks	1485	4.42109	+	123102433	123102434	ENSMUSG00000000740	ribosomal protein L13(Rpl13)
chr13	38528325	38528387	TXNDC5	3_peaks	2224	4.41505	-	38528374	38528375	ENSMUSG00000038991	thioredoxin domain containing 5(Txndc5)
chr4	137742083	137742173	ALPL	3_peaks	673	4.39231	-	137742094	137742095	ENSMUSG00000028766	alkaline phosphatase, liver/bone/kidney(Alpl)
chr11	96953726	96953813	D030028A08Rik	3_peaks	1996	4.35802	+	96953782	96953783	ENSMUSG00000078700	RIKEN cDNA D030028A08 gene(D030028A08Rik)
chr11	60201802	60201867	SREBF1	3_peaks	1898	4.32265	-	60201812	60201813	ENSMUSG00000020538	sterol regulatory element binding transcription factor 1(Srebf1)
chr7	96441985	96442000	TENM4	3_peaks	1182	4.31827	+	96441991	96441992	ENSMUSG00000048078	teneurin transmembrane protein 4(Tenm4)
chr11	107670195	107670249	HELZ	3_peaks	2052	4.30958	+	107670239	107670240	ENSMUSG00000020721	helicase with zinc finger domain(Helz)
chr8	120540542	120540623	GSE1	3_peaks	1464	4.29571	+	120540581	120540582	ENSMUSG00000031822	genetic suppressor element 1, coiled-coil protein(Gse1)
chr16	35475981	35476062	DIRC2	3_peaks	2587	4.29011	-	35476020	35476021	ENSMUSG00000022844	disrupted in renal carcinoma 2 (human)(Dirc2)
chr14	63492563	63492622	tdh	3_peaks	2347	4.2707	-	63492574	63492575	ENSMUSG00000021953	L-threonine dehydrogenase(Tdh)
chr4	137758638	137758707	ALPL	3_peaks	675	4.25908	-	137758651	137758652	ENSMUSG00000028766	alkaline phosphatase, liver/bone/kidney(Alpl)
chr6	91755409	91755479	SLC6A6	3_peaks	973	4.21728	+	91755454	91755455	ENSMUSG00000030096	solute carrier family 6 (neurotransmitter transporter, taurine), member 6(Slc6a6)
chr2	60376065	60376128	LY75	3_peaks	267	4.21286	-	60376081	60376082	ENSMUSG00000026980	lymphocyte antigen 75(Ly75)
chr6	145062271	145062353	BCAT1	3_peaks	1040	4.2008	-	145062311	145062312	ENSMUSG00000030268	branched chain aminotransferase 1, cytosolic(Bcat1)
chr1	164458008	164458052	ATP1B1	3_peaks	161	4.19388	-	164458026	164458027	ENSMUSG00000026576	ATPase, Na+/K+ transporting, beta 1 polypeptide(Atp1b1)
chrX	101079230	101079270	SLC7A3	3_peaks	3076	4.19056	-	101079247	101079248	ENSMUSG00000031297	solute carrier family 7 (cationic amino acid transporter, y+ system), member 3(Slc7a3)
chr9	107615781	107615826	GNAI2	3_peaks	1623	4.1324	-	107615805	107615806	ENSMUSG00000032562	guanine nucleotide binding protein (G protein), alpha inhibiting 2(Gnai2)
chr9	114375385	114375444	CRTAP	3_peaks	1637	4.10504	-	114375394	114375395	ENSMUSG00000032431	cartilage associated protein(Crtap)
chr7	64202049	64202127	TRPM1	3_peaks	1150	4.10112	+	64202088	64202089	ENSMUSG00000030523	transient receptor potential cation channel, subfamily M, member 1(Trpm1)
chr13	109799273	109799355	PDE4D	3_peaks	2282	4.09944	+	109799315	109799316	ENSMUSG00000021699	phosphodiesterase 4D, cAMP specific(Pde4d)
chr1	58354217	58354228	AOX2	3_peaks	35	4.05895	+	58354222	58354223	ENSMUSG00000079554	aldehyde oxidase 2(Aox2)
chr17	32199071	32199157	BRD4	3_peaks	2717	4.05593	-	32199109	32199110	ENSMUSG00000024002	bromodomain containing 4(Brd4)
chr7	127969730	127969785	FUS	3_peaks	1249	4.01544	+	127969740	127969741	ENSMUSG00000030795	fused in sarcoma(Fus)
chr3	144597357	144597416	44454	3_peaks	514	4.00919	+	144597397	144597398	ENSMUSG00000037072	selenoprotein 15(Sep15)
chr1	33981419	33981460	DST	3_peaks	14	3.9926	+	33981438	33981439	ENSMUSG00000026131	dystonin(Dst)
chr11	107585964	107586040	HELZ	3_peaks	2051	3.96228	+	107586002	107586003	ENSMUSG00000020721	helicase with zinc finger domain(Helz)
chr4	155188828	155188903	SKI	3_peaks	706	3.94307	-	155188864	155188865	ENSMUSG00000029050	ski sarcoma viral oncogene homolog (avian)(Ski)
chr11	102435059	102435122	GRN	3_peaks	2038	3.93985	+	102435108	102435109	ENSMUSG00000034708	granulin(Grn)
chr17	29095365	29095423	CDKN1A	3_peaks	2699	3.91049	+	29095399	29095400	ENSMUSG00000023067	cyclin-dependent kinase inhibitor 1A (P21)(Cdkn1a)
chr3	41588376	41588445	JADE1	3_peaks	426	3.90668	+	41588406	41588407	ENSMUSG00000025764	jade family PHD finger 1(Jade1)
chr19	46043268	46043306	LDB1	3_peaks	2985	3.89251	-	46043284	46043285	ENSMUSG00000025223	LIM domain binding 1(Ldb1)
chr13	37978386	37978437	SSR1	3_peaks	2218	3.87228	-	37978409	37978410	ENSMUSG00000021427	signal sequence receptor, alpha(Ssr1)
chr16	33047642	33047695		3_peaks	2576	3.85946	-	33047670	33047671	ENSMUSG00000078489
chr2	167063481	167063515	ZFAS1	3_peaks	379	3.85509	+	167063507	167063508	ENSMUSG00000074578	zinc finger, NFX1-type containing 1, antisense RNA 1(Zfas1)
chr7	6267067	6267128	Gm6792	3_peaks	1055	3.85469	+	6267103	6267104	ENSMUSG00000053367	predicted gene 6792(Gm6792)
chr6	91758265	91758320	SLC6A6	3_peaks	975	3.84079	+	91758300	91758301	ENSMUSG00000030096	solute carrier family 6 (neurotransmitter transporter, taurine), member 6(Slc6a6)
chr6	131388219	131388271	YBX3	3_peaks	1028	3.78075	-	131388242	131388243	ENSMUSG00000030189	Y box protein 3(Ybx3)
chr2	105386959	105387010	RCN1	3_peaks	299	3.77722	-	105386973	105386974	ENSMUSG00000005973	reticulocalbin 1(Rcn1)
chr10	80273930	80274003	DAZAP1	3_peaks	1738	3.76662	+	80273966	80273967	ENSMUSG00000069565	DAZ associated protein 1(Dazap1)
chr7	127973979	127974025	FUS	3_peaks	1250	3.73175	+	127974001	127974002	ENSMUSG00000030795	fused in sarcoma(Fus)
chr2	35681496	35681567	DAB2IP	3_peaks	256	3.72865	+	35681531	35681532	ENSMUSG00000026883	disabled 2 interacting protein(Dab2ip)
chr14	63497618	63497653	tdh	3_peaks	2348	3.72431	-	63497628	63497629	ENSMUSG00000021953	L-threonine dehydrogenase(Tdh)
chr10	91118290	91118342	SLC25A3	3_peaks	1776	3.7221	-	91118315	91118316	ENSMUSG00000061904	solute carrier family 25 (mitochondrial carrier, phosphate carrier), member 3(Slc25a3)
chr5	110802927	110802975	ULK1	3_peaks	792	3.70651	-	110802948	110802949	ENSMUSG00000029512	unc-51 like kinase 1(Ulk1)
chr11	69580453	69580509	Trp53	3_peaks	1916	3.69924	+	69580499	69580500	ENSMUSG00000059552	transformation related protein 53(Trp53)
chr7	66028711	66028780	PCSK6	3_peaks	1156	3.69398	+	66028745	66028746	ENSMUSG00000030513	proprotein convertase subtilisin/kexin type 6(Pcsk6)
chr11	88831302	88831343	AKAP1	3_peaks	1977	3.69112	-	88831313	88831314	ENSMUSG00000018428	A kinase (PRKA) anchor protein 1(Akap1)
chr1	34294906	34294974	DST	3_peaks	15	3.6838	+	34294939	34294940	ENSMUSG00000026131	dystonin(Dst)
chr7	79304337	79304407	ABHD2	3_peaks	1161	3.68272	+	79304371	79304372	ENSMUSG00000039202	abhydrolase domain containing 2(Abhd2)
chr5	103835823	103835891	AFF1	3_peaks	776	3.68018	+	103835856	103835857	ENSMUSG00000029313	AF4/FMR2 family, member 1(Aff1)
chr4	155213567	155213622	SKI	3_peaks	707	3.67501	-	155213579	155213580	ENSMUSG00000029050	ski sarcoma viral oncogene homolog (avian)(Ski)
chr1	89670465	89670532	AGAP1	3_peaks	85	3.62884	+	89670497	89670498	ENSMUSG00000055013	ArfGAP with GTPase domain, ankyrin repeat and PH domain 1(Agap1)
chr2	105394815	105394851	RCN1	3_peaks	300	3.6014	-	105394825	105394826	ENSMUSG00000005973	reticulocalbin 1(Rcn1)
chr5	110786964	110787034	ULK1	3_peaks	790	3.58977	-	110786998	110786999	ENSMUSG00000029512	unc-51 like kinase 1(Ulk1)
chr7	45461710	45461771	BAX	3_peaks	1137	3.56987	-	45461732	45461733	ENSMUSG00000003873	BCL2-associated X protein(Bax)
chr5	103752321	103752376	AFF1	3_peaks	774	3.55751	+	103752365	103752366	ENSMUSG00000029313	AF4/FMR2 family, member 1(Aff1)
chr5	115074819	115074862	SPPL3	3_peaks	802	3.50548	+	115074839	115074840	ENSMUSG00000029550	signal peptide peptidase 3(Sppl3)
chr19	46516368	46516414	TRIM8	3_peaks	2989	3.48418	+	46516393	46516394	ENSMUSG00000025034	tripartite motif-containing 8(Trim8)
chr5	65564696	65564740	UBE2K	3_peaks	745	3.48029	+	65564718	65564719	ENSMUSG00000029203	ubiquitin-conjugating enzyme E2K(Ube2k)
chr1	89527799	89527841	AGAP1	3_peaks	83	3.46675	+	89527820	89527821	ENSMUSG00000055013	ArfGAP with GTPase domain, ankyrin repeat and PH domain 1(Agap1)
chr7	143286150	143286181	KCNQ1OT1	3_peaks	1299	3.45813	-	143286164	143286165	ENSMUSG00000101609	KCNQ1 overlapping transcript 1(Kcnq1ot1)
chr11	69591346	69591392	Trp53	3_peaks	1917	3.43224	+	69591368	69591369	ENSMUSG00000059552	transformation related protein 53(Trp53)
chr5	103825669	103825711	AFF1	3_peaks	775	3.38249	+	103825691	103825692	ENSMUSG00000029313	AF4/FMR2 family, member 1(Aff1)
chr19	5842677	5842722	NEAT1	3_peaks	2927	3.36093	-	5842698	5842699	ENSMUSG00000092274	nuclear paraspeckle assembly transcript 1 (non-protein coding)(Neat1)
chr16	32645836	32645877	TNK2	3_peaks	2572	3.3523	+	32645856	32645857	ENSMUSG00000022791	tyrosine kinase, non-receptor, 2(Tnk2)
chrX	129942970	129943032	DIAPH2	3_peaks	3091	3.32698	+	129943000	129943001	ENSMUSG00000034480	diaphanous related formin 2(Diaph2)
chr7	110023292	110023341	1600010M07Rik	3_peaks	1208	3.3187	-	110023306	110023307	ENSMUSG00000101585	RIKEN cDNA 1600010M07 gene(1600010M07Rik)
chr8	47897733	47897797	WWC2	3_peaks	1346	3.28683	-	47897763	47897764	ENSMUSG00000031563	WW, C2 and coiled-coil domain containing 2(Wwc2)
chr7	141323116	141323176	DEAF1	3_peaks	1280	3.22036	-	141323127	141323128	ENSMUSG00000058886	deformed epidermal autoregulatory factor 1 (Drosophila)(Deaf1)
chr8	120511320	120511381	GSE1	3_peaks	1463	3.2183	+	120511350	120511351	ENSMUSG00000031822	genetic suppressor element 1, coiled-coil protein(Gse1)
chr7	65965748	65965786	PCSK6	3_peaks	1155	3.20867	+	65965766	65965767	ENSMUSG00000030513	proprotein convertase subtilisin/kexin type 6(Pcsk6)
chr7	65952919	65952983	PCSK6	3_peaks	1154	3.18515	+	65952947	65952948	ENSMUSG00000030513	proprotein convertase subtilisin/kexin type 6(Pcsk6)
chr16	33057136	33057179		3_peaks	2577	3.18087	-	33057172	33057173	ENSMUSG00000078489
chr10	80280804	80280861	DAZAP1	3_peaks	1739	3.14797	+	80280849	80280850	ENSMUSG00000069565	DAZ associated protein 1(Dazap1)
chr3	144597455	144597497	44454	3_peaks	515	3.13145	+	144597478	144597479	ENSMUSG00000037072	selenoprotein 15(Sep15)
chr7	132757554	132757614	FAM53B	3_peaks	1261	3.12199	-	132757582	132757583	ENSMUSG00000030956	family with sequence similarity 53, member B(Fam53b)
chr8	47954384	47954445	WWC2	3_peaks	1347	3.09975	-	47954413	47954414	ENSMUSG00000031563	WW, C2 and coiled-coil domain containing 2(Wwc2)
chr7	127980182	127980226	FUS	3_peaks	1251	3.09016	+	127980210	127980211	ENSMUSG00000030795	fused in sarcoma(Fus)
chr11	99009037	99009077	TOP2A	3_peaks	2024	3.07423	-	99009055	99009056	ENSMUSG00000020914	topoisomerase (DNA) II alpha(Top2a)
chr8	47843011	47843070	WWC2	3_peaks	1345	3.05935	-	47843053	47843054	ENSMUSG00000031563	WW, C2 and coiled-coil domain containing 2(Wwc2)
chr4	106573776	106573825	DHCR24	3_peaks	573	3.05493	+	106573802	106573803	ENSMUSG00000034926	24-dehydrocholesterol reductase(Dhcr24)
chr17	47592982	47592996	CCND3	3_peaks	2760	3.05184	+	47592988	47592989	ENSMUSG00000034165	cyclin D3(Ccnd3)
chr6	131376024	131376070	YBX3	3_peaks	1026	3.01861	-	131376042	131376043	ENSMUSG00000030189	Y box protein 3(Ybx3)
chr6	144999517	144999555	BCAT1	3_peaks	1038	2.93639	-	144999533	144999534	ENSMUSG00000030268	branched chain aminotransferase 1, cytosolic(Bcat1)
chrX	101684294	101684330	OGT	3_peaks	3082	2.92011	+	101684311	101684312	ENSMUSG00000034160	O-linked N-acetylglucosamine (GlcNAc) transferase (UDP-N-acetylglucosamine:polypeptide-N-acetylglucosaminyl transferase)(Ogt)
chr17	56794537	56794593	RFX2	3_peaks	2775	2.90498	-	56794564	56794565	ENSMUSG00000024206	regulatory factor X, 2 (influences HLA class II expression)(Rfx2)
chr10	60294965	60294987	PSAP	3_peaks	1694	2.90163	+	60294971	60294972	ENSMUSG00000004207	prosaposin(Psap)
chr9	120130494	120130518	RPSA	3_peaks	1655	2.89785	+	120130510	120130511	ENSMUSG00000032518	ribosomal protein SA(Rpsa)
chr8	123000947	123000989	ANKRD11	3_peaks	1484	2.86012	-	123000968	123000969	ENSMUSG00000035569	ankyrin repeat domain 11(Ankrd11)
chr8	120580018	120580071	GSE1	3_peaks	1465	2.78207	+	120580044	120580045	ENSMUSG00000031822	genetic suppressor element 1, coiled-coil protein(Gse1)
chr1	34306965	34307004	DST	3_peaks	16	2.7693	+	34306979	34306980	ENSMUSG00000026131	dystonin(Dst)
chr7	132752455	132752508	FAM53B	3_peaks	1260	2.7676	-	132752480	132752481	ENSMUSG00000030956	family with sequence similarity 53, member B(Fam53b)
chr8	123102653	123102683	RPL13	3_peaks	1486	2.71658	+	123102659	123102660	ENSMUSG00000000740	ribosomal protein L13(Rpl13)
chr16	35479998	35480049	DIRC2	3_peaks	2589	2.69771	-	35480022	35480023	ENSMUSG00000022844	disrupted in renal carcinoma 2 (human)(Dirc2)
chr4	140702402	140702436	RCC2	3_peaks	682	2.64786	+	140702420	140702421	ENSMUSG00000040945	regulator of chromosome condensation 2(Rcc2)
chr8	122913042	122913068	ANKRD11	3_peaks	1482	2.6159	-	122913052	122913053	ENSMUSG00000035569	ankyrin repeat domain 11(Ankrd11)
chr5	115088823	115088848	SPPL3	3_peaks	804	2.61376	+	115088833	115088834	ENSMUSG00000029550	signal peptide peptidase 3(Sppl3)
chr11	33160902	33160922	NPM1	3_peaks	1850	2.61162	-	33160909	33160910	ENSMUSG00000057113	nucleophosmin 1(Npm1)
chr8	127197306	127197358	PARD3	3_peaks	1507	2.59117	+	127197334	127197335	ENSMUSG00000025812	par-3 family cell polarity regulator(Pard3)
chr2	60375864	60375913	LY75	3_peaks	266	2.56989	-	60375887	60375888	ENSMUSG00000026980	lymphocyte antigen 75(Ly75)
chr12	86481363	86481397	ESRRB	3_peaks	2141	2.56695	+	86481383	86481384	ENSMUSG00000021255	estrogen related receptor, beta(Esrrb)
chr2	105398969	105399009	RCN1	3_peaks	301	2.53709	-	105398987	105398988	ENSMUSG00000005973	reticulocalbin 1(Rcn1)
chr8	127371651	127371698	PARD3	3_peaks	1508	2.52505	+	127371673	127371674	ENSMUSG00000025812	par-3 family cell polarity regulator(Pard3)
chr13	38504038	38504062	TXNDC5	3_peaks	2222	2.51071	-	38504049	38504050	ENSMUSG00000038991	thioredoxin domain containing 5(Txndc5)
chr16	35477290	35477338	DIRC2	3_peaks	2588	2.50449	-	35477313	35477314	ENSMUSG00000022844	disrupted in renal carcinoma 2 (human)(Dirc2)
chr8	127104566	127104613	PARD3	3_peaks	1506	2.48527	+	127104588	127104589	ENSMUSG00000025812	par-3 family cell polarity regulator(Pard3)
chrX	129971388	129971427	DIAPH2	3_peaks	3092	2.45912	+	129971414	129971415	ENSMUSG00000034480	diaphanous related formin 2(Diaph2)
chr16	32680243	32680276	TNK2	3_peaks	2574	2.44873	+	32680260	32680261	ENSMUSG00000022791	tyrosine kinase, non-receptor, 2(Tnk2)
chr2	18080890	18080921	MLLT10	3_peaks	196	2.44062	+	18080906	18080907	ENSMUSG00000026743	myeloid/lymphoid or mixed-lineage leukemia; translocated to, 10(Mllt10)
chr2	60331105	60331145	LY75	3_peaks	265	2.43923	-	60331127	60331128	ENSMUSG00000026980	lymphocyte antigen 75(Ly75)
chr2	35675107	35675136	DAB2IP	3_peaks	255	2.42595	+	35675121	35675122	ENSMUSG00000026883	disabled 2 interacting protein(Dab2ip)
chr7	45461886	45461919	BAX	3_peaks	1138	2.41403	-	45461900	45461901	ENSMUSG00000003873	BCL2-associated X protein(Bax)
chr7	64211567	64211596	TRPM1	3_peaks	1152	2.40548	+	64211581	64211582	ENSMUSG00000030523	transient receptor potential cation channel, subfamily M, member 1(Trpm1)
chr11	88831154	88831195	AKAP1	3_peaks	1976	2.3879	-	88831164	88831165	ENSMUSG00000018428	A kinase (PRKA) anchor protein 1(Akap1)
chr15	25755239	25755272	MYO10	3_peaks	2385	2.35488	+	25755260	25755261	ENSMUSG00000022272	myosin X(Myo10)
chr18	37843601	37843634	DIAPH1	3_peaks	2854	2.34949	-	37843614	37843615	ENSMUSG00000024456	diaphanous related formin 1(Diaph1)
chr7	96777614	96777631	TENM4	3_peaks	1183	2.32004	+	96777621	96777622	ENSMUSG00000048078	teneurin transmembrane protein 4(Tenm4)
chr11	55395937	55395950	SPARC	3_peaks	1885	2.22698	-	55395943	55395944	ENSMUSG00000018593	secreted acidic cysteine rich glycoprotein(Sparc)
chr9	121175270	121175298	ULK4	3_peaks	1658	2.16517	-	121175283	121175284	ENSMUSG00000040936	unc-51-like kinase 4(Ulk4)
chr17	56799309	56799339	RFX2	3_peaks	2776	2.12178	-	56799320	56799321	ENSMUSG00000024206	regulatory factor X, 2 (influences HLA class II expression)(Rfx2)
chr7	79323531	79323568	ABHD2	3_peaks	1162	2.11718	+	79323557	79323558	ENSMUSG00000039202	abhydrolase domain containing 2(Abhd2)
chr11	33156664	33156690	NPM1	3_peaks	1849	2.05876	-	33156672	33156673	ENSMUSG00000057113	nucleophosmin 1(Npm1)
chr11	55406535	55406555	SPARC	3_peaks	1887	1.9466	-	55406543	55406544	ENSMUSG00000018593	secreted acidic cysteine rich glycoprotein(Sparc)
chrX	101684239	101684267	OGT	3_peaks	3081	1.90298	+	101684257	101684258	ENSMUSG00000034160	O-linked N-acetylglucosamine (GlcNAc) transferase (UDP-N-acetylglucosamine:polypeptide-N-acetylglucosaminyl transferase)(Ogt)
chr13	108689935	108689949	PDE4D	3_peaks	2280	1.86568	+	108689941	108689942	ENSMUSG00000021699	phosphodiesterase 4D, cAMP specific(Pde4d)
chr13	37992092	37992110	SSR1	3_peaks	2220	1.85253	-	37992100	37992101	ENSMUSG00000021427	signal sequence receptor, alpha(Ssr1)
chr2	18131031	18131053	MLLT10	3_peaks	198	1.77315	+	18131041	18131042	ENSMUSG00000026743	myeloid/lymphoid or mixed-lineage leukemia; translocated to, 10(Mllt10)
chr15	97984797	97984819	COL2A1	3_peaks	2467	1.76987	-	97984807	97984808	ENSMUSG00000022483	collagen, type II, alpha 1(Col2a1)
chr15	98003289	98003307	COL2A1	3_peaks	2469	1.74224	-	98003297	98003298	ENSMUSG00000022483	collagen, type II, alpha 1(Col2a1)
chr7	110059744	110059765	1600010M07Rik	3_peaks	1210	1.72364	-	110059752	110059753	ENSMUSG00000101585	RIKEN cDNA 1600010M07 gene(1600010M07Rik)
chr13	109745723	109745739	PDE4D	3_peaks	2281	1.72157	+	109745731	109745732	ENSMUSG00000021699	phosphodiesterase 4D, cAMP specific(Pde4d)
chr11	98999326	98999350	TOP2A	3_peaks	2023	1.71506	-	98999338	98999339	ENSMUSG00000020914	topoisomerase (DNA) II alpha(Top2a)
chr5	65651946	65651970	PDS5A	3_peaks	749	1.71302	-	65651954	65651955	ENSMUSG00000029202	PDS5 cohesin associated factor A(Pds5a)
chr15	97985004	97985026	COL2A1	3_peaks	2468	1.7122	-	97985014	97985015	ENSMUSG00000022483	collagen, type II, alpha 1(Col2a1)
chr11	68188093	68188108	TOP2A	3_peaks	1907	1.65755	+	68188099	68188100	ENSMUSG00000020903	topoisomerase (DNA) II alpha(Top2a)
chr3	41585261	41585276	JADE1	3_peaks	425	1.6522	+	41585267	41585268	ENSMUSG00000025764	jade family PHD finger 1(Jade1)
chrX	130213064	130213080	DIAPH2	3_peaks	3093	1.59951	+	130213070	130213071	ENSMUSG00000034480	diaphanous related formin 2(Diaph2)
chr9	121097017	121097032	ULK4	3_peaks	1657	1.53894	-	121097023	121097024	ENSMUSG00000040936	unc-51-like kinase 4(Ulk4)
chr17	32196928	32196950	BRD4	3_peaks	2716	1.49112	-	32196936	32196937	ENSMUSG00000024002	bromodomain containing 4(Brd4)
chr7	79348265	79348283	ABHD2	3_peaks	1163	1.46052	+	79348273	79348274	ENSMUSG00000039202	abhydrolase domain containing 2(Abhd2)
chr5	65591378	65591387	UBE2K	3_peaks	747	1.39819	+	65591382	65591383	ENSMUSG00000029203	ubiquitin-conjugating enzyme E2K(Ube2k)
chr1	58354310	58354315	AOX2	3_peaks	36	1.26959	+	58354311	58354312	ENSMUSG00000079554	aldehyde oxidase 2(Aox2)
chr9	123461952	123462038	LARS2	2_peaks	1662	266.282	+	123461994	123461995	ENSMUSG00000035202	leucyl-tRNA synthetase, mitochondrial(Lars2)
chr9	123462083	123462186	LARS2	2_peaks	1663	106.167	+	123462111	123462112	ENSMUSG00000035202	leucyl-tRNA synthetase, mitochondrial(Lars2)
chr16	35981692	35981764	PROS1	2_peaks	2593	93.0443	+	35981732	35981733	ENSMUSG00000022905	protein S (alpha)(Pros1)
chr16	35981586	35981650	PROS1	2_peaks	2592	89.0169	+	35981623	35981624	ENSMUSG00000022905	protein S (alpha)(Pros1)
chr9	29828413	29828466	NTM	2_peaks	1531	33.2246	-	29828436	29828437	ENSMUSG00000059974	neurotrimin(Ntm)
chr10	63714558	63714604	CTNNA3	2_peaks	1710	33.0131	+	63714578	63714579	ENSMUSG00000060843	catenin (cadherin associated protein), alpha 3(Ctnna3)
chr3	108554580	108554648		2_peaks	492	32.266	-	108554596	108554597	ENSMUSG00000088185
chr9	29834440	29834491	NTM	2_peaks	1532	31.5072	-	29834464	29834465	ENSMUSG00000059974	neurotrimin(Ntm)
chr11	104917739	104917766	TTC3	2_peaks	2042	31.2539	+	104917753	104917754	ENSMUSG00000040838	tetratricopeptide repeat domain 3(Ttc3)
chr7	13030793	13031035	TRIM28	2_peaks	1060	31.1782	+	13030974	13030975	ENSMUSG00000005566	tripartite motif-containing 28(Trim28)
chr3	96269055	96269154		2_peaks	478	28.9151	-	96269119	96269120	ENSMUSG00000093656
chr8	94179823	94179889	Mt1	2_peaks	1400	23.9361	+	94179854	94179855	ENSMUSG00000031765	metallothionein 1(Mt1)
chr7	49013587	49013603	NAV2	2_peaks	1143	23.9051	+	49013593	49013594	ENSMUSG00000052512	neuron navigator 2(Nav2)
chr11	48800359	48800504	RACK1	2_peaks	1859	23.6533	+	48800411	48800412	ENSMUSG00000020372	receptor for activated C kinase 1(Rack1)
chr16	43168158	43168204	ZBTB20	2_peaks	2602	22.6914	+	43168188	43168189	ENSMUSG00000022708	zinc finger and BTB domain containing 20(Zbtb20)
chr7	126798979	126799118	ALDOA	2_peaks	1239	22.3686	-	126799047	126799048	ENSMUSG00000030695	aldolase A, fructose-bisphosphate(Aldoa)
chr3	108554338	108554398		2_peaks	491	21.7828	-	108554357	108554358	ENSMUSG00000088185
chr10	116535138	116535263	CNOT2	2_peaks	1788	21.6085	-	116535165	116535166	ENSMUSG00000020166	CCR4-NOT transcription complex, subunit 2(Cnot2)
chr19	7482963	7483125	TMEM2	2_peaks	2938	21.5013	-	7483067	7483068	ENSMUSG00000024758	transmembrane protein 2(Tmem2)
chr16	43126256	43126332	ZBTB20	2_peaks	2601	21.4537	+	43126308	43126309	ENSMUSG00000022708	zinc finger and BTB domain containing 20(Zbtb20)
chr8	94172805	94172877		2_peaks	1396	20.5352	-	94172860	94172861	ENSMUSG00000110588
chr2	30150376	30150577	TBC1D13	2_peaks	224	20.4026	+	30150549	30150550	ENSMUSG00000039678	TBC1 domain family, member 13(Tbc1d13)
chr6	122713804	122714072	NANOG	2_peaks	1003	19.485	+	122713856	122713857	ENSMUSG00000012396	Nanog homeobox(Nanog)
chr17	28329282	28329430	RPL10A	2_peaks	2693	19.3734	+	28329383	28329384	ENSMUSG00000037805	ribosomal protein L10A(Rpl10a)
chr7	141447646	141447708	RPLP2	2_peaks	1281	18.76	+	141447692	141447693	ENSMUSG00000025508	ribosomal protein, large P2(Rplp2)
chr8	94172805	94172877	Mt2	2_peaks	1398	18.612	+	94172854	94172855	ENSMUSG00000031762	metallothionein 2(Mt2)
chr11	29693066	29693260	RTN4	2_peaks	1843	18.524	+	29693170	29693171	ENSMUSG00000020458	reticulon 4(Rtn4)
chr4	127021380	127021510	SFPQ	2_peaks	624	18.2727	+	127021467	127021468	ENSMUSG00000028820	splicing factor proline/glutamine rich (polypyrimidine tract binding protein associated)(Sfpq)
chr1	36619292	36619757	FAM178B	2_peaks	23	18.2432	-	36619456	36619457	ENSMUSG00000046337	family with sequence similarity 178, member B(Fam178b)
chr13	23555651	23555775	Hist1h1d	2_peaks	2201	16.935	+	23555760	23555761	ENSMUSG00000052565	histone cluster 1, H1d(Hist1h1d)
chr6	124715231	124715418	PHB2	2_peaks	1009	16.5781	+	124715397	124715398	ENSMUSG00000004264	prohibitin 2(Phb2)
chr19	8725882	8725951	SNHG1	2_peaks	2940	16.1585	+	8725900	8725901	ENSMUSG00000108414	small nucleolar RNA host gene 1(Snhg1)
chr8	45051789	45051953	FAT1	2_peaks	1344	16.0676	+	45051881	45051882	ENSMUSG00000070047	FAT atypical cadherin 1(Fat1)
chr14	63133341	63133435	CTSB	2_peaks	2345	15.8937	+	63133403	63133404	ENSMUSG00000021939	cathepsin B(Ctsb)
chr2	73910955	73911038	ATP5G3	2_peaks	279	15.8536	-	73910966	73910967	ENSMUSG00000018770	ATP synthase, H+ transporting, mitochondrial F0 complex, subunit C3 (subunit 9)(Atp5g3)
chr7	45126377	45126435	Flt3l	2_peaks	1132	15.0293	-	45126395	45126396	ENSMUSG00000089989	FMS-like tyrosine kinase 3 ligand(Flt3l)
chr7	45126377	45126435	RPL13A	2_peaks	1130	14.9868	-	45126395	45126396	ENSMUSG00000074129	ribosomal protein L13A(Rpl13a)
chr6	87997469	87997536	Gm5577	2_peaks	957	14.9853	+	87997482	87997483	ENSMUSG00000084950	predicted gene 5577(Gm5577)
chr3	96270136	96270190		2_peaks	479	14.8694	-	96270161	96270162	ENSMUSG00000093656
chr9	40804748	40804839	HSPA8	2_peaks	1549	14.0886	+	40804814	40804815	ENSMUSG00000015656	heat shock protein 8(Hspa8)
chrX	20642404	20642616	RBM10	2_peaks	3020	14.0402	+	20642517	20642518	ENSMUSG00000031060	RNA binding motif protein 10(Rbm10)
chr8	83571698	83571857	TECR	2_peaks	1376	13.6194	-	83571722	83571723	ENSMUSG00000031708	trans-2,3-enoyl-CoA reductase(Tecr)
chr7	13024761	13025035	TRIM28	2_peaks	1059	13.4894	+	13024942	13024943	ENSMUSG00000005566	tripartite motif-containing 28(Trim28)
chr3	86671736	86671814	LRBA	2_peaks	446	13.4297	+	86671766	86671767	ENSMUSG00000028080	LPS-responsive beige-like anchor(Lrba)
chr11	74965016	74965057	SMG6	2_peaks	1941	13.3175	+	74965036	74965037	ENSMUSG00000038290	Smg-6 homolog, nonsense mediated mRNA decay factor (C. elegans)(Smg6)
chr5	135909777	135909910	YWHAG	2_peaks	849	13.3103	-	135909826	135909827	ENSMUSG00000051391	tyrosine 3-monooxygenase/tryptophan 5-monooxygenase activation protein, gamma polypeptide(Ywhag)
chr4	127021665	127021819	SFPQ	2_peaks	625	13.1042	+	127021708	127021709	ENSMUSG00000028820	splicing factor proline/glutamine rich (polypyrimidine tract binding protein associated)(Sfpq)
chr4	119135726	119135933		2_peaks	600	12.5316	-	119135757	119135758	ENSMUSG00000085505
chr16	84774358	84774458	JAM2	2_peaks	2614	12.4782	+	84774435	84774436	ENSMUSG00000053062	junction adhesion molecule 2(Jam2)
chr7	75779857	75780059		2_peaks	1157	12.1253	-	75780027	75780028	ENSMUSG00000097415
chr12	111539096	111539111	EIF5	2_peaks	2171	12.0929	+	111539103	111539104	ENSMUSG00000021282	eukaryotic translation initiation factor 5(Eif5)
chr11	97280170	97280419	NPEPPS	2_peaks	2003	11.8912	-	97280208	97280209	ENSMUSG00000001441	aminopeptidase puromycin sensitive(Npepps)
chr4	106587224	106587440		2_peaks	576	11.5776	-	106587304	106587305	ENSMUSG00000085023
chrX	139335029	139335108	Trap1a	2_peaks	3105	11.5536	+	139335052	139335053	ENSMUSG00000051257	tumor rejection antigen P1A(Trap1a)
chr2	34772134	34772279	HSPA5	2_peaks	251	11.5324	+	34772252	34772253	ENSMUSG00000026864	heat shock protein 5(Hspa5)
chr10	63957639	63957656	CTNNA3	2_peaks	1711	11.4739	+	63957646	63957647	ENSMUSG00000060843	catenin (cadherin associated protein), alpha 3(Ctnna3)
chr13	3538155	3538300	GDI2	2_peaks	2179	11.3994	+	3538223	3538224	ENSMUSG00000021218	guanosine diphosphate (GDP) dissociation inhibitor 2(Gdi2)
chr11	120709028	120709219	ASPSCR1	2_peaks	2089	11.3848	+	120709073	120709074	ENSMUSG00000025142	alveolar soft part sarcoma chromosome region, candidate 1 (human)(Aspscr1)
chr12	84757064	84757167	NPC2	2_peaks	2139	11.2757	-	84757087	84757088	ENSMUSG00000021242	Niemann-Pick type C2(Npc2)
chr7	141447908	141447969	RPLP2	2_peaks	1282	11.0755	+	141447909	141447910	ENSMUSG00000025508	ribosomal protein, large P2(Rplp2)
chr10	81486665	81486830	NCLN	2_peaks	1756	11.0217	-	81486762	81486763	ENSMUSG00000020238	nicalin(Ncln)
chr7	45127002	45127091	Flt3l	2_peaks	1133	10.9932	-	45127028	45127029	ENSMUSG00000089989	FMS-like tyrosine kinase 3 ligand(Flt3l)
chr9	43776800	43776895	NECTIN1	2_peaks	1556	10.9435	+	43776858	43776859	ENSMUSG00000032012	nectin cell adhesion molecule 1(Nectin1)
chr15	89167197	89167323	PLXNB2	2_peaks	2455	10.9376	-	89167255	89167256	ENSMUSG00000036606	plexin B2(Plxnb2)
chr7	45127002	45127091	RPL13A	2_peaks	1131	10.9361	-	45127028	45127029	ENSMUSG00000074129	ribosomal protein L13A(Rpl13a)
chr11	120709028	120709219		2_peaks	2091	10.8974	-	120709106	120709107	ENSMUSG00000090758
chr1	133660608	133660712	ZBED6	2_peaks	124	10.7562	-	133660614	133660615	ENSMUSG00000094410	zinc finger, BED type containing 6(Zbed6)
chr1	133660608	133660712	ZC3H11A	2_peaks	120	10.7562	-	133660614	133660615	ENSMUSG00000102976	zinc finger CCCH type containing 11A(Zc3h11a)
chr1	133660608	133660712		2_peaks	122	10.7562	-	133660614	133660615	ENSMUSG00000116275
chr9	57521307	57521416	Cox5a	2_peaks	1574	10.6267	+	57521382	57521383	ENSMUSG00000000088	cytochrome c oxidase subunit Va(Cox5a)
chr5	142961010	142961169	FSCN1	2_peaks	875	10.6208	+	142961109	142961110	ENSMUSG00000029581	fascin actin-bundling protein 1(Fscn1)
chr8	94173127	94173156	Mt2	2_peaks	1399	10.5716	+	94173132	94173133	ENSMUSG00000031762	metallothionein 2(Mt2)
chr7	122970093	122970298	RBBP6	2_peaks	1227	10.5539	+	122970227	122970228	ENSMUSG00000030779	retinoblastoma binding protein 6(Rbbp6)
chrX	74270963	74271025	RPL10	2_peaks	3065	10.4947	+	74271001	74271002	ENSMUSG00000008682	ribosomal protein L10(Rpl10)
chr8	83573028	83573164	TECR	2_peaks	1377	10.4286	-	83573104	83573105	ENSMUSG00000031708	trans-2,3-enoyl-CoA reductase(Tecr)
chr3	86384270	86384328	LRBA	2_peaks	445	10.3131	+	86384304	86384305	ENSMUSG00000028080	LPS-responsive beige-like anchor(Lrba)
chr7	100499391	100499488	UCP2	2_peaks	1193	10.303	+	100499466	100499467	ENSMUSG00000033685	uncoupling protein 2 (mitochondrial, proton carrier)(Ucp2)
chr7	142376538	142376618	CTSD	2_peaks	1286	10.1377	-	142376542	142376543	ENSMUSG00000007891	cathepsin D(Ctsd)
chr8	94173127	94173156		2_peaks	1397	10.1337	-	94173130	94173131	ENSMUSG00000110588
chr9	40803994	40804080	HSPA8	2_peaks	1548	10.0405	+	40804050	40804051	ENSMUSG00000015656	heat shock protein 8(Hspa8)
chr9	21749173	21749258	LDLR	2_peaks	1523	10.0046	+	21749215	21749216	ENSMUSG00000032193	low density lipoprotein receptor(Ldlr)
chr7	142376538	142376618		2_peaks	1284	9.94168	-	142376542	142376543	ENSMUSG00000110040
chr8	119947620	119947679	USP10	2_peaks	1433	9.91851	+	119947638	119947639	ENSMUSG00000031826	ubiquitin specific peptidase 10(Usp10)
chr1	36939391	36939521	TMEM131	2_peaks	25	9.87697	-	36939469	36939470	ENSMUSG00000026116	transmembrane protein 131(Tmem131)
chr7	144862803	144862901	FGF4	2_peaks	1304	9.86928	+	144862869	144862870	ENSMUSG00000050917	fibroblast growth factor 4(Fgf4)
chr7	143261250	143261323	KCNQ1	2_peaks	1294	9.74952	+	143261286	143261287	ENSMUSG00000009545	potassium voltage-gated channel, subfamily Q, member 1(Kcnq1)
chr7	100499530	100499620	UCP2	2_peaks	1194	9.54417	+	100499585	100499586	ENSMUSG00000033685	uncoupling protein 2 (mitochondrial, proton carrier)(Ucp2)
chr6	124917560	124917674	PTMS	2_peaks	1013	9.49676	-	124917641	124917642	ENSMUSG00000030122	parathymosin(Ptms)
chr19	47247983	47248066	Neurl1a	2_peaks	2992	9.47296	+	47248023	47248024	ENSMUSG00000006435	neuralized E3 ubiquitin protein ligase 1A(Neurl1a)
chr8	94180102	94180134	Mt1	2_peaks	1401	9.35723	+	94180116	94180117	ENSMUSG00000031765	metallothionein 1(Mt1)
chr6	55038007	55038208	GARS	2_peaks	924	9.31729	+	55038082	55038083	ENSMUSG00000029777	glycyl-tRNA synthetase(Gars)
chr19	4801114	4801219	RBM14	2_peaks	2910	9.24368	-	4801164	4801165	ENSMUSG00000006456	RNA binding motif protein 14(Rbm14)
chr17	28328704	28328815	RPL10A	2_peaks	2692	9.21618	+	28328752	28328753	ENSMUSG00000037805	ribosomal protein L10A(Rpl10a)
chr7	4793296	4793370	RPL28	2_peaks	1049	9.00646	+	4793351	4793352	ENSMUSG00000030432	ribosomal protein L28(Rpl28)
chr2	30343850	30343957	NUP188	2_peaks	227	8.92912	+	30343902	30343903	ENSMUSG00000052533	nucleoporin 188(Nup188)
chr6	92242429	92242511	TRH	2_peaks	977	8.91062	-	92242449	92242450	ENSMUSG00000005892	thyrotropin releasing hormone(Trh)
chr8	122520601	122520635	PIEZO1	2_peaks	1481	8.87897	-	122520611	122520612	ENSMUSG00000014444	piezo-type mechanosensitive ion channel component 1(Piezo1)
chr10	79979677	79979754	TMEM259	2_peaks	1734	8.85654	-	79979696	79979697	ENSMUSG00000013858	transmembrane protein 259(Tmem259)
chr9	57531730	57531793	Cox5a	2_peaks	1575	8.77649	+	57531766	57531767	ENSMUSG00000000088	cytochrome c oxidase subunit Va(Cox5a)
chrX	139336243	139336302	Trap1a	2_peaks	3106	8.76496	+	139336283	139336284	ENSMUSG00000051257	tumor rejection antigen P1A(Trap1a)
chr7	126797759	126797778	ALDOA	2_peaks	1238	8.64769	-	126797772	126797773	ENSMUSG00000030695	aldolase A, fructose-bisphosphate(Aldoa)
chr12	84756912	84756999	NPC2	2_peaks	2138	8.6247	-	84756948	84756949	ENSMUSG00000021242	Niemann-Pick type C2(Npc2)
chr11	120702908	120702970	ASPSCR1	2_peaks	2088	8.58333	+	120702938	120702939	ENSMUSG00000025142	alveolar soft part sarcoma chromosome region, candidate 1 (human)(Aspscr1)
chr6	125129843	125129926	CHD4	2_peaks	1016	8.55341	+	125129879	125129880	ENSMUSG00000063870	chromodomain helicase DNA binding protein 4(Chd4)
chr8	16297098	16297152	CSMD1	2_peaks	1328	8.52842	-	16297125	16297126	ENSMUSG00000060924	CUB and Sushi multiple domains 1(Csmd1)
chr3	34651192	34651292	sox2ot	2_peaks	420	8.46203	+	34651255	34651256	ENSMUSG00000105265	SOX2 overlapping transcript (non-protein coding)(Sox2ot)
chr10	128088446	128088522	ATP5B	2_peaks	1806	8.45441	+	128088507	128088508	ENSMUSG00000025393	ATP synthase, H+ transporting mitochondrial F1 complex, beta subunit(Atp5b)
chr10	81486958	81487061	NCLN	2_peaks	1757	8.4414	-	81487014	81487015	ENSMUSG00000020238	nicalin(Ncln)
chr17	35001514	35001621	VARS	2_peaks	2733	8.43025	+	35001554	35001555	ENSMUSG00000007029	valyl-tRNA synthetase(Vars)
chr11	120702908	120702970		2_peaks	2090	8.4251	-	120702938	120702939	ENSMUSG00000090758
chr19	47241690	47241749	Neurl1a	2_peaks	2991	8.38553	+	47241720	47241721	ENSMUSG00000006435	neuralized E3 ubiquitin protein ligase 1A(Neurl1a)
chr8	122481762	122481870	PIEZO1	2_peaks	1478	8.34579	-	122481784	122481785	ENSMUSG00000014444	piezo-type mechanosensitive ion channel component 1(Piezo1)
chr14	115043584	115043674		2_peaks	2367	8.3233	+	115043658	115043659	ENSMUSG00000089726
chr9	31030694	31030814		2_peaks	1533	8.19133	-	31030729	31030730	ENSMUSG00000111673
chr9	119357646	119357663	SLC22A14	2_peaks	1649	8.11864	-	119357654	119357655	ENSMUSG00000070280	solute carrier family 22 (organic cation transporter), member 14(Slc22a14)
chr1	59691942	59691988	NOP58	2_peaks	40	8.09185	+	59691978	59691979	ENSMUSG00000026020	NOP58 ribonucleoprotein(Nop58)
chr6	92242083	92242133	TRH	2_peaks	976	8.09028	-	92242100	92242101	ENSMUSG00000005892	thyrotropin releasing hormone(Trh)
chr6	122606368	122606479	GDF3	2_peaks	1000	8.05784	-	122606404	122606405	ENSMUSG00000030117	growth differentiation factor 3(Gdf3)
chr10	80638251	80638310	CSNK1G2	2_peaks	1747	8.04514	+	80638292	80638293	ENSMUSG00000003345	casein kinase 1, gamma 2(Csnk1g2)
chrX	155330303	155330408	PRDX4	2_peaks	3120	8.01934	-	155330363	155330364	ENSMUSG00000025289	peroxiredoxin 4(Prdx4)
chr9	31030694	31030814	ZBTB44	2_peaks	1535	7.98858	+	31030729	31030730	ENSMUSG00000047412	zinc finger and BTB domain containing 44(Zbtb44)
chr7	99479274	99479367	RPS3	2_peaks	1191	7.96839	-	99479302	99479303	ENSMUSG00000030744	ribosomal protein S3(Rps3)
chr5	142973022	142973169	FSCN1	2_peaks	876	7.96786	+	142973049	142973050	ENSMUSG00000029581	fascin actin-bundling protein 1(Fscn1)
chr8	13172558	13172616	GRTP1	2_peaks	1322	7.9324	-	13172588	13172589	ENSMUSG00000038515	GH regulated TBC protein 1(Grtp1)
chr11	88924030	88924109	SCPEP1	2_peaks	1980	7.84033	-	88924048	88924049	ENSMUSG00000000278	serine carboxypeptidase 1(Scpep1)
chr8	105252781	105252968	D230025D16Rik	2_peaks	1407	7.80675	+	105252833	105252834	ENSMUSG00000031889	RIKEN cDNA D230025D16 gene(D230025D16Rik)
chr11	23256457	23256538	XPO1	2_peaks	1839	7.79405	+	23256521	23256522	ENSMUSG00000020290	exportin 1(Xpo1)
chr16	22265379	22265545	EIF4A2	2_peaks	2554	7.76297	-	22265439	22265440	ENSMUSG00000022858	eukaryotic translation initiation factor 4A2(Eif4a2)
chr1	127322589	127322604	MGAT5	2_peaks	107	7.75563	+	127322595	127322596	ENSMUSG00000036155	mannoside acetylglucosaminyltransferase 5(Mgat5)
chr12	28635630	28635676	RPS7	2_peaks	2110	7.72304	-	28635654	28635655	ENSMUSG00000061477	ribosomal protein S7(Rps7)
chr9	40803619	40803669	HSPA8	2_peaks	1547	7.71513	+	40803649	40803650	ENSMUSG00000015656	heat shock protein 8(Hspa8)
chr4	46451484	46451579	ANP32B	2_peaks	540	7.61681	+	46451554	46451555	ENSMUSG00000028333	acidic (leucine-rich) nuclear phosphoprotein 32 family, member B(Anp32b)
chr5	111116102	111116180	TTC28	2_peaks	794	7.5241	+	111116150	111116151	ENSMUSG00000033209	tetratricopeptide repeat domain 28(Ttc28)
chr11	30197889	30198032	SPTBN1	2_peaks	1846	7.49157	-	30197993	30197994	ENSMUSG00000020315	spectrin beta, non-erythrocytic 1(Sptbn1)
chr5	134447127	134447161	GTF2IRD1	2_peaks	840	7.48942	-	134447145	134447146	ENSMUSG00000023079	general transcription factor II I repeat domain-containing 1(Gtf2ird1)
chr11	100320015	100320113	EIF1	2_peaks	2025	7.4625	+	100320061	100320062	ENSMUSG00000035530	eukaryotic translation initiation factor 1(Eif1)
chr11	88924030	88924109	Scpep1os	2_peaks	1978	7.45913	+	88924048	88924049	ENSMUSG00000087338	serine carboxypeptidase 1, opposite strand(Scpep1os)
chr6	89317258	89317343		2_peaks	963	7.45781	+	89317288	89317289	ENSMUSG00000097816
chr11	97690080	97690197	PCGF2	2_peaks	2016	7.44789	-	97690095	97690096	ENSMUSG00000018537	polycomb group ring finger 2(Pcgf2)
chr17	34613211	34613301	AGPAT1	2_peaks	2730	7.43801	+	34613255	34613256	ENSMUSG00000034254	1-acylglycerol-3-phosphate O-acyltransferase 1 (lysophosphatidic acid acyltransferase, alpha)(Agpat1)
chr14	76506951	76507060	TSC22D1	2_peaks	2357	7.39796	+	76506985	76506986	ENSMUSG00000022010	TSC22 domain family, member 1(Tsc22d1)
chr13	58128221	58128365	HNRNPA0	2_peaks	2246	7.35163	-	58128260	58128261	ENSMUSG00000007836	heterogeneous nuclear ribonucleoprotein A0(Hnrnpa0)
chr15	85266194	85266210	FBLN1	2_peaks	2448	7.33638	+	85266200	85266201	ENSMUSG00000006369	fibulin 1(Fbln1)
chr6	137735305	137735394	STRAP	2_peaks	1035	7.26328	+	137735380	137735381	ENSMUSG00000030224	serine/threonine kinase receptor associated protein(Strap)
chr2	166116886	166117035	SULF2	2_peaks	376	7.20314	-	166116897	166116898	ENSMUSG00000006800	sulfatase 2(Sulf2)
chr16	20331833	20331934	ABCC5	2_peaks	2542	7.19512	-	20331873	20331874	ENSMUSG00000022822	ATP-binding cassette, sub-family C (CFTR/MRP), member 5(Abcc5)
chr1	134560257	134560369	KDM5B	2_peaks	128	7.17408	+	134560287	134560288	ENSMUSG00000042207	lysine (K)-specific demethylase 5B(Kdm5b)
chr4	141471802	141471909	SPEN	2_peaks	688	7.14146	-	141471870	141471871	ENSMUSG00000040761	SPEN homolog, transcriptional regulator (Drosophila)(Spen)
chr13	55210551	55210668	NSD1	2_peaks	2238	7.12094	+	55210609	55210610	ENSMUSG00000021488	nuclear receptor-binding SET-domain protein 1(Nsd1)
chr9	31030837	31030960		2_peaks	1534	7.11605	-	31030951	31030952	ENSMUSG00000111673
chr15	82169986	82170098	SREBF2	2_peaks	2441	7.10407	+	82170052	82170053	ENSMUSG00000022463	sterol regulatory element binding factor 2(Srebf2)
chr16	10743693	10743816	CLEC16A	2_peaks	2514	7.08637	+	10743791	10743792	ENSMUSG00000068663	C-type lectin domain family 16, member A(Clec16a)
chr18	14795009	14795072	TAF4B	2_peaks	2818	7.08348	+	14795063	14795064	ENSMUSG00000054321	TATA-box binding protein associated factor 4b(Taf4b)
chr17	66372441	66372508	MTCL1	2_peaks	2788	7.04069	-	66372473	66372474	ENSMUSG00000052105	microtubule crosslinking factor 1(Mtcl1)
chrX	74272672	74272731	RPL10	2_peaks	3066	7.03184	+	74272674	74272675	ENSMUSG00000008682	ribosomal protein L10(Rpl10)
chr2	30286484	30286585	NUP188	2_peaks	226	6.95335	+	30286526	30286527	ENSMUSG00000052533	nucleoporin 188(Nup188)
chr11	102305930	102306032	UBTF	2_peaks	2034	6.95126	-	102306018	102306019	ENSMUSG00000020923	upstream binding transcription factor, RNA polymerase I(Ubtf)
chr9	31030837	31030960	ZBTB44	2_peaks	1536	6.92236	+	31030951	31030952	ENSMUSG00000047412	zinc finger and BTB domain containing 44(Zbtb44)
chr7	79148895	79149010	MFGE8	2_peaks	1160	6.92167	-	79148949	79148950	ENSMUSG00000030605	milk fat globule-EGF factor 8 protein(Mfge8)
chr1	133640054	133640140	ZBED6	2_peaks	123	6.9125	-	133640096	133640097	ENSMUSG00000094410	zinc finger, BED type containing 6(Zbed6)
chr1	133640054	133640140	ZC3H11A	2_peaks	119	6.9125	-	133640096	133640097	ENSMUSG00000102976	zinc finger CCCH type containing 11A(Zc3h11a)
chr1	133640054	133640140		2_peaks	121	6.9125	-	133640096	133640097	ENSMUSG00000116275
chrX	155332425	155332474	PRDX4	2_peaks	3121	6.90687	-	155332462	155332463	ENSMUSG00000025289	peroxiredoxin 4(Prdx4)
chr11	5444390	5444468	ZNRF3	2_peaks	1823	6.89486	-	5444418	5444419	ENSMUSG00000041961	zinc and ring finger 3(Znrf3)
chr2	20899846	20899948	ARHGAP21	2_peaks	201	6.80379	-	20899862	20899863	ENSMUSG00000036591	Rho GTPase activating protein 21(Arhgap21)
chr10	79983910	79983990	TMEM259	2_peaks	1735	6.79607	-	79983914	79983915	ENSMUSG00000013858	transmembrane protein 259(Tmem259)
chr19	4803568	4803691	RBM14	2_peaks	2911	6.7806	-	4803653	4803654	ENSMUSG00000006456	RNA binding motif protein 14(Rbm14)
chr15	85285428	85285470	FBLN1	2_peaks	2449	6.77163	+	85285438	85285439	ENSMUSG00000006369	fibulin 1(Fbln1)
chr2	20511114	20511154	ETL4	2_peaks	199	6.70924	+	20511135	20511136	ENSMUSG00000036617	enhancer trap locus 4(Etl4)
chr10	128088321	128088378	ATP5B	2_peaks	1805	6.70035	+	128088349	128088350	ENSMUSG00000025393	ATP synthase, H+ transporting mitochondrial F1 complex, beta subunit(Atp5b)
chr4	106588493	106588560		2_peaks	577	6.68429	-	106588525	106588526	ENSMUSG00000085023
chr13	17804216	17804384	CDK13	2_peaks	2189	6.66253	-	17804270	17804271	ENSMUSG00000041297	cyclin-dependent kinase 13(Cdk13)
chr14	115044089	115044183		2_peaks	2368	6.64937	+	115044146	115044147	ENSMUSG00000089726
chr4	119137296	119137326		2_peaks	601	6.64018	-	119137310	119137311	ENSMUSG00000085505
chr6	91013295	91013430	NUP210	2_peaks	969	6.59674	-	91013344	91013345	ENSMUSG00000030091	nucleoporin 210(Nup210)
chr11	23266795	23266881	XPO1	2_peaks	1840	6.59626	+	23266843	23266844	ENSMUSG00000020290	exportin 1(Xpo1)
chr16	33769648	33769670	HEG1	2_peaks	2582	6.58297	+	33769659	33769660	ENSMUSG00000075254	heart development protein with EGF-like domains 1(Heg1)
chr8	13174442	13174518	GRTP1	2_peaks	1323	6.56875	-	13174489	13174490	ENSMUSG00000038515	GH regulated TBC protein 1(Grtp1)
chr11	55482760	55482824	G3BP1	2_peaks	1890	6.56243	+	55482802	55482803	ENSMUSG00000018583	GTPase activating protein (SH3 domain) binding protein 1(G3bp1)
chr7	142380815	142380902	CTSD	2_peaks	1287	6.50173	-	142380853	142380854	ENSMUSG00000007891	cathepsin D(Ctsd)
chrX	8190079	8190157	EBP	2_peaks	3012	6.47594	-	8190084	8190085	ENSMUSG00000031168	phenylalkylamine Ca2+ antagonist (emopamil) binding protein(Ebp)
chr11	120820689	120820733	FASN	2_peaks	2095	6.46082	-	120820716	120820717	ENSMUSG00000025153	fatty acid synthase(Fasn)
chr7	80094846	80094969	IDH2	2_peaks	1167	6.45685	-	80094888	80094889	ENSMUSG00000030541	isocitrate dehydrogenase 2 (NADP+), mitochondrial(Idh2)
chr19	23141580	23141657	KLF9	2_peaks	2958	6.43634	+	23141618	23141619	ENSMUSG00000033863	Kruppel-like factor 9(Klf9)
chr17	28806311	28806371	BRPF3	2_peaks	2697	6.39664	+	28806358	28806359	ENSMUSG00000063952	bromodomain and PHD finger containing, 3(Brpf3)
chr18	14783503	14783587	TAF4B	2_peaks	2817	6.3495	+	14783544	14783545	ENSMUSG00000054321	TATA-box binding protein associated factor 4b(Taf4b)
chr7	142380815	142380902		2_peaks	1285	6.29505	-	142380853	142380854	ENSMUSG00000110040
chr9	108207642	108207759	DAG1	2_peaks	1626	6.279	-	108207670	108207671	ENSMUSG00000039952	dystroglycan 1(Dag1)
chr11	55500289	55500371	G3BP1	2_peaks	1891	6.27714	+	55500335	55500336	ENSMUSG00000018583	GTPase activating protein (SH3 domain) binding protein 1(G3bp1)
chr4	133753790	133753851	ARID1A	2_peaks	653	6.27367	-	133753812	133753813	ENSMUSG00000007880	AT rich interactive domain 1A (SWI-like)(Arid1a)
chr10	128393868	128393953	ANKRD52	2_peaks	1812	6.25001	+	128393914	128393915	ENSMUSG00000014498	ankyrin repeat domain 52(Ankrd52)
chr17	23606533	23606621	ZSCAN10	2_peaks	2660	6.2389	+	23606553	23606554	ENSMUSG00000023902	zinc finger and SCAN domain containing 10(Zscan10)
chr1	118459164	118459267	CLASP1	2_peaks	93	6.22714	+	118459247	118459248	ENSMUSG00000064302	CLIP associating protein 1(Clasp1)
chr16	20365628	20365697	ABCC5	2_peaks	2543	6.22694	-	20365654	20365655	ENSMUSG00000022822	ATP-binding cassette, sub-family C (CFTR/MRP), member 5(Abcc5)
chr16	17925681	17925791	SLC25A1	2_peaks	2538	6.13135	-	17925689	17925690	ENSMUSG00000003528	solute carrier family 25 (mitochondrial carrier, citrate transporter), member 1(Slc25a1)
chr3	101576285	101576375	ATP1A1	2_peaks	485	6.11857	-	101576345	101576346	ENSMUSG00000033161	ATPase, Na+/K+ transporting, alpha 1 polypeptide(Atp1a1)
chr10	80615667	80615734		2_peaks	1745	6.08873	+	80615697	80615698	ENSMUSG00000113949
chr2	30136377	30136461	TBC1D13	2_peaks	223	6.08304	+	30136411	30136412	ENSMUSG00000039678	TBC1 domain family, member 13(Tbc1d13)
chr7	63937878	63938012	KLF13	2_peaks	1149	6.06189	-	63937968	63937969	ENSMUSG00000052040	Kruppel-like factor 13(Klf13)
chr4	150619025	150619120	RERE	2_peaks	702	6.05634	+	150619063	150619064	ENSMUSG00000039852	arginine glutamic acid dipeptide (RE) repeats(Rere)
chr2	33040673	33040729	GARNL3	2_peaks	247	6.00385	-	33040687	33040688	ENSMUSG00000038860	GTPase activating RANGAP domain-like 3(Garnl3)
chr18	47042419	47042532	COMMD10	2_peaks	2865	5.93504	+	47042474	47042475	ENSMUSG00000042705	COMM domain containing 10(Commd10)
chr8	126592680	126592788	YWHAG	2_peaks	1504	5.92048	-	126592744	126592745	ENSMUSG00000051495	tyrosine 3-monooxygenase/tryptophan 5-monooxygenase activation protein, gamma polypeptide(Ywhag)
chr17	35001410	35001497	VARS	2_peaks	2732	5.86826	+	35001469	35001470	ENSMUSG00000007029	valyl-tRNA synthetase(Vars)
chr16	22395211	22395322	ETV5	2_peaks	2555	5.85191	-	22395265	22395266	ENSMUSG00000013089	ets variant 5(Etv5)
chr11	96953567	96953660	SP2	2_peaks	1998	5.84128	-	96953609	96953610	ENSMUSG00000018678	Sp2 transcription factor(Sp2)
chr10	116535645	116535735	CNOT2	2_peaks	1789	5.83646	-	116535696	116535697	ENSMUSG00000020166	CCR4-NOT transcription complex, subunit 2(Cnot2)
chr13	3550993	3551076	GDI2	2_peaks	2180	5.83567	+	3551023	3551024	ENSMUSG00000021218	guanosine diphosphate (GDP) dissociation inhibitor 2(Gdi2)
chr11	48802273	48802347	RACK1	2_peaks	1860	5.80364	+	48802297	48802298	ENSMUSG00000020372	receptor for activated C kinase 1(Rack1)
chr13	6605007	6605084	PFKP	2_peaks	2182	5.70813	-	6605055	6605056	ENSMUSG00000021196	phosphofructokinase, platelet(Pfkp)
chr11	77711791	77711904	NUFIP2	2_peaks	1954	5.68094	+	77711827	77711828	ENSMUSG00000037857	nuclear fragile X mental retardation protein interacting protein 2(Nufip2)
chr8	44952059	44952138	FAT1	2_peaks	1343	5.66563	+	44952094	44952095	ENSMUSG00000070047	FAT atypical cadherin 1(Fat1)
chr19	8725338	8725389	SNHG1	2_peaks	2939	5.66284	+	8725376	8725377	ENSMUSG00000108414	small nucleolar RNA host gene 1(Snhg1)
chr9	43804673	43804755	NECTIN1	2_peaks	1557	5.65635	+	43804714	43804715	ENSMUSG00000032012	nectin cell adhesion molecule 1(Nectin1)
chr11	100320666	100320734	EIF1	2_peaks	2026	5.65559	+	100320688	100320689	ENSMUSG00000035530	eukaryotic translation initiation factor 1(Eif1)
chr9	108206822	108206874	DAG1	2_peaks	1625	5.64827	-	108206847	108206848	ENSMUSG00000039952	dystroglycan 1(Dag1)
chr11	60176333	60176453	RAI1	2_peaks	1896	5.62023	+	60176439	60176440	ENSMUSG00000062115	retinoic acid induced 1(Rai1)
chr6	136821247	136821322	WBP11	2_peaks	1034	5.60021	-	136821281	136821282	ENSMUSG00000030216	WW domain binding protein 11(Wbp11)
chr8	48597128	48597222	TENM3	2_peaks	1350	5.59649	-	48597155	48597156	ENSMUSG00000031561	teneurin transmembrane protein 3(Tenm3)
chr16	84834809	84834893	DYRK1A	2_peaks	2617	5.58697	-	84834845	84834846	ENSMUSG00000022890	dual-specificity tyrosine-(Y)-phosphorylation regulated kinase 1a(Dyrk1a)
chrX	8190384	8190437	EBP	2_peaks	3013	5.58684	-	8190396	8190397	ENSMUSG00000031168	phenylalkylamine Ca2+ antagonist (emopamil) binding protein(Ebp)
chr6	94113126	94113232	MAGI1	2_peaks	979	5.57441	-	94113178	94113179	ENSMUSG00000045095	membrane associated guanylate kinase, WW and PDZ domain containing 1(Magi1)
chr1	39936270	39936360	map4k4	2_peaks	29	5.55168	+	39936304	39936305	ENSMUSG00000026074	mitogen-activated protein kinase kinase kinase kinase 4(Map4k4)
chr17	28806070	28806085	BRPF3	2_peaks	2696	5.52544	+	28806077	28806078	ENSMUSG00000063952	bromodomain and PHD finger containing, 3(Brpf3)
chr11	79993413	79993477	SUZ12	2_peaks	1958	5.52321	+	79993453	79993454	ENSMUSG00000017548	suppressor of zeste 12 homolog (Drosophila)(Suz12)
chr7	81169732	81169819	SLC28A1	2_peaks	1175	5.50489	+	81169806	81169807	ENSMUSG00000025726	solute carrier family 28 (sodium-coupled nucleoside transporter), member 1(Slc28a1)
chr11	52389182	52389303	VDAC1	2_peaks	1878	5.49771	+	52389214	52389215	ENSMUSG00000020402	voltage-dependent anion channel 1(Vdac1)
chr10	86814174	86814241	NT5DC3	2_peaks	1771	5.47341	+	86814206	86814207	ENSMUSG00000054027	5'-nucleotidase domain containing 3(Nt5dc3)
chr2	157290619	157290713	RPN2	2_peaks	352	5.46388	+	157290685	157290686	ENSMUSG00000027642	ribophorin II(Rpn2)
chr4	133194721	133194825	WASF2	2_peaks	647	5.44396	+	133194775	133194776	ENSMUSG00000028868	WAS protein family, member 2(Wasf2)
chr10	86814174	86814241		2_peaks	1769	5.43258	+	86814206	86814207	ENSMUSG00000112743
chr17	65585191	65585258	VAPA	2_peaks	2783	5.43208	-	65585223	65585224	ENSMUSG00000024091	vesicle-associated membrane protein, associated protein A(Vapa)
chr16	17925451	17925560	SLC25A1	2_peaks	2537	5.42911	-	17925474	17925475	ENSMUSG00000003528	solute carrier family 25 (mitochondrial carrier, citrate transporter), member 1(Slc25a1)
chr18	46958858	46958974	COMMD10	2_peaks	2864	5.414	+	46958906	46958907	ENSMUSG00000042705	COMM domain containing 10(Commd10)
chr14	63138033	63138097	CTSB	2_peaks	2346	5.41078	+	63138057	63138058	ENSMUSG00000021939	cathepsin B(Ctsb)
chr2	180207221	180207306	LAMA5	2_peaks	401	5.41043	-	180207283	180207284	ENSMUSG00000015647	laminin, alpha 5(Lama5)
chr11	77704382	77704447	NUFIP2	2_peaks	1953	5.39085	+	77704414	77704415	ENSMUSG00000037857	nuclear fragile X mental retardation protein interacting protein 2(Nufip2)
chr11	55446663	55446736	ATOX1	2_peaks	1888	5.37664	-	55446681	55446682	ENSMUSG00000018585	antioxidant 1 copper chaperone(Atox1)
chr4	149586492	149586561	CLSTN1	2_peaks	695	5.36297	+	149586526	149586527	ENSMUSG00000039953	calsyntenin 1(Clstn1)
chr17	34612575	34612649	AGPAT1	2_peaks	2729	5.3534	+	34612615	34612616	ENSMUSG00000034254	1-acylglycerol-3-phosphate O-acyltransferase 1 (lysophosphatidic acid acyltransferase, alpha)(Agpat1)
chr9	63732681	63732767	SMAD3	2_peaks	1588	5.35145	-	63732737	63732738	ENSMUSG00000032402	SMAD family member 3(Smad3)
chr12	80949023	80949103	SRSF5	2_peaks	2131	5.33574	+	80949073	80949074	ENSMUSG00000021134	serine/arginine-rich splicing factor 5(Srsf5)
chr5	118742051	118742133	MED13L	2_peaks	812	5.32727	+	118742097	118742098	ENSMUSG00000018076	mediator complex subunit 13-like(Med13l)
chr8	120667950	120668066	Emc8-1190005i06rik	2_peaks	1468	5.31099	-	120668033	120668034	ENSMUSG00000097919	Emc8-1190005I06Rik readthrough(Emc8-1190005i06rik)
chr5	135909384	135909456	YWHAG	2_peaks	848	5.30356	-	135909404	135909405	ENSMUSG00000051391	tyrosine 3-monooxygenase/tryptophan 5-monooxygenase activation protein, gamma polypeptide(Ywhag)
chrX	53014640	53014705	hprT	2_peaks	3045	5.29479	+	53014672	53014673	ENSMUSG00000025630	hypoxanthine guanine phosphoribosyl transferase(Hprt)
chr16	22411750	22411842	ETV5	2_peaks	2556	5.28118	-	22411782	22411783	ENSMUSG00000013089	ets variant 5(Etv5)
chr2	119818006	119818082	TYRO3	2_peaks	309	5.26324	+	119818064	119818065	ENSMUSG00000027298	TYRO3 protein tyrosine kinase 3(Tyro3)
chr9	47850890	47850955	CADM1	2_peaks	1568	5.22223	+	47850924	47850925	ENSMUSG00000032076	cell adhesion molecule 1(Cadm1)
chr16	17760057	17760148	KLHL22	2_peaks	2533	5.21517	+	17760097	17760098	ENSMUSG00000022750	kelch-like 22(Klhl22)
chr9	58652515	58652551	NPTN	2_peaks	1582	5.19734	+	58652533	58652534	ENSMUSG00000032336	neuroplastin(Nptn)
chr19	52991488	52991559	XPNPEP1	2_peaks	2998	5.16206	-	52991526	52991527	ENSMUSG00000025027	X-prolyl aminopeptidase (aminopeptidase P) 1, soluble(Xpnpep1)
chr17	24077192	24077238	PDPK1	2_peaks	2668	5.15107	-	24077214	24077215	ENSMUSG00000024122	3-phosphoinositide dependent protein kinase 1(Pdpk1)
chr5	125079924	125079939	NCOR2	2_peaks	834	5.12376	-	125079930	125079931	ENSMUSG00000029478	nuclear receptor co-repressor 2(Ncor2)
chr9	64178454	64178488	RPL4	2_peaks	1590	5.11552	+	64178477	64178478	ENSMUSG00000032399	ribosomal protein L4(Rpl4)
chr19	8916577	8916640	GANAB	2_peaks	2945	5.10127	+	8916623	8916624	ENSMUSG00000071650	alpha glucosidase 2 alpha neutral subunit(Ganab)
chr6	89316313	89316380		2_peaks	962	5.09669	+	89316341	89316342	ENSMUSG00000097816
chr7	99345698	99345755	TOP 1.00	2_peaks	1188	5.08566	-	99345728	99345729	ENSMUSG00000070436	topoisomerase (DNA) I(Top1)
chr2	26920203	26920266	SURF4	2_peaks	212	5.05951	-	26920223	26920224	ENSMUSG00000014867	surfeit gene 4(Surf4)
chr7	110046478	110046532	IPO7	2_peaks	1212	5.04146	+	110046515	110046516	ENSMUSG00000066232	importin 7(Ipo7)
chr15	8157768	8157863	NUP155	2_peaks	2382	5.02829	+	8157815	8157816	ENSMUSG00000022142	nucleoporin 155(Nup155)
chr7	80090549	80090660	Zfp710	2_peaks	1166	5.01962	+	80090605	80090606	ENSMUSG00000048897	zinc finger protein 710(Zfp710)
chr16	94371089	94371160	TTC3	2_peaks	2638	5.00074	+	94371129	94371130	ENSMUSG00000040785	tetratricopeptide repeat domain 3(Ttc3)
chr9	121453331	121453399	trak1	2_peaks	1661	4.998	+	121453377	121453378	ENSMUSG00000032536	trafficking protein, kinesin binding 1(Trak1)
chr11	85674412	85674513	BCAS3	2_peaks	1964	4.99485	+	85674457	85674458	ENSMUSG00000059439	breast carcinoma amplified sequence 3(Bcas3)
chr16	13369117	13369202	MKL2	2_peaks	2522	4.9877	+	13369187	13369188	ENSMUSG00000009569	MKL/myocardin-like 2(Mkl2)
chr15	89167568	89167668	PLXNB2	2_peaks	2456	4.96074	-	89167582	89167583	ENSMUSG00000036606	plexin B2(Plxnb2)
chr18	77081687	77081746	PIAS2	2_peaks	2891	4.95157	+	77081718	77081719	ENSMUSG00000025423	protein inhibitor of activated STAT 2(Pias2)
chr5	148365164	148365254	SLC7A1	2_peaks	887	4.94788	-	148365185	148365186	ENSMUSG00000041313	solute carrier family 7 (cationic amino acid transporter, y+ system), member 1(Slc7a1)
chr1	131910661	131910737	NUCKS1	2_peaks	112	4.94294	+	131910701	131910702	ENSMUSG00000026434	nuclear casein kinase and cyclin-dependent kinase substrate 1(Nucks1)
chr9	21731794	21731850	LDLR	2_peaks	1522	4.93175	+	21731834	21731835	ENSMUSG00000032193	low density lipoprotein receptor(Ldlr)
chr7	127541481	127541576	SRCAP	2_peaks	1246	4.91806	+	127541511	127541512	ENSMUSG00000053877	Snf2-related CREBBP activator protein(Srcap)
chr7	127541481	127541576	SRCAP	2_peaks	1248	4.87641	+	127541511	127541512	ENSMUSG00000107023	Snf2-related CREBBP activator protein(Srcap)
chr1	4866622	4866666		2_peaks	1	4.86549	+	4866643	4866644	ENSMUSG00000104217
chr7	123297495	123297587	ARHGAP17	2_peaks	1230	4.85097	-	123297540	123297541	ENSMUSG00000030766	Rho GTPase activating protein 17(Arhgap17)
chr1	134631883	134631951	KDM5B	2_peaks	129	4.84306	+	134631914	134631915	ENSMUSG00000042207	lysine (K)-specific demethylase 5B(Kdm5b)
chr13	23555094	23555141	Hist1h1d	2_peaks	2200	4.81674	+	23555130	23555131	ENSMUSG00000052565	histone cluster 1, H1d(Hist1h1d)
chr9	64177721	64177758	RPL4	2_peaks	1589	4.80981	+	64177746	64177747	ENSMUSG00000032399	ribosomal protein L4(Rpl4)
chr12	111801484	111801575	KLC1	2_peaks	2174	4.7807	+	111801528	111801529	ENSMUSG00000021288	kinesin light chain 1(Klc1)
chr4	149643171	149643216	CLSTN1	2_peaks	696	4.77609	+	149643193	149643194	ENSMUSG00000039953	calsyntenin 1(Clstn1)
chr3	101576918	101576964	ATP1A1	2_peaks	486	4.77453	-	101576929	101576930	ENSMUSG00000033161	ATPase, Na+/K+ transporting, alpha 1 polypeptide(Atp1a1)
chr11	52361075	52361153	VDAC1	2_peaks	1877	4.7649	+	52361146	52361147	ENSMUSG00000020402	voltage-dependent anion channel 1(Vdac1)
chrX	53003969	53004023	hprT	2_peaks	3044	4.75926	+	53003994	53003995	ENSMUSG00000025630	hypoxanthine guanine phosphoribosyl transferase(Hprt)
chr19	37672607	37672669	EXOC6	2_peaks	2969	4.74024	+	37672637	37672638	ENSMUSG00000053799	exocyst complex component 6(Exoc6)
chr6	124914039	124914111	PTMS	2_peaks	1012	4.72722	-	124914083	124914084	ENSMUSG00000030122	parathymosin(Ptms)
chr9	58249570	58249627	PML	2_peaks	1579	4.71475	-	58249588	58249589	ENSMUSG00000036986	promyelocytic leukemia(Pml)
chr8	15916761	15916777	CSMD1	2_peaks	1327	4.71319	-	15916767	15916768	ENSMUSG00000060924	CUB and Sushi multiple domains 1(Csmd1)
chrX	57421843	57421913	Gm364	2_peaks	3046	4.71029	+	57421905	57421906	ENSMUSG00000079584	predicted gene 364(Gm364)
chr11	55450475	55450523	ATOX1	2_peaks	1889	4.70335	-	55450496	55450497	ENSMUSG00000018585	antioxidant 1 copper chaperone(Atox1)
chr19	10611774	10611831	DDB1	2_peaks	2949	4.69858	+	10611802	10611803	ENSMUSG00000024740	damage specific DNA binding protein 1(Ddb1)
chr15	80118664	80118753	SYNGR1	2_peaks	2432	4.69193	+	80118696	80118697	ENSMUSG00000022415	synaptogyrin 1(Syngr1)
chr3	34556316	34556331	sox2ot	2_peaks	419	4.69055	+	34556322	34556323	ENSMUSG00000105265	SOX2 overlapping transcript (non-protein coding)(Sox2ot)
chr13	56110373	56110429	h2afy	2_peaks	2243	4.68332	-	56110399	56110400	ENSMUSG00000015937	H2A histone family, member Y(H2afy)
chr4	150281656	150281754	RERE	2_peaks	701	4.66779	+	150281699	150281700	ENSMUSG00000039852	arginine glutamic acid dipeptide (RE) repeats(Rere)
chr7	99478911	99478952	RPS3	2_peaks	1190	4.65854	-	99478926	99478927	ENSMUSG00000030744	ribosomal protein S3(Rps3)
chr11	29742860	29742910	RTN4	2_peaks	1844	4.65057	+	29742890	29742891	ENSMUSG00000020458	reticulon 4(Rtn4)
chr4	127203157	127203243	DLGAP3	2_peaks	629	4.64591	+	127203220	127203221	ENSMUSG00000042388	discs, large (Drosophila) homolog-associated protein 3(Dlgap3)
chr2	180188605	180188697	LAMA5	2_peaks	400	4.63112	-	180188659	180188660	ENSMUSG00000015647	laminin, alpha 5(Lama5)
chr19	8912711	8912805	GANAB	2_peaks	2944	4.61098	+	8912770	8912771	ENSMUSG00000071650	alpha glucosidase 2 alpha neutral subunit(Ganab)
chr9	114520617	114520678	TRIM71	2_peaks	1642	4.60885	-	114520651	114520652	ENSMUSG00000079259	tripartite motif-containing 71(Trim71)
chr13	58127226	58127294	HNRNPA0	2_peaks	2245	4.60008	-	58127256	58127257	ENSMUSG00000007836	heterogeneous nuclear ribonucleoprotein A0(Hnrnpa0)
chr16	91824754	91824825		2_peaks	2627	4.59188	-	91824799	91824800	ENSMUSG00000116933
chr16	91824754	91824825	ITSN1	2_peaks	2629	4.59185	+	91824799	91824800	ENSMUSG00000022957	intersectin 1 (SH3 domain protein 1A)(Itsn1)
chr6	38602394	38602450	LUC7L2	2_peaks	914	4.57658	+	38602422	38602423	ENSMUSG00000029823	LUC7-like 2 (S. cerevisiae)(Luc7l2)
chr14	76416343	76416398	TSC22D1	2_peaks	2356	4.56674	+	76416369	76416370	ENSMUSG00000022010	TSC22 domain family, member 1(Tsc22d1)
chr11	46131718	46131793	ADAM19	2_peaks	1855	4.52107	+	46131750	46131751	ENSMUSG00000011256	a disintegrin and metallopeptidase domain 19 (meltrin beta)(Adam19)
chr9	44391047	44391106	HYOU1	2_peaks	1560	4.50816	+	44391049	44391050	ENSMUSG00000032115	hypoxia up-regulated 1(Hyou1)
chr11	117654781	117654847	TNRC6C	2_peaks	2071	4.50695	+	117654812	117654813	ENSMUSG00000025571	trinucleotide repeat containing 6C(Tnrc6c)
chr11	96954281	96954368	SP2	2_peaks	1999	4.48788	-	96954310	96954311	ENSMUSG00000018678	Sp2 transcription factor(Sp2)
chr15	88865119	88865212	PIM3	2_peaks	2453	4.48767	+	88865188	88865189	ENSMUSG00000035828	proviral integration site 3(Pim3)
chr1	181816120	181816184	LBR	2_peaks	178	4.47874	-	181816131	181816132	ENSMUSG00000004880	lamin B receptor(Lbr)
chr7	143271707	143271794	KCNQ1	2_peaks	1295	4.46752	+	143271766	143271767	ENSMUSG00000009545	potassium voltage-gated channel, subfamily Q, member 1(Kcnq1)
chr10	79863695	79863758	PTBP1	2_peaks	1732	4.46318	+	79863722	79863723	ENSMUSG00000006498	polypyrimidine tract binding protein 1(Ptbp1)
chr11	60177032	60177085	RAI1	2_peaks	1897	4.44711	+	60177058	60177059	ENSMUSG00000062115	retinoic acid induced 1(Rai1)
chr7	127539106	127539159	SRCAP	2_peaks	1245	4.44097	+	127539132	127539133	ENSMUSG00000053877	Snf2-related CREBBP activator protein(Srcap)
chr1	162709528	162709565	PRRC2C	2_peaks	155	4.4385	-	162709541	162709542	ENSMUSG00000040225	proline-rich coiled-coil 2C(Prrc2c)
chr4	141468842	141468945	SPEN	2_peaks	687	4.43731	-	141468896	141468897	ENSMUSG00000040761	SPEN homolog, transcriptional regulator (Drosophila)(Spen)
chr7	30585149	30585245	KMT2B	2_peaks	1109	4.42732	-	30585200	30585201	ENSMUSG00000006307	lysine (K)-specific methyltransferase 2B(Kmt2b)
chr12	28635856	28635881	RPS7	2_peaks	2111	4.42306	-	28635862	28635863	ENSMUSG00000061477	ribosomal protein S7(Rps7)
chr1	36804540	36804631	TMEM131	2_peaks	24	4.42292	-	36804579	36804580	ENSMUSG00000026116	transmembrane protein 131(Tmem131)
chr7	126493587	126493653	ATXN2L	2_peaks	1237	4.41872	-	126493607	126493608	ENSMUSG00000032637	ataxin 2-like(Atxn2l)
chr7	127539106	127539159	SRCAP	2_peaks	1247	4.41664	+	127539132	127539133	ENSMUSG00000107023	Snf2-related CREBBP activator protein(Srcap)
chr8	48234320	48234381	TENM3	2_peaks	1349	4.39069	-	48234350	48234351	ENSMUSG00000031561	teneurin transmembrane protein 3(Tenm3)
chr7	122970479	122970548	RBBP6	2_peaks	1228	4.3806	+	122970531	122970532	ENSMUSG00000030779	retinoblastoma binding protein 6(Rbbp6)
chr1	59696924	59696984	NOP58	2_peaks	41	4.37935	+	59696949	59696950	ENSMUSG00000026020	NOP58 ribonucleoprotein(Nop58)
chr17	47737877	47737944	TFEB	2_peaks	2766	4.37334	+	47737928	47737929	ENSMUSG00000023990	transcription factor EB(Tfeb)
chr2	73909927	73909942	ATP5G3	2_peaks	278	4.37002	-	73909937	73909938	ENSMUSG00000018770	ATP synthase, H+ transporting, mitochondrial F0 complex, subunit C3 (subunit 9)(Atp5g3)
chr9	63697302	63697376	SMAD3	2_peaks	1587	4.36552	-	63697340	63697341	ENSMUSG00000032402	SMAD family member 3(Smad3)
chr10	79858734	79858821	PTBP1	2_peaks	1731	4.3563	+	79858759	79858760	ENSMUSG00000006498	polypyrimidine tract binding protein 1(Ptbp1)
chr16	91926920	91926982		2_peaks	2628	4.34159	-	91926930	91926931	ENSMUSG00000116933
chr2	120509221	120509293	ZFP106	2_peaks	310	4.3388	-	120509261	120509262	ENSMUSG00000027288	zinc finger protein 106(Zfp106)
chr6	125130447	125130492	CHD4	2_peaks	1017	4.33284	+	125130470	125130471	ENSMUSG00000063870	chromodomain helicase DNA binding protein 4(Chd4)
chr7	80100803	80100886	IDH2	2_peaks	1168	4.32912	-	80100851	80100852	ENSMUSG00000030541	isocitrate dehydrogenase 2 (NADP+), mitochondrial(Idh2)
chr7	75780087	75780160		2_peaks	1158	4.3156	-	75780122	75780123	ENSMUSG00000097415
chr14	21505548	21505611	KAT6B	2_peaks	2306	4.31303	+	21505571	21505572	ENSMUSG00000021767	K(lysine) acetyltransferase 6B(Kat6b)
chr7	81169859	81169957	SLC28A1	2_peaks	1176	4.30688	+	81169919	81169920	ENSMUSG00000025726	solute carrier family 28 (sodium-coupled nucleoside transporter), member 1(Slc28a1)
chr12	81184840	81184884	SMOC1	2_peaks	2133	4.28388	+	81184863	81184864	ENSMUSG00000021136	SPARC related modular calcium binding 1(Smoc1)
chr12	65075654	65075719	fancm	2_peaks	2116	4.28017	+	65075693	65075694	ENSMUSG00000055884	Fanconi anemia, complementation group M(Fancm)
chr6	121081674	121081725	MICAL3	2_peaks	997	4.2432	-	121081698	121081699	ENSMUSG00000051586	microtubule associated monooxygenase, calponin and LIM domain containing 3(Mical3)
chr6	108455901	108455954	ITPR1	2_peaks	986	4.22675	+	108455926	108455927	ENSMUSG00000030102	inositol 1,4,5-trisphosphate receptor 1(Itpr1)
chr2	166082673	166082736	SULF2	2_peaks	374	4.21689	-	166082701	166082702	ENSMUSG00000006800	sulfatase 2(Sulf2)
chr1	133137067	133137119	PPP1R15B	2_peaks	116	4.2138	+	133137092	133137093	ENSMUSG00000046062	protein phosphatase 1, regulatory (inhibitor) subunit 15b(Ppp1r15b)
chr15	80100256	80100336	SYNGR1	2_peaks	2431	4.20386	+	80100295	80100296	ENSMUSG00000022415	synaptogyrin 1(Syngr1)
chr4	100974096	100974146	CACHD1	2_peaks	567	4.20066	+	100974120	100974121	ENSMUSG00000028532	cache domain containing 1(Cachd1)
chr13	55317244	55317323	NSD1	2_peaks	2239	4.19845	+	55317282	55317283	ENSMUSG00000021488	nuclear receptor-binding SET-domain protein 1(Nsd1)
chr12	84175666	84175717	ELMSAN1	2_peaks	2136	4.19615	-	84175695	84175696	ENSMUSG00000042507	ELM2 and Myb/SANT-like domain containing 1(Elmsan1)
chr19	21792646	21792733	TMEM2	2_peaks	2956	4.19319	+	21792682	21792683	ENSMUSG00000024754	transmembrane protein 2(Tmem2)
chr7	49465828	49465843	NAV2	2_peaks	1144	4.18838	+	49465834	49465835	ENSMUSG00000052512	neuron navigator 2(Nav2)
chr8	105237828	105237878	D230025D16Rik	2_peaks	1406	4.17589	+	105237852	105237853	ENSMUSG00000031889	RIKEN cDNA D230025D16 gene(D230025D16Rik)
chr11	51600892	51600964	PHYKPL	2_peaks	1872	4.17025	+	51600906	51600907	ENSMUSG00000020359	5-phosphohydroxy-L-lysine phospholyase(Phykpl)
chr5	134456285	134456374	GTF2IRD1	2_peaks	841	4.16735	-	134456352	134456353	ENSMUSG00000023079	general transcription factor II I repeat domain-containing 1(Gtf2ird1)
chr10	128046609	128046659	NACA	2_peaks	1803	4.16539	+	128046633	128046634	ENSMUSG00000061315	nascent polypeptide-associated complex alpha polypeptide(Naca)
chr11	46136375	46136457	ADAM19	2_peaks	1856	4.13363	+	46136415	46136416	ENSMUSG00000011256	a disintegrin and metallopeptidase domain 19 (meltrin beta)(Adam19)
chr18	12968685	12968763	IMPACT	2_peaks	2815	4.12725	+	12968723	12968724	ENSMUSG00000024423	impact, RWD domain protein(Impact)
chr19	10621895	10621959	DDB1	2_peaks	2950	4.11911	+	10621915	10621916	ENSMUSG00000024740	damage specific DNA binding protein 1(Ddb1)
chr3	9608744	9608807	Zfp704	2_peaks	410	4.11213	-	9608757	9608758	ENSMUSG00000040209	zinc finger protein 704(Zfp704)
chr2	20590593	20590671	ETL4	2_peaks	200	4.09912	+	20590631	20590632	ENSMUSG00000036617	enhancer trap locus 4(Etl4)
chr3	101097031	101097083	PTGFRN	2_peaks	484	4.08628	-	101097054	101097055	ENSMUSG00000027864	prostaglandin F2 receptor negative regulator(Ptgfrn)
chr11	76348772	76348850	NXN	2_peaks	1946	4.07865	-	76348810	76348811	ENSMUSG00000020844	nucleoredoxin(Nxn)
chr6	38552298	38552329	LUC7L2	2_peaks	913	4.07013	+	38552311	38552312	ENSMUSG00000029823	LUC7-like 2 (S. cerevisiae)(Luc7l2)
chr6	108441966	108441990	ITPR1	2_peaks	985	4.06938	+	108441976	108441977	ENSMUSG00000030102	inositol 1,4,5-trisphosphate receptor 1(Itpr1)
chr6	122711533	122711584	NANOG	2_peaks	1002	4.06878	+	122711569	122711570	ENSMUSG00000012396	Nanog homeobox(Nanog)
chr12	111538298	111538313	EIF5	2_peaks	2170	4.04787	+	111538304	111538305	ENSMUSG00000021282	eukaryotic translation initiation factor 5(Eif5)
chr11	117344412	117344487	Sept9	2_peaks	2069	4.03887	+	117344448	117344449	ENSMUSG00000059248	septin 9(Sept9)
chr11	117360982	117361057	Sept9	2_peaks	2070	4.02365	+	117361018	117361019	ENSMUSG00000059248	septin 9(Sept9)
chr1	162715629	162715680	PRRC2C	2_peaks	156	4.00875	-	162715653	162715654	ENSMUSG00000040225	proline-rich coiled-coil 2C(Prrc2c)
chrX	20640287	20640349	RBM10	2_peaks	3019	3.99907	+	20640332	20640333	ENSMUSG00000031060	RNA binding motif protein 10(Rbm10)
chrX	103295263	103295337		2_peaks	3084	3.995	-	103295299	103295300	ENSMUSG00000031325
chr3	121249919	121249971	TMEM56	2_peaks	500	3.98356	-	121249958	121249959	ENSMUSG00000028132	transmembrane protein 56(Tmem56)
chr8	13340723	13340770	TFDP1	2_peaks	1325	3.97339	+	13340744	13340745	ENSMUSG00000038482	transcription factor Dp 1(Tfdp1)
chr9	36754845	36754897	STT3A	2_peaks	1543	3.96836	-	36754867	36754868	ENSMUSG00000032116	STT3, subunit of the oligosaccharyltransferase complex, homolog A (S. cerevisiae)(Stt3a)
chr1	39979592	39979669	map4k4	2_peaks	30	3.95585	+	39979630	39979631	ENSMUSG00000026074	mitogen-activated protein kinase kinase kinase kinase 4(Map4k4)
chr11	80034008	80034085	SUZ12	2_peaks	1959	3.94282	+	80034036	80034037	ENSMUSG00000017548	suppressor of zeste 12 homolog (Drosophila)(Suz12)
chr10	61424963	61425027	NODAL	2_peaks	1700	3.94084	+	61425016	61425017	ENSMUSG00000037171	nodal(Nodal)
chr3	129532632	129532696	ELOVL6	2_peaks	506	3.91946	+	129532670	129532671	ENSMUSG00000041220	ELOVL family member 6, elongation of long chain fatty acids (yeast)(Elovl6)
chr18	12991232	12991307	IMPACT	2_peaks	2816	3.91378	+	12991260	12991261	ENSMUSG00000024423	impact, RWD domain protein(Impact)
chr17	47908923	47908998	FOXP4	2_peaks	2768	3.9107	-	47908959	47908960	ENSMUSG00000023991	forkhead box P4(Foxp4)
chr7	143592644	143592718	CARS	2_peaks	1301	3.90903	-	143592680	143592681	ENSMUSG00000010755	cysteinyl-tRNA synthetase(Cars)
chr11	51601183	51601242	PHYKPL	2_peaks	1873	3.89324	+	51601211	51601212	ENSMUSG00000020359	5-phosphohydroxy-L-lysine phospholyase(Phykpl)
chr2	160654261	160654308	TOP 1.00	2_peaks	358	3.88931	+	160654283	160654284	ENSMUSG00000070544	topoisomerase (DNA) I(Top1)
chr11	120567921	120567964	P4HB	2_peaks	2082	3.88835	-	120567933	120567934	ENSMUSG00000025130	prolyl 4-hydroxylase, beta polypeptide(P4hb)
chr8	122025376	122025450	BANP	2_peaks	1476	3.8882	+	122025412	122025413	ENSMUSG00000025316	BTG3 associated nuclear protein(Banp)
chr8	121974051	121974131	BANP	2_peaks	1475	3.86965	+	121974093	121974094	ENSMUSG00000025316	BTG3 associated nuclear protein(Banp)
chr8	122507674	122507746	PIEZO1	2_peaks	1480	3.86029	-	122507730	122507731	ENSMUSG00000014444	piezo-type mechanosensitive ion channel component 1(Piezo1)
chr14	100208544	100208615	KLF12	2_peaks	2361	3.85962	-	100208578	100208579	ENSMUSG00000072294	Kruppel-like factor 12(Klf12)
chr9	114561158	114561233	TRIM71	2_peaks	1643	3.85846	-	114561194	114561195	ENSMUSG00000079259	tripartite motif-containing 71(Trim71)
chr13	56094315	56094380	h2afy	2_peaks	2242	3.8547	-	56094331	56094332	ENSMUSG00000015937	H2A histone family, member Y(H2afy)
chr16	35023665	35023700	HACD2	2_peaks	2586	3.85409	+	35023675	35023676	ENSMUSG00000035376	3-hydroxyacyl-CoA dehydratase 2(Hacd2)
chr2	26920764	26920825	SURF4	2_peaks	213	3.84137	-	26920788	26920789	ENSMUSG00000014867	surfeit gene 4(Surf4)
chr8	115114709	115114757	WWOX	2_peaks	1426	3.83712	+	115114729	115114730	ENSMUSG00000004637	WW domain-containing oxidoreductase(Wwox)
chr17	35016260	35016313	VARS	2_peaks	2734	3.8365	+	35016297	35016298	ENSMUSG00000007029	valyl-tRNA synthetase(Vars)
chr1	179501079	179501124	SMYD3	2_peaks	175	3.8297	-	179501106	179501107	ENSMUSG00000055067	SET and MYND domain containing 3(Smyd3)
chr14	34674213	34674296		2_peaks	2322	3.79353	+	34674251	34674252	ENSMUSG00000041408
chr10	82896008	82896070	TXNRD1	2_peaks	1761	3.78804	+	82896050	82896051	ENSMUSG00000020250	thioredoxin reductase 1(Txnrd1)
chr17	26632180	26632227	ERGIC1	2_peaks	2680	3.78682	+	26632204	26632205	ENSMUSG00000001576	endoplasmic reticulum-golgi intermediate compartment (ERGIC) 1(Ergic1)
chr8	71612156	71612183	COLGALT1	2_peaks	1361	3.78399	+	71612170	71612171	ENSMUSG00000034807	collagen beta(1-O)galactosyltransferase 1(Colgalt1)
chr17	71626773	71626834	WDR43	2_peaks	2797	3.7644	+	71626795	71626796	ENSMUSG00000041057	WD repeat domain 43(Wdr43)
chr5	34340265	34340312	RNF4	2_peaks	730	3.76256	+	34340288	34340289	ENSMUSG00000029110	ring finger protein 4(Rnf4)
chr17	66446317	66446384	MTCL1	2_peaks	2789	3.74505	-	66446359	66446360	ENSMUSG00000052105	microtubule crosslinking factor 1(Mtcl1)
chrX	38415019	38415091	LAMP2	2_peaks	3030	3.72395	-	38415065	38415066	ENSMUSG00000016534	lysosomal-associated membrane protein 2(Lamp2)
chr8	120633677	120633749	Emc8-1190005i06rik	2_peaks	1467	3.71854	-	120633711	120633712	ENSMUSG00000097919	Emc8-1190005I06Rik readthrough(Emc8-1190005i06rik)
chr1	118426708	118426761	CLASP1	2_peaks	92	3.71599	+	118426736	118426737	ENSMUSG00000064302	CLIP associating protein 1(Clasp1)
chr2	13574309	13574362	VIM	2_peaks	194	3.71038	+	13574337	13574338	ENSMUSG00000026728	vimentin(Vim)
chr1	132939144	132939213	LRRN2	2_peaks	115	3.68896	+	132939177	132939178	ENSMUSG00000026443	leucine rich repeat protein 2, neuronal(Lrrn2)
chr6	136813675	136813731	WBP11	2_peaks	1033	3.67851	-	136813695	136813696	ENSMUSG00000030216	WW domain binding protein 11(Wbp11)
chr7	4792969	4792999	RPL28	2_peaks	1048	3.67614	+	4792990	4792991	ENSMUSG00000030432	ribosomal protein L28(Rpl28)
chr1	36608093	36608163	FAM178B	2_peaks	22	3.67299	-	36608127	36608128	ENSMUSG00000046337	family with sequence similarity 178, member B(Fam178b)
chr6	91097826	91097896	NUP210	2_peaks	970	3.67032	-	91097859	91097860	ENSMUSG00000030091	nucleoporin 210(Nup210)
chr7	144863089	144863119	FGF4	2_peaks	1305	3.66506	+	144863105	144863106	ENSMUSG00000050917	fibroblast growth factor 4(Fgf4)
chr2	166089875	166089945	SULF2	2_peaks	375	3.65808	-	166089909	166089910	ENSMUSG00000006800	sulfatase 2(Sulf2)
chr9	36749669	36749728	STT3A	2_peaks	1542	3.65777	-	36749709	36749710	ENSMUSG00000032116	STT3, subunit of the oligosaccharyltransferase complex, homolog A (S. cerevisiae)(Stt3a)
chr17	23610966	23611014	ZSCAN10	2_peaks	2661	3.65677	+	23611002	23611003	ENSMUSG00000023902	zinc finger and SCAN domain containing 10(Zscan10)
chr2	120513719	120513736	ZFP106	2_peaks	311	3.64939	-	120513727	120513728	ENSMUSG00000027288	zinc finger protein 106(Zfp106)
chrX	38430507	38430569	LAMP2	2_peaks	3031	3.64491	-	38430527	38430528	ENSMUSG00000016534	lysosomal-associated membrane protein 2(Lamp2)
chr3	121223030	121223082	TMEM56	2_peaks	499	3.64247	-	121223052	121223053	ENSMUSG00000028132	transmembrane protein 56(Tmem56)
chr16	33701358	33701374	HEG1	2_peaks	2581	3.64151	+	33701365	33701366	ENSMUSG00000075254	heart development protein with EGF-like domains 1(Heg1)
chr10	80638394	80638422	CSNK1G2	2_peaks	1748	3.63047	+	80638404	80638405	ENSMUSG00000003345	casein kinase 1, gamma 2(Csnk1g2)
chr16	31729167	31729228	DLG1	2_peaks	2564	3.61783	+	31729197	31729198	ENSMUSG00000022770	discs, large homolog 1 (Drosophila)(Dlg1)
chr12	84207904	84207921	ELMSAN1	2_peaks	2137	3.61323	-	84207910	84207911	ENSMUSG00000042507	ELM2 and Myb/SANT-like domain containing 1(Elmsan1)
chr4	127198744	127198812	DLGAP3	2_peaks	628	3.6115	+	127198777	127198778	ENSMUSG00000042388	discs, large (Drosophila) homolog-associated protein 3(Dlgap3)
chr5	34348671	34348728	RNF4	2_peaks	731	3.60445	+	34348706	34348707	ENSMUSG00000029110	ring finger protein 4(Rnf4)
chrX	74242529	74242574	FLNA	2_peaks	3064	3.5981	-	74242535	74242536	ENSMUSG00000031328	filamin, alpha(Flna)
chr11	85584401	85584417	BCAS3	2_peaks	1963	3.58757	+	85584409	85584410	ENSMUSG00000059439	breast carcinoma amplified sequence 3(Bcas3)
chr17	10208325	10208393	Qk	2_peaks	2650	3.58294	-	10208357	10208358	ENSMUSG00000062078	quaking(Qk)
chr8	43299276	43299345	ZFP42	2_peaks	1341	3.58081	-	43299309	43299310	ENSMUSG00000051176	zinc finger protein 42(Zfp42)
chr17	67703096	67703138	LAMA1	2_peaks	2791	3.57313	+	67703116	67703117	ENSMUSG00000032796	laminin, alpha 1(Lama1)
chr15	8116069	8116115	NUP155	2_peaks	2381	3.56935	+	8116094	8116095	ENSMUSG00000022142	nucleoporin 155(Nup155)
chr3	87087759	87087782	KIRREL	2_peaks	448	3.56513	-	87087769	87087770	ENSMUSG00000041734	kin of IRRE like (Drosophila)(Kirrel)
chr9	119281406	119281458	OXSR1	2_peaks	1651	3.56135	-	119281439	119281440	ENSMUSG00000036737	oxidative-stress responsive 1(Oxsr1)
chr11	30102409	30102452	SPTBN1	2_peaks	1845	3.54083	-	30102429	30102430	ENSMUSG00000020315	spectrin beta, non-erythrocytic 1(Sptbn1)
chr3	121457634	121457671	CNN3	2_peaks	502	3.5316	+	121457654	121457655	ENSMUSG00000053931	calponin 3, acidic(Cnn3)
chr17	47748685	47748752	TFEB	2_peaks	2767	3.5308	+	47748717	47748718	ENSMUSG00000023990	transcription factor EB(Tfeb)
chr2	13582775	13582820	VIM	2_peaks	195	3.53034	+	13582797	13582798	ENSMUSG00000026728	vimentin(Vim)
chr19	5364977	5365015	BANF1	2_peaks	2915	3.52483	-	5364985	5364986	ENSMUSG00000024844	barrier to autointegration factor 1(Banf1)
chr3	68573283	68573350	SCHIP1	2_peaks	436	3.52375	+	68573316	68573317	ENSMUSG00000027777	schwannomin interacting protein 1(Schip1)
chr3	68573283	68573350	Gm21949	2_peaks	434	3.52193	+	68573316	68573317	ENSMUSG00000102422	predicted gene, 21949(Gm21949)
chr15	82169801	82169849	SREBF2	2_peaks	2440	3.48243	+	82169826	82169827	ENSMUSG00000022463	sterol regulatory element binding factor 2(Srebf2)
chr8	33929246	33929287	RBPMS	2_peaks	1338	3.47205	-	33929265	33929266	ENSMUSG00000031586	RNA binding protein gene with multiple splicing(Rbpms)
chr7	143286150	143286181	KCNQ1	2_peaks	1296	3.46215	+	143286164	143286165	ENSMUSG00000009545	potassium voltage-gated channel, subfamily Q, member 1(Kcnq1)
chr12	111805203	111805268	KLC1	2_peaks	2175	3.45684	+	111805260	111805261	ENSMUSG00000021288	kinesin light chain 1(Klc1)
chr9	119281406	119281458	SLC22A14	2_peaks	1648	3.45539	-	119281439	119281440	ENSMUSG00000070280	solute carrier family 22 (organic cation transporter), member 14(Slc22a14)
chr10	80774590	80774643	DOT1L	2_peaks	1749	3.44804	+	80774623	80774624	ENSMUSG00000061589	DOT1-like, histone H3 methyltransferase (S. cerevisiae)(Dot1l)
chr18	77097600	77097662	PIAS2	2_peaks	2892	3.43673	+	77097635	77097636	ENSMUSG00000025423	protein inhibitor of activated STAT 2(Pias2)
chr14	34716482	34716547		2_peaks	2323	3.42364	+	34716514	34716515	ENSMUSG00000041408
chr7	143558820	143558886	CARS	2_peaks	1300	3.41297	-	143558852	143558853	ENSMUSG00000010755	cysteinyl-tRNA synthetase(Cars)
chrX	74241123	74241165	FLNA	2_peaks	3063	3.39977	-	74241143	74241144	ENSMUSG00000031328	filamin, alpha(Flna)
chr2	29905539	29905582	ODF2	2_peaks	219	3.38399	+	29905561	29905562	ENSMUSG00000026790	outer dense fiber of sperm tails 2(Odf2)
chr8	84390045	84390091	CACNA1A	2_peaks	1380	3.37966	+	84390059	84390060	ENSMUSG00000034656	calcium channel, voltage-dependent, P/Q type, alpha 1A subunit(Cacna1a)
chr12	110630623	110630664	DYNC1H1	2_peaks	2167	3.37439	+	110630643	110630644	ENSMUSG00000018707	dynein cytoplasmic 1 heavy chain 1(Dync1h1)
chr10	128041540	128041601	NACA	2_peaks	1802	3.36486	+	128041590	128041591	ENSMUSG00000061315	nascent polypeptide-associated complex alpha polypeptide(Naca)
chr3	9443019	9443090	Zfp704	2_peaks	409	3.36431	-	9443051	9443052	ENSMUSG00000040209	zinc finger protein 704(Zfp704)
chr8	78731676	78731742	SLC10A7	2_peaks	1374	3.36249	+	78731708	78731709	ENSMUSG00000031684	solute carrier family 10 (sodium/bile acid cotransporter family), member 7(Slc10a7)
chr11	8521403	8521418	TNS3	2_peaks	1832	3.35809	-	8521410	8521411	ENSMUSG00000020422	tensin 3(Tns3)
chr16	13270878	13270941	MKL2	2_peaks	2521	3.35482	+	13270909	13270910	ENSMUSG00000009569	MKL/myocardin-like 2(Mkl2)
chr8	13339671	13339726	TFDP1	2_peaks	1324	3.3518	+	13339703	13339704	ENSMUSG00000038482	transcription factor Dp 1(Tfdp1)
chr15	31472770	31472801	44261	2_peaks	2388	3.34177	-	31472786	31472787	ENSMUSG00000039100	membrane-associated ring finger (C3HC4) 6(March6)
chr4	59220706	59220749	UGCG	2_peaks	550	3.33908	+	59220728	59220729	ENSMUSG00000028381	UDP-glucose ceramide glucosyltransferase(Ugcg)
chr8	114800524	114800587	WWOX	2_peaks	1425	3.33864	+	114800554	114800555	ENSMUSG00000004637	WW domain-containing oxidoreductase(Wwox)
chrX	57468416	57468462	Gm364	2_peaks	3048	3.32174	+	57468436	57468437	ENSMUSG00000079584	predicted gene 364(Gm364)
chr8	84521044	84521107	CACNA1A	2_peaks	1381	3.32155	+	84521075	84521076	ENSMUSG00000034656	calcium channel, voltage-dependent, P/Q type, alpha 1A subunit(Cacna1a)
chr9	58230656	58230696	PML	2_peaks	1578	3.31662	-	58230674	58230675	ENSMUSG00000036986	promyelocytic leukemia(Pml)
chr12	81161709	81161769	SMOC1	2_peaks	2132	3.30756	+	81161727	81161728	ENSMUSG00000021136	SPARC related modular calcium binding 1(Smoc1)
chr11	8487978	8488041	TNS3	2_peaks	1831	3.30636	-	8488008	8488009	ENSMUSG00000020422	tensin 3(Tns3)
chr19	53034660	53034707	XPNPEP1	2_peaks	2999	3.29643	-	53034679	53034680	ENSMUSG00000025027	X-prolyl aminopeptidase (aminopeptidase P) 1, soluble(Xpnpep1)
chr6	55039350	55039367	GARS	2_peaks	925	3.29477	+	55039358	55039359	ENSMUSG00000029777	glycyl-tRNA synthetase(Gars)
chr3	121429653	121429698	CNN3	2_peaks	501	3.29226	+	121429679	121429680	ENSMUSG00000053931	calponin 3, acidic(Cnn3)
chr7	110023292	110023341	IPO7	2_peaks	1211	3.28488	+	110023321	110023322	ENSMUSG00000066232	importin 7(Ipo7)
chr11	5304573	5304590	ZNRF3	2_peaks	1822	3.27087	-	5304580	5304581	ENSMUSG00000041961	zinc and ring finger 3(Znrf3)
chr11	113728346	113728388	CDC42EP4	2_peaks	2056	3.26293	-	113728366	113728367	ENSMUSG00000041598	CDC42 effector protein (Rho GTPase binding) 4(Cdc42ep4)
chr2	180179102	180179141	LAMA5	2_peaks	399	3.24954	-	180179120	180179121	ENSMUSG00000015647	laminin, alpha 5(Lama5)
chr16	17763607	17763668	KLHL22	2_peaks	2534	3.24503	+	17763646	17763647	ENSMUSG00000022750	kelch-like 22(Klhl22)
chr6	124715436	124715463	PHB2	2_peaks	1010	3.24148	+	124715450	124715451	ENSMUSG00000004264	prohibitin 2(Phb2)
chr2	154453862	154453922	CBFA2T2	2_peaks	346	3.21442	+	154453891	154453892	ENSMUSG00000038533	core-binding factor, runt domain, alpha subunit 2, translocated to, 2 (human)(Cbfa2t2)
chr16	35022439	35022483	HACD2	2_peaks	2585	3.21151	+	35022460	35022461	ENSMUSG00000035376	3-hydroxyacyl-CoA dehydratase 2(Hacd2)
chr12	110630744	110630783	DYNC1H1	2_peaks	2168	3.20428	+	110630762	110630763	ENSMUSG00000018707	dynein cytoplasmic 1 heavy chain 1(Dync1h1)
chr12	80948824	80948865	SRSF5	2_peaks	2130	3.18963	+	80948852	80948853	ENSMUSG00000021134	serine/arginine-rich splicing factor 5(Srsf5)
chr8	124308577	124308615	GALNT2	2_peaks	1496	3.1867	+	124308595	124308596	ENSMUSG00000089704	UDP-N-acetyl-alpha-D-galactosamine:polypeptide N-acetylgalactosaminyltransferase 2(Galnt2)
chr9	44380852	44380894	HYOU1	2_peaks	1559	3.18452	+	44380874	44380875	ENSMUSG00000032115	hypoxia up-regulated 1(Hyou1)
chr13	97483468	97483517	Lncenc1	2_peaks	2274	3.18445	+	97483502	97483503	ENSMUSG00000078952	long non-coding RNA, embryonic stem cells expressed 1(Lncenc1)
chr1	133137954	133138019	PPP1R15B	2_peaks	117	3.18211	+	133138002	133138003	ENSMUSG00000046062	protein phosphatase 1, regulatory (inhibitor) subunit 15b(Ppp1r15b)
chr4	85387731	85387791	SH3GL2	2_peaks	564	3.18178	+	85387760	85387761	ENSMUSG00000028488	SH3-domain GRB2-like 2(Sh3gl2)
chr16	4875056	4875122	UBALD1	2_peaks	2502	3.17627	-	4875108	4875109	ENSMUSG00000039568	UBA-like domain containing 1(Ubald1)
chr2	33057684	33057704	GARNL3	2_peaks	248	3.16645	-	33057694	33057695	ENSMUSG00000038860	GTPase activating RANGAP domain-like 3(Garnl3)
chr11	97395966	97396027	SOCS7	2_peaks	2005	3.16461	+	97395996	97395997	ENSMUSG00000038485	suppressor of cytokine signaling 7(Socs7)
chr1	189867189	189867249	PTPN14	2_peaks	184	3.15678	+	189867218	189867219	ENSMUSG00000026604	protein tyrosine phosphatase, non-receptor type 14(Ptpn14)
chr7	30481144	30481203	NPHS1	2_peaks	1107	3.13849	+	30481173	30481174	ENSMUSG00000006649	nephrosis 1, nephrin(Nphs1)
chr15	88722142	88722202	BRD1	2_peaks	2452	3.13402	-	88722171	88722172	ENSMUSG00000022387	bromodomain containing 1(Brd1)
chr4	148464484	148464522	MTOR	2_peaks	692	3.12632	+	148464502	148464503	ENSMUSG00000028991	mechanistic target of rapamycin (serine/threonine kinase)(Mtor)
chr1	84156416	84156454	PID1	2_peaks	75	3.1141	-	84156433	84156434	ENSMUSG00000045658	phosphotyrosine interaction domain containing 1(Pid1)
chr11	97690282	97690349	PCGF2	2_peaks	2017	3.10902	-	97690334	97690335	ENSMUSG00000018537	polycomb group ring finger 2(Pcgf2)
chr8	71623093	71623148	COLGALT1	2_peaks	1362	3.10567	+	71623125	71623126	ENSMUSG00000034807	collagen beta(1-O)galactosyltransferase 1(Colgalt1)
chr10	86813592	86813608	NT5DC3	2_peaks	1770	3.09431	+	86813599	86813600	ENSMUSG00000054027	5'-nucleotidase domain containing 3(Nt5dc3)
chr16	84831435	84831484	DYRK1A	2_peaks	2616	3.09114	-	84831453	84831454	ENSMUSG00000022890	dual-specificity tyrosine-(Y)-phosphorylation regulated kinase 1a(Dyrk1a)
chr7	123308146	123308205	ARHGAP17	2_peaks	1231	3.08902	-	123308165	123308166	ENSMUSG00000030766	Rho GTPase activating protein 17(Arhgap17)
chr11	113749537	113749577	CDC42EP4	2_peaks	2057	3.08761	-	113749548	113749549	ENSMUSG00000041598	CDC42 effector protein (Rho GTPase binding) 4(Cdc42ep4)
chr11	74957392	74957430	SMG6	2_peaks	1940	3.08335	+	74957410	74957411	ENSMUSG00000038290	Smg-6 homolog, nonsense mediated mRNA decay factor (C. elegans)(Smg6)
chr10	86813592	86813608		2_peaks	1768	3.08086	+	86813599	86813600	ENSMUSG00000112743
chr4	133735617	133735645	ARID1A	2_peaks	652	3.07549	-	133735629	133735630	ENSMUSG00000007880	AT rich interactive domain 1A (SWI-like)(Arid1a)
chr16	10638063	10638121	CLEC16A	2_peaks	2513	3.06518	+	10638091	10638092	ENSMUSG00000068663	C-type lectin domain family 16, member A(Clec16a)
chr4	62389078	62389133	SLC31A1	2_peaks	554	3.06312	+	62389112	62389113	ENSMUSG00000066150	solute carrier family 31, member 1(Slc31a1)
chr13	46896401	46896461	KIF13A	2_peaks	2234	3.05696	-	46896429	46896430	ENSMUSG00000021375	kinesin family member 13A(Kif13a)
chr4	126957966	126958024	ZMYM4	2_peaks	623	3.04996	-	126957994	126957995	ENSMUSG00000042446	zinc finger, MYM-type 4(Zmym4)
chr10	77054236	77054273	SLC19A1	2_peaks	1718	3.04986	+	77054254	77054255	ENSMUSG00000001436	solute carrier family 19 (folate transporter), member 1(Slc19a1)
chr8	108870760	108870818	ZFHX3	2_peaks	1416	3.04105	+	108870788	108870789	ENSMUSG00000038872	zinc finger homeobox 3(Zfhx3)
chr1	84090125	84090162	PID1	2_peaks	74	3.04091	-	84090142	84090143	ENSMUSG00000045658	phosphotyrosine interaction domain containing 1(Pid1)
chr7	80063846	80063903	Zfp710	2_peaks	1165	3.03565	+	80063874	80063875	ENSMUSG00000048897	zinc finger protein 710(Zfp710)
chr19	30098915	30098974	GLDC	2_peaks	2962	3.03505	-	30098943	30098944	ENSMUSG00000024827	glycine decarboxylase(Gldc)
chr10	61423582	61423620	NODAL	2_peaks	1699	3.02761	+	61423598	61423599	ENSMUSG00000037171	nodal(Nodal)
chr4	100949142	100949200	CACHD1	2_peaks	566	3.01398	+	100949170	100949171	ENSMUSG00000028532	cache domain containing 1(Cachd1)
chr10	128393540	128393597	ANKRD52	2_peaks	1811	3.01032	+	128393574	128393575	ENSMUSG00000014498	ankyrin repeat domain 52(Ankrd52)
chr11	93955210	93955268		2_peaks	1985	2.99563	-	93955238	93955239	ENSMUSG00000091228
chr3	129621308	129621364	ELOVL6	2_peaks	507	2.99414	+	129621335	129621336	ENSMUSG00000041220	ELOVL family member 6, elongation of long chain fatty acids (yeast)(Elovl6)
chr7	6179147	6179192	Zfp444	2_peaks	1052	2.9599	+	6179179	6179180	ENSMUSG00000044876	zinc finger protein 444(Zfp444)
chr13	24083711	24083769	CARMIL1	2_peaks	2209	2.95178	-	24083738	24083739	ENSMUSG00000021338	capping protein regulator and myosin 1 linker 1(Carmil1)
chr10	82883912	82883930	TXNRD1	2_peaks	1760	2.93473	+	82883920	82883921	ENSMUSG00000020250	thioredoxin reductase 1(Txnrd1)
chr5	88676062	88676118	GRSF1	2_peaks	764	2.92795	-	88676088	88676089	ENSMUSG00000044221	G-rich RNA sequence binding factor 1(Grsf1)
chr7	79136818	79136842	MFGE8	2_peaks	1159	2.92318	-	79136828	79136829	ENSMUSG00000030605	milk fat globule-EGF factor 8 protein(Mfge8)
chr2	59165046	59165100	PKP4	2_peaks	263	2.91227	+	59165072	59165073	ENSMUSG00000026991	plakophilin 4(Pkp4)
chr9	36779600	36779651	EI24	2_peaks	1544	2.89998	-	36779608	36779609	ENSMUSG00000062762	etoposide induced 2.4 mRNA(Ei24)
chr13	111426556	111426612	GPBP1	2_peaks	2283	2.8889	-	111426582	111426583	ENSMUSG00000032745	GC-rich promoter binding protein 1(Gpbp1)
chr17	71619367	71619422	WDR43	2_peaks	2796	2.87243	+	71619393	71619394	ENSMUSG00000041057	WD repeat domain 43(Wdr43)
chr2	119801491	119801517	TYRO3	2_peaks	308	2.87186	+	119801503	119801504	ENSMUSG00000027298	TYRO3 protein tyrosine kinase 3(Tyro3)
chr17	4995821	4995878	ARID1B	2_peaks	2645	2.86943	+	4995847	4995848	ENSMUSG00000069729	AT rich interactive domain 1B (SWI-like)(Arid1b)
chr1	189850642	189850697	PTPN14	2_peaks	183	2.86269	+	189850668	189850669	ENSMUSG00000026604	protein tyrosine phosphatase, non-receptor type 14(Ptpn14)
chr7	63910558	63910593	KLF13	2_peaks	1148	2.85225	-	63910574	63910575	ENSMUSG00000052040	Kruppel-like factor 13(Klf13)
chr5	140300567	140300622	MAD1L1	2_peaks	868	2.83368	-	140300593	140300594	ENSMUSG00000029554	MAD1 mitotic arrest deficient 1-like 1(Mad1l1)
chr9	58623732	58623776	NPTN	2_peaks	1581	2.82838	+	58623757	58623758	ENSMUSG00000032336	neuroplastin(Nptn)
chr11	102306454	102306479	UBTF	2_peaks	2035	2.82254	-	102306462	102306463	ENSMUSG00000020923	upstream binding transcription factor, RNA polymerase I(Ubtf)
chr7	28598085	28598144	SAMD4B	2_peaks	1094	2.81255	-	28598108	28598109	ENSMUSG00000109336	sterile alpha motif domain containing 4B(Samd4b)
chr9	121334536	121334588	trak1	2_peaks	1660	2.80416	+	121334561	121334562	ENSMUSG00000032536	trafficking protein, kinesin binding 1(Trak1)
chr1	132892399	132892454	LRRN2	2_peaks	114	2.79757	+	132892427	132892428	ENSMUSG00000026443	leucine rich repeat protein 2, neuronal(Lrrn2)
chr15	88865303	88865349	PIM3	2_peaks	2454	2.78664	+	88865335	88865336	ENSMUSG00000035828	proviral integration site 3(Pim3)
chr8	116618652	116618706	CDYL2	2_peaks	1428	2.78125	-	116618678	116618679	ENSMUSG00000031758	chromodomain protein, Y chromosome-like 2(Cdyl2)
chr17	47914677	47914731	FOXP4	2_peaks	2769	2.78027	-	47914703	47914704	ENSMUSG00000023991	forkhead box P4(Foxp4)
chr6	28797472	28797524	LRRC4	2_peaks	904	2.776	-	28797497	28797498	ENSMUSG00000049939	leucine rich repeat containing 4(Lrrc4)
chr17	10241887	10241941	Qk	2_peaks	2651	2.77041	-	10241913	10241914	ENSMUSG00000062078	quaking(Qk)
chr12	110557759	110557792	PPP2R5C	2_peaks	2165	2.76485	+	110557775	110557776	ENSMUSG00000017843	protein phosphatase 2, regulatory subunit B', gamma(Ppp2r5c)
chr2	157289578	157289614	RPN2	2_peaks	351	2.76459	+	157289597	157289598	ENSMUSG00000027642	ribophorin II(Rpn2)
chr6	137751061	137751090	STRAP	2_peaks	1036	2.75252	+	137751079	137751080	ENSMUSG00000030224	serine/threonine kinase receptor associated protein(Strap)
chr12	65079291	65079324	fancm	2_peaks	2117	2.7413	+	65079307	65079308	ENSMUSG00000055884	Fanconi anemia, complementation group M(Fancm)
chr19	30098464	30098498	GLDC	2_peaks	2961	2.73632	-	30098479	30098480	ENSMUSG00000024827	glycine decarboxylase(Gldc)
chr7	116179527	116179579	PLEKHA7	2_peaks	1222	2.73377	-	116179551	116179552	ENSMUSG00000045659	pleckstrin homology domain containing, family A member 7(Plekha7)
chr15	31484958	31484994	44261	2_peaks	2389	2.72677	-	31484972	31484973	ENSMUSG00000039100	membrane-associated ring finger (C3HC4) 6(March6)
chr13	24263826	24263879	CARMIL1	2_peaks	2210	2.72422	-	24263851	24263852	ENSMUSG00000021338	capping protein regulator and myosin 1 linker 1(Carmil1)
chr5	88671890	88671925	GRSF1	2_peaks	763	2.71476	-	88671904	88671905	ENSMUSG00000044221	G-rich RNA sequence binding factor 1(Grsf1)
chr16	91826785	91826836	ITSN1	2_peaks	2630	2.7126	+	91826809	91826810	ENSMUSG00000022957	intersectin 1 (SH3 domain protein 1A)(Itsn1)
chr10	77054923	77054961	SLC19A1	2_peaks	1719	2.71259	+	77054937	77054938	ENSMUSG00000001436	solute carrier family 19 (folate transporter), member 1(Slc19a1)
chr16	11253643	11253744	GSPT1	2_peaks	2518	2.70885	-	11253717	11253718	ENSMUSG00000062203	G1 to S phase transition 1(Gspt1)
chr1	181825644	181825677	LBR	2_peaks	179	2.70471	-	181825659	181825660	ENSMUSG00000004880	lamin B receptor(Lbr)
chr4	117940014	117940065	ST3GAL3	2_peaks	591	2.68999	-	117940038	117940039	ENSMUSG00000028538	ST3 beta-galactoside alpha-2,3-sialyltransferase 3(St3gal3)
chr13	35741282	35741336	CDYL	2_peaks	2214	2.68627	+	35741311	35741312	ENSMUSG00000059288	chromodomain protein, Y chromosome-like(Cdyl)
chr13	97486582	97486614	Lncenc1	2_peaks	2275	2.68602	+	97486597	97486598	ENSMUSG00000078952	long non-coding RNA, embryonic stem cells expressed 1(Lncenc1)
chr4	126940091	126940143	ZMYM4	2_peaks	622	2.67521	-	126940115	126940116	ENSMUSG00000042446	zinc finger, MYM-type 4(Zmym4)
chr5	125064232	125064267	NCOR2	2_peaks	833	2.67189	-	125064248	125064249	ENSMUSG00000029478	nuclear receptor co-repressor 2(Ncor2)
chr5	140213652	140213702	MAD1L1	2_peaks	867	2.65788	-	140213676	140213677	ENSMUSG00000029554	MAD1 mitotic arrest deficient 1-like 1(Mad1l1)
chrX	103311346	103311396		2_peaks	3085	2.65505	-	103311369	103311370	ENSMUSG00000031325
chr2	32630235	32630260	AK1	2_peaks	242	2.65036	+	32630247	32630248	ENSMUSG00000026817	adenylate kinase 1(Ak1)
chr4	133194648	133194684	WASF2	2_peaks	646	2.64863	+	133194671	133194672	ENSMUSG00000028868	WAS protein family, member 2(Wasf2)
chr13	46888134	46888185	KIF13A	2_peaks	2233	2.64646	-	46888158	46888159	ENSMUSG00000021375	kinesin family member 13A(Kif13a)
chr5	136371896	136371946	CUX1	2_peaks	850	2.64147	-	136371920	136371921	ENSMUSG00000029705	cut-like homeobox 1(Cux1)
chr8	124232099	124232148	GALNT2	2_peaks	1495	2.63236	+	124232123	124232124	ENSMUSG00000089704	UDP-N-acetyl-alpha-D-galactosamine:polypeptide N-acetylgalactosaminyltransferase 2(Galnt2)
chr9	36779719	36779758	EI24	2_peaks	1545	2.62998	-	36779731	36779732	ENSMUSG00000062762	etoposide induced 2.4 mRNA(Ei24)
chr6	28748538	28748588	LRRC4	2_peaks	903	2.6223	-	28748562	28748563	ENSMUSG00000049939	leucine rich repeat containing 4(Lrrc4)
chr16	30314594	30314638	ATP13A3	2_peaks	2560	2.60839	-	30314605	30314606	ENSMUSG00000022533	ATPase type 13A3(Atp13a3)
chr17	67817949	67817999	LAMA1	2_peaks	2792	2.60045	+	67817973	67817974	ENSMUSG00000032796	laminin, alpha 1(Lama1)
chr7	116141339	116141388	PLEKHA7	2_peaks	1221	2.59125	-	116141362	116141363	ENSMUSG00000045659	pleckstrin homology domain containing, family A member 7(Plekha7)
chr16	11235416	11235444	GSPT1	2_peaks	2517	2.57432	-	11235426	11235427	ENSMUSG00000062203	G1 to S phase transition 1(Gspt1)
chr11	88933539	88933562	SCPEP1	2_peaks	1981	2.5583	-	88933553	88933554	ENSMUSG00000000278	serine carboxypeptidase 1(Scpep1)
chr15	77206819	77206867	RBFOX2	2_peaks	2418	2.55473	-	77206841	77206842	ENSMUSG00000033565	RNA binding protein, fox-1 homolog (C. elegans) 2(Rbfox2)
chr16	34116914	34116930	KALRN	2_peaks	2583	2.53717	-	34116921	34116922	ENSMUSG00000061751	kalirin, RhoGEF kinase(Kalrn)
chr8	78509436	78509484	SLC10A7	2_peaks	1373	2.52743	+	78509459	78509460	ENSMUSG00000031684	solute carrier family 10 (sodium/bile acid cotransporter family), member 7(Slc10a7)
chr8	33789217	33789268	RBPMS	2_peaks	1337	2.51536	-	33789243	33789244	ENSMUSG00000031586	RNA binding protein gene with multiple splicing(Rbpms)
chr16	90048901	90048948	TIAM1	2_peaks	2619	2.51219	-	90048923	90048924	ENSMUSG00000002489	T cell lymphoma invasion and metastasis 1(Tiam1)
chr13	98859407	98859447	TNPO1	2_peaks	2278	2.50902	-	98859419	98859420	ENSMUSG00000009470	transportin 1(Tnpo1)
chr11	53150327	53150375	FSTL4	2_peaks	1881	2.50552	+	53150349	53150350	ENSMUSG00000036264	follistatin-like 4(Fstl4)
chr17	5335004	5335051	ARID1B	2_peaks	2646	2.4964	+	5335026	5335027	ENSMUSG00000069729	AT rich interactive domain 1B (SWI-like)(Arid1b)
chr13	35750238	35750284	CDYL	2_peaks	2215	2.48484	+	35750260	35750261	ENSMUSG00000059288	chromodomain protein, Y chromosome-like(Cdyl)
chr10	80615322	80615357		2_peaks	1744	2.48023	+	80615334	80615335	ENSMUSG00000113949
chr5	136454280	136454327	CUX1	2_peaks	851	2.47537	-	136454302	136454303	ENSMUSG00000029705	cut-like homeobox 1(Cux1)
chr4	148555733	148555764	MTOR	2_peaks	693	2.47137	+	148555748	148555749	ENSMUSG00000028991	mechanistic target of rapamycin (serine/threonine kinase)(Mtor)
chr9	119248143	119248190	OXSR1	2_peaks	1650	2.46882	-	119248185	119248186	ENSMUSG00000036737	oxidative-stress responsive 1(Oxsr1)
chr1	179061474	179061521	SMYD3	2_peaks	174	2.46151	-	179061496	179061497	ENSMUSG00000055067	SET and MYND domain containing 3(Smyd3)
chr19	23168072	23168105	KLF9	2_peaks	2959	2.45152	+	23168090	23168091	ENSMUSG00000033863	Kruppel-like factor 9(Klf9)
chr11	88933539	88933562	Scpep1os	2_peaks	1979	2.45036	+	88933553	88933554	ENSMUSG00000087338	serine carboxypeptidase 1, opposite strand(Scpep1os)
chr6	87997548	87997575	Gm5577	2_peaks	958	2.42625	+	87997555	87997556	ENSMUSG00000084950	predicted gene 5577(Gm5577)
chr16	22259176	22259212	EIF4A2	2_peaks	2553	2.41712	-	22259189	22259190	ENSMUSG00000022858	eukaryotic translation initiation factor 4A2(Eif4a2)
chr16	84784766	84784797	JAM2	2_peaks	2615	2.41309	+	84784782	84784783	ENSMUSG00000053062	junction adhesion molecule 2(Jam2)
chr11	120563630	120563665	P4HB	2_peaks	2081	2.3842	-	120563653	120563654	ENSMUSG00000025130	prolyl 4-hydroxylase, beta polypeptide(P4hb)
chr2	32629857	32629885	AK1	2_peaks	241	2.36844	+	32629875	32629876	ENSMUSG00000026817	adenylate kinase 1(Ak1)
chr2	29898546	29898581	ODF2	2_peaks	218	2.36647	+	29898560	29898561	ENSMUSG00000026790	outer dense fiber of sperm tails 2(Odf2)
chr11	120807654	120807676	FASN	2_peaks	2094	2.36596	-	120807664	120807665	ENSMUSG00000025153	fatty acid synthase(Fasn)
chr2	154441175	154441203	CBFA2T2	2_peaks	345	2.36447	+	154441193	154441194	ENSMUSG00000038533	core-binding factor, runt domain, alpha subunit 2, translocated to, 2 (human)(Cbfa2t2)
chr4	117954713	117954757	ST3GAL3	2_peaks	592	2.35802	-	117954733	117954734	ENSMUSG00000028538	ST3 beta-galactoside alpha-2,3-sialyltransferase 3(St3gal3)
chr7	30583492	30583525	KMT2B	2_peaks	1108	2.34847	-	30583505	30583506	ENSMUSG00000006307	lysine (K)-specific methyltransferase 2B(Kmt2b)
chr1	4859185	4859217		2_peaks	0	2.34384	+	4859204	4859205	ENSMUSG00000104217
chr11	97244449	97244478	NPEPPS	2_peaks	2002	2.33527	-	97244462	97244463	ENSMUSG00000001441	aminopeptidase puromycin sensitive(Npepps)
chr14	21626681	21626725	KAT6B	2_peaks	2307	2.3196	+	21626702	21626703	ENSMUSG00000021767	K(lysine) acetyltransferase 6B(Kat6b)
chr16	30387616	30387653	ATP13A3	2_peaks	2561	2.29957	-	30387640	30387641	ENSMUSG00000022533	ATPase type 13A3(Atp13a3)
chr15	77283987	77284031	RBFOX2	2_peaks	2419	2.29542	-	77284007	77284008	ENSMUSG00000033565	RNA binding protein, fox-1 homolog (C. elegans) 2(Rbfox2)
chr9	113756350	113756379	CLASP2	2_peaks	1634	2.28807	+	113756365	113756366	ENSMUSG00000033392	CLIP associating protein 2(Clasp2)
chr11	53053153	53053197	FSTL4	2_peaks	1880	2.26854	+	53053173	53053174	ENSMUSG00000036264	follistatin-like 4(Fstl4)
chr17	65798378	65798405	PPP4R1	2_peaks	2786	2.23195	+	65798390	65798391	ENSMUSG00000061950	protein phosphatase 4, regulatory subunit 1(Ppp4r1)
chr17	26622723	26622750	ERGIC1	2_peaks	2679	2.22526	+	26622735	26622736	ENSMUSG00000001576	endoplasmic reticulum-golgi intermediate compartment (ERGIC) 1(Ergic1)
chr13	6588887	6588919	PFKP	2_peaks	2181	2.20491	-	6588895	6588896	ENSMUSG00000021196	phosphofructokinase, platelet(Pfkp)
chr16	31048606	31048647	XXYLT1	2_peaks	2563	2.17096	-	31048625	31048626	ENSMUSG00000047434	xyloside xylosyltransferase 1(Xxylt1)
chr1	127424718	127424745	MGAT5	2_peaks	108	2.1703	+	127424730	127424731	ENSMUSG00000036155	mannoside acetylglucosaminyltransferase 5(Mgat5)
chr9	113756439	113756469	CLASP2	2_peaks	1635	2.16272	+	113756452	113756453	ENSMUSG00000033392	CLIP associating protein 2(Clasp2)
chr4	62368598	62368625	SLC31A1	2_peaks	553	2.16125	+	62368610	62368611	ENSMUSG00000066150	solute carrier family 31, member 1(Slc31a1)
chr8	119928284	119928310	USP10	2_peaks	1432	2.13538	+	119928296	119928297	ENSMUSG00000031826	ubiquitin specific peptidase 10(Usp10)
chr3	87162923	87162949	KIRREL	2_peaks	449	2.12617	-	87162935	87162936	ENSMUSG00000041734	kin of IRRE like (Drosophila)(Kirrel)
chr4	85259188	85259215	SH3GL2	2_peaks	563	2.12515	+	85259202	85259203	ENSMUSG00000028488	SH3-domain GRB2-like 2(Sh3gl2)
chr11	76368660	76368675	NXN	2_peaks	1947	2.10685	-	76368666	76368667	ENSMUSG00000020844	nucleoredoxin(Nxn)
chr17	24110918	24110945	PDPK1	2_peaks	2669	2.10514	-	24110930	24110931	ENSMUSG00000024122	3-phosphoinositide dependent protein kinase 1(Pdpk1)
chr6	94021313	94021339	MAGI1	2_peaks	978	2.1031	-	94021325	94021326	ENSMUSG00000045095	membrane associated guanylate kinase, WW and PDZ domain containing 1(Magi1)
chr7	28533134	28533159	SAMD4B	2_peaks	1093	2.07787	-	28533146	28533147	ENSMUSG00000109336	sterile alpha motif domain containing 4B(Samd4b)
chr8	125519882	125519907	SIPA1L2	2_peaks	1500	2.06917	-	125519894	125519895	ENSMUSG00000001995	signal-induced proliferation-associated 1 like 2(Sipa1l2)
chr7	104233758	104233795	KLF12	2_peaks	1202	2.0674	+	104233784	104233785	ENSMUSG00000072244	Kruppel-like factor 12(Klf12)
chr16	30993111	30993150	XXYLT1	2_peaks	2562	2.05889	-	30993129	30993130	ENSMUSG00000047434	xyloside xylosyltransferase 1(Xxylt1)
chr9	106483966	106483991	RRP9	2_peaks	1619	1.99453	+	106483978	106483979	ENSMUSG00000041506	RRP9, small subunit (SSU) processome component, homolog (yeast)(Rrp9)
chr16	90052351	90052377	TIAM1	2_peaks	2620	1.99452	-	90052361	90052362	ENSMUSG00000002489	T cell lymphoma invasion and metastasis 1(Tiam1)
chr2	20909921	20909948	ARHGAP21	2_peaks	202	1.97599	-	20909932	20909933	ENSMUSG00000036591	Rho GTPase activating protein 21(Arhgap21)
chr16	4880270	4880304	UBALD1	2_peaks	2503	1.97115	-	4880288	4880289	ENSMUSG00000039568	UBA-like domain containing 1(Ubald1)
chr1	131932204	131932229	NUCKS1	2_peaks	113	1.96302	+	131932216	131932217	ENSMUSG00000026434	nuclear casein kinase and cyclin-dependent kinase substrate 1(Nucks1)
chr10	80792271	80792299	DOT1L	2_peaks	1750	1.95962	+	80792289	80792290	ENSMUSG00000061589	DOT1-like, histone H3 methyltransferase (S. cerevisiae)(Dot1l)
chr11	102200227	102200239	HDAC5	2_peaks	2031	1.92597	-	102200232	102200233	ENSMUSG00000008855	histone deacetylase 5(Hdac5)
chr17	65595023	65595048	VAPA	2_peaks	2784	1.92585	-	65595034	65595035	ENSMUSG00000024091	vesicle-associated membrane protein, associated protein A(Vapa)
chr4	59221133	59221158	UGCG	2_peaks	551	1.92269	+	59221146	59221147	ENSMUSG00000028381	UDP-glucose ceramide glucosyltransferase(Ugcg)
chr8	43304812	43304839	ZFP42	2_peaks	1342	1.921	-	43304820	43304821	ENSMUSG00000051176	zinc finger protein 42(Zfp42)
chr9	106483858	106483882	RRP9	2_peaks	1618	1.91032	+	106483869	106483870	ENSMUSG00000041506	RRP9, small subunit (SSU) processome component, homolog (yeast)(Rrp9)
chr16	34539905	34539929	KALRN	2_peaks	2584	1.90659	-	34539915	34539916	ENSMUSG00000061751	kalirin, RhoGEF kinase(Kalrn)
chr11	117655115	117655131	TNRC6C	2_peaks	2072	1.87251	+	117655122	117655123	ENSMUSG00000025571	trinucleotide repeat containing 6C(Tnrc6c)
chr8	122499688	122499714	PIEZO1	2_peaks	1479	1.86282	-	122499698	122499699	ENSMUSG00000014444	piezo-type mechanosensitive ion channel component 1(Piezo1)
chr4	32248927	32248949	BACH2	2_peaks	530	1.79562	+	32248937	32248938	ENSMUSG00000040270	BTB and CNC homology, basic leucine zipper transcription factor 2(Bach2)
chr5	111038940	111038957	TTC28	2_peaks	793	1.78127	+	111038946	111038947	ENSMUSG00000033209	tetratricopeptide repeat domain 28(Ttc28)
chr19	5366734	5366746	BANF1	2_peaks	2916	1.77661	-	5366738	5366739	ENSMUSG00000024844	barrier to autointegration factor 1(Banf1)
chr11	97395464	97395486	SOCS7	2_peaks	2004	1.76731	+	97395474	97395475	ENSMUSG00000038485	suppressor of cytokine signaling 7(Socs7)
chr11	102202525	102202536	HDAC5	2_peaks	2032	1.74813	-	102202529	102202530	ENSMUSG00000008855	histone deacetylase 5(Hdac5)
chr12	110571313	110571330	PPP2R5C	2_peaks	2166	1.72267	+	110571319	110571320	ENSMUSG00000017843	protein phosphatase 2, regulatory subunit B', gamma(Ppp2r5c)
chr19	37523890	37523905	EXOC6	2_peaks	2968	1.70219	+	37523896	37523897	ENSMUSG00000053799	exocyst complex component 6(Exoc6)
chr3	101056374	101056397	PTGFRN	2_peaks	483	1.69913	-	101056384	101056385	ENSMUSG00000027864	prostaglandin F2 receptor negative regulator(Ptgfrn)
chr17	65788083	65788104	PPP4R1	2_peaks	2785	1.69476	+	65788093	65788094	ENSMUSG00000061950	protein phosphatase 4, regulatory subunit 1(Ppp4r1)
chr13	98839555	98839577	TNPO1	2_peaks	2277	1.613	-	98839563	98839564	ENSMUSG00000009470	transportin 1(Tnpo1)
chr15	64048804	64048824	BRD1	2_peaks	2406	1.57691	-	64048812	64048813	ENSMUSG00000022378	bromodomain containing 1(Brd1)
chr13	17803212	17803232	CDK13	2_peaks	2188	1.57181	-	17803220	17803221	ENSMUSG00000041297	cyclin-dependent kinase 13(Cdk13)
chr1	126595938	126595953	NCKAP5	2_peaks	106	1.53919	-	126595944	126595945	ENSMUSG00000049690	NCK-associated protein 5(Nckap5)
chr5	118748676	118748717	MED13L	2_peaks	813	1.53402	+	118748686	118748687	ENSMUSG00000018076	mediator complex subunit 13-like(Med13l)
chr7	30478219	30478233	NPHS1	2_peaks	1106	1.53378	+	30478225	30478226	ENSMUSG00000006649	nephrosis 1, nephrin(Nphs1)
chr11	97550241	97550259	SRCIN1	2_peaks	2008	1.47332	-	97550249	97550250	ENSMUSG00000038453	SRC kinase signaling inhibitor 1(Srcin1)
chr8	108949739	108949757	ZFHX3	2_peaks	1417	1.46146	+	108949747	108949748	ENSMUSG00000038872	zinc finger homeobox 3(Zfhx3)
chr9	47748078	47748096	CADM1	2_peaks	1567	1.4579	+	47748086	47748087	ENSMUSG00000032076	cell adhesion molecule 1(Cadm1)
chr7	6190002	6190020	Zfp444	2_peaks	1053	1.45301	+	6190010	6190011	ENSMUSG00000044876	zinc finger protein 444(Zfp444)
chr8	116574846	116574865	CDYL2	2_peaks	1427	1.42364	-	116574854	116574855	ENSMUSG00000031758	chromodomain protein, Y chromosome-like 2(Cdyl2)
chr2	59272108	59272126	PKP4	2_peaks	264	1.41755	+	59272116	59272117	ENSMUSG00000026991	plakophilin 4(Pkp4)
chr11	93959249	93959267		2_peaks	1986	1.38046	-	93959257	93959258	ENSMUSG00000091228
chr2	103728080	103728097	NAT10	2_peaks	297	1.34822	-	103728088	103728089	ENSMUSG00000027185	N-acetyltransferase 10(Nat10)
chr2	34772616	34772639	HSPA5	2_peaks	252	1.29297	+	34772629	34772630	ENSMUSG00000026864	heat shock protein 5(Hspa5)
chr2	103730248	103730265	NAT10	2_peaks	298	1.29055	-	103730255	103730256	ENSMUSG00000027185	N-acetyltransferase 10(Nat10)
chr4	46469932	46469964	ANP32B	2_peaks	541	1.25965	+	46469951	46469952	ENSMUSG00000028333	acidic (leucine-rich) nuclear phosphoprotein 32 family, member B(Anp32b)
chr3	68588175	68588190	SCHIP1	2_peaks	437	1.14971	+	68588181	68588182	ENSMUSG00000027777	schwannomin interacting protein 1(Schip1)
chr3	68588175	68588190	Gm21949	2_peaks	435	1.14929	+	68588181	68588182	ENSMUSG00000102422	predicted gene, 21949(Gm21949)
chr11	97534454	97534469	SRCIN1	2_peaks	2007	1.14553	-	97534460	97534461	ENSMUSG00000038453	SRC kinase signaling inhibitor 1(Srcin1)
chr8	125569655	125569670	SIPA1L2	2_peaks	1501	1.14012	-	125569661	125569662	ENSMUSG00000001995	signal-induced proliferation-associated 1 like 2(Sipa1l2)
chr13	44869596	44869679		1_peak	2230	1000	+	44869643	44869644	ENSMUSG00000038518
chr17	39848228	39848739		1_peak	2751	999.508	-	39848546	39848547	ENSMUSG00000118642
chr2	5379268	5379365	CAMK1D	1_peak	189	756.899	-	5379331	5379332	ENSMUSG00000039145	calcium/calmodulin-dependent protein kinase ID(Camk1d)
chr2	73867937	73868033	atf2	1_peak	277	190.038	-	73867996	73867997	ENSMUSG00000027104	activating transcription factor 2(Atf2)
chr9	70554627	70554721	SLTM	1_peak	1597	176.763	+	70554695	70554696	ENSMUSG00000032212	SAFB-like, transcription modulator(Sltm)
chrX	87238359	87238422	IL1RAPL1	1_peak	3073	158.083	-	87238385	87238386	ENSMUSG00000052372	interleukin 1 receptor accessory protein-like 1(Il1rapl1)
chr4	43492786	43492850		1_peak	537	151.108	-	43492827	43492828	ENSMUSG00000115420
chr4	43492788	43492850	RMRP	1_peak	538	145.658	-	43492827	43492828	ENSMUSG00000088088	RNA component of mitochondrial RNAase P(Rmrp)
chr4	56870741	56870791	TEAD1	1_peak	548	126.275	-	56870770	56870771	ENSMUSG00000055296	TEA domain family member 1(Tead1)
chr12	99645589	99645668		1_peak	2148	107.33	+	99645641	99645642	ENSMUSG00000113136
chr9	118674952	118675020	ITGA9	1_peak	1647	97.4004	+	118674961	118674962	ENSMUSG00000039115	integrin alpha 9(Itga9)
chr9	78175303	78175388	rn7sk	1_peak	1602	93.8519	-	78175334	78175335	ENSMUSG00000065037	RNA, 7SK, nuclear(Rn7sk)
chr11	108112449	108112520	PRKCA	1_peak	2053	84.1384	-	108112460	108112461	ENSMUSG00000050965	protein kinase C, alpha(Prkca)
chr14	28145920	28145957	ERC2	1_peak	2315	80.6147	+	28145938	28145939	ENSMUSG00000040640	ELKS/RAB6-interacting/CAST family member 2(Erc2)
chr15	36608336	36608788	PABPC1	1_peak	2393	78.6113	-	36608484	36608485	ENSMUSG00000022283	poly(A) binding protein, cytoplasmic 1(Pabpc1)
chr11	69073497	69073561	Snord118	1_peak	1913	75.7146	+	69073530	69073531	ENSMUSG00000064899	small nucleolar RNA, C/D box 118(Snord118)
chr17	56005867	56005906	MPND	1_peak	2771	73.9584	+	56005887	56005888	ENSMUSG00000003199	MPN domain containing(Mpnd)
chr14	121755255	121755302	DOCK9	1_peak	2376	65.6856	-	121755266	121755267	ENSMUSG00000025558	dedicator of cytokinesis 9(Dock9)
chr10	105238469	105238537	TMTC2	1_peak	1785	63.3087	-	105238521	105238522	ENSMUSG00000036019	transmembrane and tetratricopeptide repeat containing 2(Tmtc2)
chr7	111076082	111076149	EIF4G2	1_peak	1214	63.1842	-	111076090	111076091	ENSMUSG00000005610	eukaryotic translation initiation factor 4, gamma 2(Eif4g2)
chr17	12694203	12694265	IGF2R	1_peak	2653	60.8357	-	12694222	12694223	ENSMUSG00000023830	insulin-like growth factor 2 receptor(Igf2r)
chr2	140376609	140376654	SEL1L2	1_peak	332	60.2851	-	140376630	140376631	ENSMUSG00000074764	sel-1 suppressor of lin-12-like 2 (C. elegans)(Sel1l2)
chr12	78350926	78351019	GPHN	1_peak	2125	58.9546	+	78350939	78350940	ENSMUSG00000047454	gephyrin(Gphn)
chr2	70781946	70782030	TLK1	1_peak	270	56.8913	-	70781992	70781993	ENSMUSG00000041997	tousled-like kinase 1(Tlk1)
chr4	132281344	132281398	TAF12	1_peak	643	56.8817	+	132281373	132281374	ENSMUSG00000028899	TATA-box binding protein associated factor 12(Taf12)
chr9	56223578	56223649	PEAK1	1_peak	1572	54.8231	-	56223605	56223606	ENSMUSG00000074305	pseudopodium-enriched atypical kinase 1(Peak1)
chr6	38533964	38534004	FMC1	1_peak	912	54.6318	+	38533983	38533984	ENSMUSG00000019689	formation of mitochondrial complex V assembly factor 1(Fmc1)
chr2	90539555	90539602	PTPRJ	1_peak	285	54.4862	-	90539584	90539585	ENSMUSG00000025314	protein tyrosine phosphatase, receptor type, J(Ptprj)
chr14	50807467	50807529	CCNB1IP1	1_peak	2334	54.0077	-	50807475	50807476	ENSMUSG00000071470	cyclin B1 interacting protein 1(Ccnb1ip1)
chr8	111194991	111195038	GLG1	1_peak	1422	51.8106	-	111195029	111195030	ENSMUSG00000003316	golgi apparatus protein 1(Glg1)
chr3	138844769	138844796	TSPAN5	1_peak	512	50.634	+	138844780	138844781	ENSMUSG00000028152	tetraspanin 5(Tspan5)
chr12	34073751	34073820	HDAC9	1_peak	2112	49.7681	-	34073762	34073763	ENSMUSG00000004698	histone deacetylase 9(Hdac9)
chr3	85799571	85799634	arfip1	1_peak	442	49.3708	-	85799604	85799605	ENSMUSG00000102805	ADP-ribosylation factor interacting protein 1(Arfip1)
chr14	50807467	50807511	rpph1	1_peak	2335	48.7092	-	50807475	50807476	ENSMUSG00000092837	ribonuclease P RNA component H1(Rpph1)
chr16	35981613	35981649		1_peak	2591	46.1896	-	35981629	35981630	ENSMUSG00000086324
chr8	85111890	85111957	Zfp791	1_peak	1389	44.1816	-	85111900	85111901	ENSMUSG00000074194	zinc finger protein 791(Zfp791)
chr1	33492077	33492121	PRIM2	1_peak	13	42.55	-	33492098	33492099	ENSMUSG00000026134	DNA primase, p58 subunit(Prim2)
chr16	52058459	52058515	CBLB	1_peak	2606	42.1158	+	52058489	52058490	ENSMUSG00000022637	Casitas B-lineage lymphoma b(Cblb)
chr4	86478550	86478634	SAXO1	1_peak	565	39.5321	-	86478572	86478573	ENSMUSG00000028492	stablizer of axonemal microtubules 1(Saxo1)
chr18	34294883	34294899	APC	1_peak	2830	37.7236	+	34294891	34294892	ENSMUSG00000005871	adenomatosis polyposis coli(Apc)
chr2	146409155	146409202	RALGAPA2	1_peak	337	37.081	-	146409173	146409174	ENSMUSG00000037110	Ral GTPase activating protein, alpha subunit 2 (catalytic)(Ralgapa2)
chr13	14087462	14087538	ARID4B	1_peak	2187	36.7585	+	14087512	14087513	ENSMUSG00000039219	AT rich interactive domain 4B (RBP1-like)(Arid4b)
chr19	18588881	18588955	OSTF1	1_peak	2955	36.2522	-	18588938	18588939	ENSMUSG00000024725	osteoclast stimulating factor 1(Ostf1)
chr5	122459492	122459516	ATP2A2	1_peak	822	35.8363	-	122459506	122459507	ENSMUSG00000029467	ATPase, Ca++ transporting, cardiac muscle, slow twitch 2(Atp2a2)
chr1	83681902	83681948		1_peak	73	35.4421	-	83681930	83681931	ENSMUSG00000100580
chr3	96414437	96414511	TERC	1_peak	482	35.2958	-	96414459	96414460	ENSMUSG00000064796	telomerase RNA component(Terc)
chr3	96414437	96414511		1_peak	481	35.2958	-	96414459	96414460	ENSMUSG00000118406
chr19	5493710	5493847	CFL1	1_peak	2918	34.7114	+	5493806	5493807	ENSMUSG00000056201	cofilin 1, non-muscle(Cfl1)
chr16	23111313	23111431	ATP5J	1_peak	2558	34.502	+	23111407	23111408	ENSMUSG00000022884	ATP synthase, H+ transporting, mitochondrial F0 complex, subunit F(Atp5j)
chr10	40258601	40258627		1_peak	1683	34.4761	+	40258623	40258624	ENSMUSG00000065870
chr10	40258601	40258627		1_peak	1682	34.4761	+	40258623	40258624	ENSMUSG00000106147
chr6	134771015	134771064	DUSP16	1_peak	1029	34.4142	-	134771045	134771046	ENSMUSG00000030203	dual specificity phosphatase 16(Dusp16)
chr2	65125219	65125265	COBLL1	1_peak	268	34.3419	-	65125237	65125238	ENSMUSG00000034903	Cobl-like 1(Cobll1)
chr13	23581928	23581970	HIST1H4D	1_peak	2203	34.2821	+	23581950	23581951	ENSMUSG00000061482	histone cluster 1, H4d(Hist1h4d)
chr5	138994709	138995056	PDGFA	1_peak	861	34.1564	-	138994881	138994882	ENSMUSG00000025856	platelet derived growth factor, alpha(Pdgfa)
chr19	5493710	5493844	SNX32	1_peak	2919	33.6714	-	5493800	5493801	ENSMUSG00000056185	sorting nexin 32(Snx32)
chr15	50723531	50723567	TRPS1	1_peak	2398	33.3511	-	50723545	50723546	ENSMUSG00000038679	trichorhinophalangeal syndrome I (human)(Trps1)
chr16	33384221	33384292	Zfp148	1_peak	2580	32.8363	+	33384257	33384258	ENSMUSG00000022811	zinc finger protein 148(Zfp148)
chr4	3835517	3835600	RPS20	1_peak	522	31.9949	-	3835545	3835546	ENSMUSG00000028234	ribosomal protein S20(Rps20)
chr16	13437320	13437417	Gm33155	1_peak	2523	31.9369	-	13437385	13437386	ENSMUSG00000087526	predicted gene, 33155(Gm33155)
chr5	102817240	102817277	arhgap24	1_peak	773	31.6526	+	102817245	102817246	ENSMUSG00000057315	Rho GTPase activating protein 24(Arhgap24)
chr6	119532432	119532474	WNT5B	1_peak	994	31.0255	-	119532458	119532459	ENSMUSG00000030170	wingless-type MMTV integration site family, member 5B(Wnt5b)
chr4	43492900	43492936	CCDC107	1_peak	539	30.8838	+	43492900	43492901	ENSMUSG00000028461	coiled-coil domain containing 107(Ccdc107)
chr13	97190546	97190633	HEXB	1_peak	2273	30.7035	-	97190622	97190623	ENSMUSG00000021665	hexosaminidase B(Hexb)
chr16	48589265	48589351	MORC1	1_peak	2605	30.448	+	48589326	48589327	ENSMUSG00000022652	microrchidia 1(Morc1)
chr7	4131925	4131954	TTYH1	1_peak	1044	29.9925	+	4131949	4131950	ENSMUSG00000030428	tweety family member 1(Ttyh1)
chr14	115997635	115997688	GPC5	1_peak	2369	29.4065	+	115997651	115997652	ENSMUSG00000022112	glypican 5(Gpc5)
chr5	67051250	67051301	LIMCH1	1_peak	753	29.3999	+	67051274	67051275	ENSMUSG00000037736	LIM and calponin homology domains 1(Limch1)
chr7	45459622	45459715	Ftl1	1_peak	1135	28.7673	-	45459687	45459688	ENSMUSG00000050708	ferritin light polypeptide 1(Ftl1)
chr10	127427906	127427945	R3HDM2	1_peak	1801	28.7579	+	127427924	127427925	ENSMUSG00000025404	R3H domain containing 2(R3hdm2)
chr13	23531381	23531447	Hist1h4h	1_peak	2197	28.6182	+	23531439	23531440	ENSMUSG00000060981	histone cluster 1, H4h(Hist1h4h)
chr7	45459622	45459715		1_peak	1136	28.0343	+	45459687	45459688	ENSMUSG00000110350
chr14	75845330	75845429	TPT1	1_peak	2355	26.6813	+	75845363	75845364	ENSMUSG00000060126	tumor protein, translationally-controlled 1(Tpt1)
chr2	5895060	5895078	SEC61A2	1_peak	190	26.5459	-	5895070	5895071	ENSMUSG00000025816	Sec61, alpha subunit 2 (S. cerevisiae)(Sec61a2)
chr18	80890569	80890586	ATP9B	1_peak	2897	26.309	-	80890576	80890577	ENSMUSG00000024566	ATPase, class II, type 9B(Atp9b)
chr3	85799572	85799616	FAM160A1	1_peak	443	26.2213	-	85799604	85799605	ENSMUSG00000051000	family with sequence similarity 160, member A1(Fam160a1)
chr7	4131925	4131954	D030047H15Rik	1_peak	1045	25.5218	-	4131946	4131947	ENSMUSG00000085886	RIKEN cDNA D030047H15 gene(D030047H15Rik)
chr11	70654357	70654635	PFN1	1_peak	1934	24.9627	-	70654539	70654540	ENSMUSG00000018293	profilin 1(Pfn1)
chr1	156044250	156044300	TOR1AIP2	1_peak	149	24.705	+	156044267	156044268	ENSMUSG00000050565	torsin A interacting protein 2(Tor1aip2)
chr11	97628698	97628835	E130012A19Rik	1_peak	2010	24.5611	-	97628740	97628741	ENSMUSG00000043439	RIKEN cDNA E130012A19 gene(E130012A19Rik)
chr16	18533292	18533335	GNB1L	1_peak	2539	24.4397	+	18533322	18533323	ENSMUSG00000000884	guanine nucleotide binding protein (G protein), beta polypeptide 1-like(Gnb1l)
chr8	110421369	110421459	HYDIN	1_peak	1418	24.1265	+	110421383	110421384	ENSMUSG00000059854	HYDIN, axonemal central pair apparatus protein(Hydin)
chr17	70157254	70157330	DLGAP1	1_peak	2793	24.0732	+	70157290	70157291	ENSMUSG00000003279	discs, large (Drosophila) homolog-associated protein 1(Dlgap1)
chr8	72319790	72320163	KLF2	1_peak	1366	23.765	+	72319944	72319945	ENSMUSG00000055148	Kruppel-like factor 2 (lung)(Klf2)
chr7	44490396	44490574	EMC10	1_peak	1125	23.3141	-	44490506	44490507	ENSMUSG00000008140	ER membrane protein complex subunit 10(Emc10)
chr11	62098781	62098824	SPECC1	1_peak	1902	23.1165	+	62098801	62098802	ENSMUSG00000042331	sperm antigen with calponin homology and coiled-coil domains 1(Specc1)
chr5	8833442	8833468	Abcb1b	1_peak	715	22.7866	+	8833454	8833455	ENSMUSG00000028970	ATP-binding cassette, sub-family B (MDR/TAP), member 1B(Abcb1b)
chr2	92276091	92276113	PHF21A	1_peak	291	22.5229	+	92276101	92276102	ENSMUSG00000058318	PHD finger protein 21A(Phf21a)
chr11	106066806	106066841	taco1	1_peak	2043	22.167	+	106066825	106066826	ENSMUSG00000001983	translational activator of mitochondrially encoded cytochrome c oxidase I(Taco1)
chr12	99420504	99420548	FOXN3	1_peak	2147	22.1171	-	99420524	99420525	ENSMUSG00000033713	forkhead box N3(Foxn3)
chr10	116535138	116535263		1_peak	1790	21.3863	+	116535165	116535166	ENSMUSG00000052291
chr18	61700443	61700756	PCYOX1L	1_peak	2876	21.1391	-	61700671	61700672	ENSMUSG00000024579	prenylcysteine oxidase 1 like(Pcyox1l)
chr13	23300155	23300198	4930557F10Rik	1_peak	2195	21.0479	-	23300185	23300186	ENSMUSG00000085488	RIKEN cDNA 4930557F10 gene(4930557F10Rik)
chr4	132310261	132310356	Snhg12	1_peak	644	20.2439	+	132310343	132310344	ENSMUSG00000086290	small nucleolar RNA host gene 12(Snhg12)
chr10	12922571	12922617	B230208H11Rik	1_peak	1671	20.141	-	12922591	12922592	ENSMUSG00000097378	RIKEN cDNA B230208H11 gene(B230208H11Rik)
chr11	108496771	108496832	CEP112	1_peak	2054	20.031	+	108496789	108496790	ENSMUSG00000020728	centrosomal protein 112(Cep112)
chr18	71485142	71485159	DCC	1_peak	2884	19.9472	-	71485150	71485151	ENSMUSG00000060534	deleted in colorectal carcinoma(Dcc)
chr4	129363200	129363246	ZBTB8A	1_peak	634	19.82	-	129363228	129363229	ENSMUSG00000028807	zinc finger and BTB domain containing 8a(Zbtb8a)
chr17	45567925	45568012	HSP90AB1	1_peak	2753	19.5025	-	45567933	45567934	ENSMUSG00000023944	heat shock protein 90 alpha (cytosolic), class B member 1(Hsp90ab1)
chr2	148875266	148875395	CST3	1_peak	339	19.3042	-	148875320	148875321	ENSMUSG00000027447	cystatin C(Cst3)
chr19	5173201	5173228	PACS1	1_peak	2914	19.2429	-	5173220	5173221	ENSMUSG00000024855	phosphofurin acidic cluster sorting protein 1(Pacs1)
chr10	32816608	32816676	NKAIN2	1_peak	1679	19.1981	-	32816611	32816612	ENSMUSG00000069670	Na+/K+ transporting ATPase interacting 2(Nkain2)
chr19	9982751	9982891	FTH1	1_peak	2946	18.9097	+	9982856	9982857	ENSMUSG00000024661	ferritin heavy polypeptide 1(Fth1)
chr19	45994562	45994604	9130011E15Rik	1_peak	2982	18.7588	-	45994579	45994580	ENSMUSG00000039901	RIKEN cDNA 9130011E15 gene(9130011E15Rik)
chr18	53947643	53947659	csnk1g3	1_peak	2868	18.7553	+	53947650	53947651	ENSMUSG00000073563	casein kinase 1, gamma 3(Csnk1g3)
chr4	107912109	107912137	cpt2	1_peak	579	18.7521	-	107912117	107912118	ENSMUSG00000028607	carnitine palmitoyltransferase 2(Cpt2)
chr3	95659228	95659421	MCL1	1_peak	474	18.7052	+	95659302	95659303	ENSMUSG00000038612	myeloid cell leukemia sequence 1(Mcl1)
chr15	100804016	100804077	SLC4A8	1_peak	2489	18.4649	+	100804040	100804041	ENSMUSG00000023032	solute carrier family 4 (anion exchanger), member 8(Slc4a8)
chr8	120672752	120672855	Cox4I1	1_peak	1470	18.3955	+	120672809	120672810	ENSMUSG00000031818	cytochrome c oxidase subunit IV isoform 1(Cox4i1)
chr19	8888544	8888676	LBHD1	1_peak	2942	18.2132	+	8888563	8888564	ENSMUSG00000096740	LBH domain containing 1(Lbhd1)
chr7	140954893	140954995		1_peak	1276	18.0365	-	140954945	140954946	ENSMUSG00000110104
chr19	7217398	7217514	COX8A	1_peak	2933	17.9654	-	7217462	7217463	ENSMUSG00000035885	cytochrome c oxidase subunit VIIIa(Cox8a)
chr19	4378828	4378876	KDM2A	1_peak	2903	17.9242	-	4378856	4378857	ENSMUSG00000054611	lysine (K)-specific demethylase 2A(Kdm2a)
chr11	57299645	57299658	GRIA1	1_peak	1892	17.6734	+	57299650	57299651	ENSMUSG00000020524	glutamate receptor, ionotropic, AMPA1 (alpha 1)(Gria1)
chr19	48796969	48796985	SORCS3	1_peak	2996	17.3857	+	48796975	48796976	ENSMUSG00000063434	sortilin-related VPS10 domain containing receptor 3(Sorcs3)
chr7	140954893	140954995	IFITM2	1_peak	1277	17.3695	-	140954945	140954946	ENSMUSG00000060591	interferon induced transmembrane protein 2(Ifitm2)
chr6	125164893	125164989	GAPDH	1_peak	1018	17.3127	-	125164945	125164946	ENSMUSG00000057666	glyceraldehyde-3-phosphate dehydrogenase(Gapdh)
chr14	99298893	99299138	KLF5	1_peak	2360	17.3124	+	99298999	99299000	ENSMUSG00000005148	Kruppel-like factor 5(Klf5)
chr13	23621779	23621840	HIST1H1E	1_peak	2204	17.3089	-	23621809	23621810	ENSMUSG00000051627	histone cluster 1, H1e(Hist1h1e)
chr7	118118900	118119150	ARL6IP1	1_peak	1223	17.1905	-	118119036	118119037	ENSMUSG00000030654	ADP-ribosylation factor-like 6 interacting protein 1(Arl6ip1)
chr13	23535804	23535908	hist1h3g	1_peak	2198	17.1174	+	23535884	23535885	ENSMUSG00000099517	histone cluster 1, H3g(Hist1h3g)
chr6	61899636	61899651	CCSER1	1_peak	927	17.0158	+	61899642	61899643	ENSMUSG00000039578	coiled-coil serine rich 1(Ccser1)
chrX	42068461	42068759	XIAP	1_peak	3035	16.8797	+	42068742	42068743	ENSMUSG00000025860	X-linked inhibitor of apoptosis(Xiap)
chr9	44334738	44334871	H2AFX	1_peak	1558	16.8368	+	44334796	44334797	ENSMUSG00000049932	H2A histone family, member X(H2afx)
chr17	33951999	33952130	RPS18	1_peak	2726	16.8146	-	33952089	33952090	ENSMUSG00000008668	ribosomal protein S18(Rps18)
chr5	53998709	53998726	STIM2	1_peak	742	16.4349	+	53998717	53998718	ENSMUSG00000039156	stromal interaction molecule 2(Stim2)
chr16	90220772	90220991	SOD1	1_peak	2621	16.3822	+	90220835	90220836	ENSMUSG00000022982	superoxide dismutase 1, soluble(Sod1)
chr11	97187546	97187682	KPNB1	1_peak	2001	16.3653	-	97187616	97187617	ENSMUSG00000001440	karyopherin (importin) beta 1(Kpnb1)
chr3	96270136	96270190		1_peak	480	16.3604	+	96270161	96270162	ENSMUSG00000050936
chr12	80661685	80661717	SLC39A9	1_peak	2128	16.134	+	80661701	80661702	ENSMUSG00000048833	solute carrier family 39 (zinc transporter), member 9(Slc39a9)
chr10	88429520	88429537	GNPTAB	1_peak	1772	16.0956	+	88429528	88429529	ENSMUSG00000035311	N-acetylglucosamine-1-phosphate transferase, alpha and beta subunits(Gnptab)
chr11	68385755	68385858	NTN1	1_peak	1912	16.0214	-	68385791	68385792	ENSMUSG00000020902	netrin 1(Ntn1)
chr3	95930095	95930115		1_peak	476	15.8608	+	95930102	95930103	ENSMUSG00000015749
chr15	102470727	102470804	PCBP2	1_peak	2491	15.5947	+	102470785	102470786	ENSMUSG00000056851	poly(rC) binding protein 2(Pcbp2)
chr13	23698142	23698232	hist1h4c	1_peak	2205	15.473	-	23698160	23698161	ENSMUSG00000060678	histone cluster 1, H4c(Hist1h4c)
chr6	47781680	47781700	rny3	1_peak	919	15.3847	+	47781695	47781696	ENSMUSG00000064945	RNA, Y3 small cytoplasmic (associated with Ro protein)(Rny3)
chr6	88503824	88503976	SEC61A1	1_peak	960	15.3423	-	88503896	88503897	ENSMUSG00000030082	Sec61 alpha 1 subunit (S. cerevisiae)(Sec61a1)
chr16	60519161	60519194	epha6	1_peak	2611	15.2997	-	60519177	60519178	ENSMUSG00000055540	Eph receptor A6(Epha6)
chr4	133545805	133545918	NUDC	1_peak	651	14.9199	-	133545878	133545879	ENSMUSG00000028851	nudC nuclear distribution protein(Nudc)
chr5	121205022	121205179	RPL6	1_peak	816	14.8252	+	121205124	121205125	ENSMUSG00000029614	ribosomal protein L6(Rpl6)
chr18	67610414	67610430	SPIRE1	1_peak	2880	14.6192	-	67610422	67610423	ENSMUSG00000024533	spire homolog 1 (Drosophila)(Spire1)
chr14	32347852	32347943	OGDHL	1_peak	2319	14.6121	+	32347886	32347887	ENSMUSG00000021913	oxoglutarate dehydrogenase-like(Ogdhl)
chr7	24922325	24922389	arhgef1	1_peak	1074	14.5979	+	24922381	24922382	ENSMUSG00000040940	Rho guanine nucleotide exchange factor (GEF) 1(Arhgef1)
chr10	24893980	24894079	MED23	1_peak	1676	14.5069	+	24894046	24894047	ENSMUSG00000019984	mediator complex subunit 23(Med23)
chr9	115310059	115310240	STT3B	1_peak	1646	14.4753	-	115310121	115310122	ENSMUSG00000032437	STT3, subunit of the oligosaccharyltransferase complex, homolog B (S. cerevisiae)(Stt3b)
chr3	123289825	123289841	SEC24D	1_peak	504	14.4149	+	123289832	123289833	ENSMUSG00000039234	Sec24 related gene family, member D (S. cerevisiae)(Sec24d)
chr4	136946079	136946091	EPHA8	1_peak	661	14.3058	-	136946083	136946084	ENSMUSG00000028661	Eph receptor A8(Epha8)
chr7	109520133	109520224	RPL27A	1_peak	1205	14.2604	+	109520209	109520210	ENSMUSG00000046364	ribosomal protein L27A(Rpl27a)
chr13	23561910	23562008	HIST1H3E	1_peak	2202	13.9638	-	23561946	23561947	ENSMUSG00000069273	histone cluster 1, H3e(Hist1h3e)
chr6	8425695	8425711	Umad1	1_peak	893	13.9257	+	8425702	8425703	ENSMUSG00000107705	UMAP1-MVP12 associated (UMA) domain containing 1(Umad1)
chr17	56091999	56092040		1_peak	2772	13.8815	+	56092015	56092016	ENSMUSG00000002833
chr5	110303575	110303668	POLE	1_peak	784	13.863	+	110303659	110303660	ENSMUSG00000007080	polymerase (DNA directed), epsilon(Pole)
chr18	34219588	34219596	Gm10548	1_peak	2829	13.8114	-	34219591	34219592	ENSMUSG00000073607	ribosomal protein L29 pseudogene(Gm10548)
chr6	51469678	51469876	HNRNPA2B1	1_peak	923	13.7949	-	51469786	51469787	ENSMUSG00000004980	heterogeneous nuclear ribonucleoprotein A2/B1(Hnrnpa2b1)
chr1	98092339	98092361	PAM	1_peak	91	13.7815	-	98092349	98092350	ENSMUSG00000026335	peptidylglycine alpha-amidating monooxygenase(Pam)
chr9	72532738	72532937	RFX7	1_peak	1598	13.7645	+	72532878	72532879	ENSMUSG00000037674	regulatory factor X, 7(Rfx7)
chr7	28350730	28350852	RPS16	1_peak	1092	13.7524	+	28350804	28350805	ENSMUSG00000037563	ribosomal protein S16(Rps16)
chr17	25723656	25723672	CHTF18	1_peak	2675	13.6213	-	25723663	25723664	ENSMUSG00000019214	CTF18, chromosome transmission fidelity factor 18(Chtf18)
chr15	72907137	72907162	TRAPPC9	1_peak	2407	13.5863	-	72907145	72907146	ENSMUSG00000047921	trafficking protein particle complex 9(Trappc9)
chr7	35427296	35427317	CEP89	1_peak	1117	13.5041	+	35427303	35427304	ENSMUSG00000023072	centrosomal protein 89(Cep89)
chr15	84208454	84208524	SAMM50	1_peak	2446	13.3938	+	84208482	84208483	ENSMUSG00000022437	SAMM50 sorting and assembly machinery component(Samm50)
chr11	70982722	70982979	C1QBP	1_peak	1935	13.32	-	70982797	70982798	ENSMUSG00000018446	complement component 1, q subcomponent binding protein(C1qbp)
chr19	50368218	50368235	SORCS1	1_peak	2997	13.2836	-	50368224	50368225	ENSMUSG00000043531	sortilin-related VPS10 domain containing receptor 1(Sorcs1)
chr4	46622759	46622786	TBC1D2	1_peak	542	13.2573	-	46622769	46622770	ENSMUSG00000039813	TBC1 domain family, member 2(Tbc1d2)
chr7	45123051	45123103	RPS11	1_peak	1129	13.1331	-	45123063	45123064	ENSMUSG00000003429	ribosomal protein S11(Rps11)
chr13	23745098	23745263	Hist1h3c	1_peak	2207	13.0245	-	23745107	23745108	ENSMUSG00000069310	histone cluster 1, H3c(Hist1h3c)
chr8	38299993	38300009	SGCZ	1_peak	1340	12.9495	-	38300000	38300001	ENSMUSG00000039539	sarcoglycan zeta(Sgcz)
chr18	64460206	64460254	FECH	1_peak	2877	12.9474	-	64460226	64460227	ENSMUSG00000024588	ferrochelatase(Fech)
chr6	88503824	88503976		1_peak	961	12.9135	+	88503896	88503897	ENSMUSG00000107659
chr19	7020846	7020963	STIP1	1_peak	2931	12.9116	-	7020863	7020864	ENSMUSG00000024966	stress-induced phosphoprotein 1(Stip1)
chr10	75937307	75937435	CHCHD10	1_peak	1716	12.8479	+	75937344	75937345	ENSMUSG00000049422	coiled-coil-helix-coiled-coil-helix domain containing 10(Chchd10)
chr14	8153441	8153456	PXK	1_peak	2292	12.7606	+	8153447	8153448	ENSMUSG00000033885	PX domain containing serine/threonine kinase(Pxk)
chr10	75936238	75936402	MMP11	1_peak	1715	12.5744	-	75936296	75936297	ENSMUSG00000000901	matrix metallopeptidase 11(Mmp11)
chr9	66502349	66502395	HERC1	1_peak	1594	12.5367	+	66502362	66502363	ENSMUSG00000038664	HECT and RLD domain containing E3 ubiquitin protein ligase family member 1(Herc1)
chr7	19633281	19633366		1_peak	1068	12.5062	-	19633321	19633322	ENSMUSG00000002981
chr2	156018145	156018257	ERGIC3	1_peak	350	12.4228	+	156018221	156018222	ENSMUSG00000005881	ERGIC and golgi 3(Ergic3)
chr17	84194112	84194128	THADA	1_peak	2805	12.2571	-	84194119	84194120	ENSMUSG00000024251	thyroid adenoma associated(Thada)
chr13	23739443	23739501	HIST1H1C	1_peak	2206	12.2311	+	23739479	23739480	ENSMUSG00000036181	histone cluster 1, H1c(Hist1h1c)
chr7	108934418	108934592	EIF3F	1_peak	1204	12.1253	+	108934509	108934510	ENSMUSG00000031029	eukaryotic translation initiation factor 3, subunit F(Eif3f)
chr13	23760796	23760841	Hist1h4a	1_peak	2208	12.0804	-	23760810	23760811	ENSMUSG00000060093	histone cluster 1, H4a(Hist1h4a)
chr14	34310822	34310969	GLUD1	1_peak	2320	12.0725	+	34310872	34310873	ENSMUSG00000021794	glutamate dehydrogenase 1(Glud1)
chrX	74103060	74103076	MECP2	1_peak	3062	12.0638	-	74103067	74103068	ENSMUSG00000031393	methyl CpG binding protein 2(Mecp2)
chr13	53189799	53189827	ROR2	1_peak	2236	12.0428	-	53189802	53189803	ENSMUSG00000021464	receptor tyrosine kinase-like orphan receptor 2(Ror2)
chr18	56708002	56708152	LMNB1	1_peak	2870	11.9172	+	56708104	56708105	ENSMUSG00000024590	lamin B1(Lmnb1)
chr10	23785353	23785434	RPS12	1_peak	1675	11.9123	-	23785402	23785403	ENSMUSG00000061983	ribosomal protein S12(Rps12)
chr3	83940024	83940039	D930015E06Rik	1_peak	439	11.8122	-	83940030	83940031	ENSMUSG00000033767	RIKEN cDNA D930015E06 gene(D930015E06Rik)
chr7	45123051	45123103		1_peak	1128	11.7253	+	45123063	45123064	ENSMUSG00000110279
chr6	128799448	128799543	Klrb1b	1_peak	1025	11.7221	-	128799530	128799531	ENSMUSG00000107872	killer cell lectin-like receptor subfamily B member 1B(Klrb1b)
chr3	69085149	69085211	KPNA4	1_peak	438	11.7028	-	69085163	69085164	ENSMUSG00000027782	karyopherin (importin) alpha 4(Kpna4)
chrX	20668449	20668526	UBA1	1_peak	3021	11.6497	+	20668477	20668478	ENSMUSG00000001924	ubiquitin-like modifier activating enzyme 1(Uba1)
chr2	27401953	27401998	VAV2	1_peak	215	11.6419	-	27401974	27401975	ENSMUSG00000009621	vav 2 oncogene(Vav2)
chr7	90753141	90753158	DLG2	1_peak	1178	11.6179	+	90753147	90753148	ENSMUSG00000052572	discs, large homolog 2 (Drosophila)(Dlg2)
chr17	45589414	45589533	SLC29A1	1_peak	2754	11.6049	-	45589492	45589493	ENSMUSG00000023942	solute carrier family 29 (nucleoside transporters), member 1(Slc29a1)
chr5	129127997	129128097	ADGRD1	1_peak	838	11.5915	+	129128013	129128014	ENSMUSG00000044017	adhesion G protein-coupled receptor D1(Adgrd1)
chr7	12926604	12926686	RPS5	1_peak	1058	11.5733	+	12926659	12926660	ENSMUSG00000012848	ribosomal protein S5(Rps5)
chr3	55305363	55305396	DCLK1	1_peak	429	11.5415	+	55305376	55305377	ENSMUSG00000027797	doublecortin-like kinase 1(Dclk1)
chr6	56832095	56832216	FKBP9	1_peak	926	11.461	+	56832176	56832177	ENSMUSG00000029781	FK506 binding protein 9(Fkbp9)
chr5	115612584	115612601	Gcn1l1	1_peak	808	11.4188	+	115612591	115612592	ENSMUSG00000041638	GCN1 general control of amino-acid synthesis 1-like 1 (yeast)(Gcn1l1)
chr9	27029398	27029473	VPS26B	1_peak	1529	11.4169	-	27029404	27029405	ENSMUSG00000031988	VPS26 retromer complex component B(Vps26b)
chr10	61432999	61433215	EIF4EBP2	1_peak	1701	11.3809	-	61433021	61433022	ENSMUSG00000020091	eukaryotic translation initiation factor 4E binding protein 2(Eif4ebp2)
chr5	143634681	143634697	CYTH3	1_peak	879	11.3807	+	143634688	143634689	ENSMUSG00000018001	cytohesin 3(Cyth3)
chr14	47310579	47310736	MAPK1IP1L	1_peak	2328	11.333	+	47310649	47310650	ENSMUSG00000021840	mitogen-activated protein kinase 1 interacting protein 1-like(Mapk1ip1l)
chr7	3704317	3704389	RPS9	1_peak	1043	11.3186	+	3704354	3704355	ENSMUSG00000006333	ribosomal protein S9(Rps9)
chr11	102290629	102290733	ATXN7L3	1_peak	2033	11.2714	-	102290646	102290647	ENSMUSG00000059995	ataxin 7-like 3(Atxn7l3)
chr4	41093794	41094000	AQP3	1_peak	536	11.249	-	41093994	41093995	ENSMUSG00000028435	aquaporin 3(Aqp3)
chr8	48137489	48137505	DCTD	1_peak	1348	11.2316	+	48137496	48137497	ENSMUSG00000031562	dCMP deaminase(Dctd)
chr11	75765348	75765541	YWHAE	1_peak	1944	11.1934	+	75765410	75765411	ENSMUSG00000020849	tyrosine 3-monooxygenase/tryptophan 5-monooxygenase activation protein, epsilon polypeptide(Ywhae)
chr2	113672905	113672983	FMN1	1_peak	304	11.1795	+	113672959	113672960	ENSMUSG00000044042	formin 1(Fmn1)
chr15	81186610	81186627	MKL1	1_peak	2434	11.1793	-	81186617	81186618	ENSMUSG00000042292	MKL (megakaryoblastic leukemia)/myocardin-like 1(Mkl1)
chr8	116919893	116919909	CMC2	1_peak	1429	10.9729	-	116919900	116919901	ENSMUSG00000014633	COX assembly mitochondrial protein 2(Cmc2)
chr15	34082732	34082980	MTDH	1_peak	2391	10.9469	+	34082916	34082917	ENSMUSG00000022255	metadherin(Mtdh)
chr17	72398461	72398478	ALK	1_peak	2798	10.9064	-	72398468	72398469	ENSMUSG00000055471	anaplastic lymphoma kinase(Alk)
chr3	37481553	37481668	SPATA5	1_peak	423	10.9033	+	37481650	37481651	ENSMUSG00000027722	spermatogenesis associated 5(Spata5)
chr18	68204312	68204341	LDLRAD4	1_peak	2882	10.7827	+	68204315	68204316	ENSMUSG00000024544	low density lipoprotein receptor class A domain containing 4(Ldlrad4)
chr19	17710789	17710859	PCSK5	1_peak	2954	10.7512	-	17710828	17710829	ENSMUSG00000024713	proprotein convertase subtilisin/kexin type 5(Pcsk5)
chr10	75859374	75859445	MIF	1_peak	1713	10.6249	-	75859388	75859389	ENSMUSG00000033307	macrophage migration inhibitory factor(Mif)
chr15	37007128	37007254	Zfp706	1_peak	2394	10.5073	-	37007212	37007213	ENSMUSG00000062397	zinc finger protein 706(Zfp706)
chr3	24105476	24105492	NAALADL2	1_peak	414	10.4941	-	24105482	24105483	ENSMUSG00000102758	N-acetylated alpha-linked acidic dipeptidase-like 2(Naaladl2)
chr6	95531708	95531725	SUCLG2	1_peak	981	10.486	-	95531714	95531715	ENSMUSG00000061838	succinate-Coenzyme A ligase, GDP-forming, beta subunit(Suclg2)
chr13	42906878	42906913	PHACTR1	1_peak	2228	10.4852	+	42906892	42906893	ENSMUSG00000054728	phosphatase and actin regulator 1(Phactr1)
chr10	128911492	128911631	CD63	1_peak	1816	10.4782	+	128911597	128911598	ENSMUSG00000025351	CD63 antigen(Cd63)
chr13	58401490	58401694	HNRNPK	1_peak	2247	10.4678	-	58401554	58401555	ENSMUSG00000021546	heterogeneous nuclear ribonucleoprotein K(Hnrnpk)
chr18	75000836	75000946	RPL17	1_peak	2885	10.445	+	75000906	75000907	ENSMUSG00000062328	ribosomal protein L17(Rpl17)
chr11	17221420	17221448	WDR92	1_peak	1834	10.4396	+	17221438	17221439	ENSMUSG00000078970	WD repeat domain 92(Wdr92)
chr6	72757862	72757930	TCF7L1	1_peak	935	10.3734	-	72757897	72757898	ENSMUSG00000055799	transcription factor 7 like 1 (T cell specific, HMG box)(Tcf7l1)
chr17	74591899	74592102	BIRC6	1_peak	2800	10.3452	+	74591979	74591980	ENSMUSG00000024073	baculoviral IAP repeat-containing 6(Birc6)
chr11	96005634	96005730	IGF2BP1	1_peak	1993	10.3398	-	96005699	96005700	ENSMUSG00000013415	insulin-like growth factor 2 mRNA binding protein 1(Igf2bp1)
chr15	74958722	74958829	LY6E	1_peak	2409	10.2571	+	74958737	74958738	ENSMUSG00000022587	lymphocyte antigen 6 complex, locus E(Ly6e)
chr11	77341888	77341904	SSH2	1_peak	1950	10.1999	+	77341895	77341896	ENSMUSG00000037926	slingshot homolog 2 (Drosophila)(Ssh2)
chrX	73820317	73820362	PDZD4	1_peak	3060	10.166	-	73820339	73820340	ENSMUSG00000002006	PDZ domain containing 4(Pdzd4)
chr6	72957502	72957577	TMSB10	1_peak	942	10.1546	-	72957545	72957546	ENSMUSG00000079523	thymosin, beta 10(Tmsb10)
chr11	69916956	69917070	EIF5A	1_peak	1927	10.1365	-	69916966	69916967	ENSMUSG00000078812	eukaryotic translation initiation factor 5A(Eif5a)
chr12	17284288	17284372	PDIA6	1_peak	2107	10.1069	+	17284334	17284335	ENSMUSG00000020571	protein disulfide isomerase associated 6(Pdia6)
chr17	74591899	74592102		1_peak	2801	10.1038	-	74591979	74591980	ENSMUSG00000097546
chrX	73689643	73689683	BCAP31	1_peak	3058	10.0454	-	73689651	73689652	ENSMUSG00000002015	B cell receptor associated protein 31(Bcap31)
chr13	22036271	22036299	Hist1h2bk	1_peak	2194	10.0249	+	22036289	22036290	ENSMUSG00000062727	histone cluster 1, H2bk(Hist1h2bk)
chr5	100495714	100495855	LIN54	1_peak	771	9.98773	-	100495784	100495785	ENSMUSG00000035310	lin-54 homolog (C. elegans)(Lin54)
chr1	172066334	172066410	NCSTN	1_peak	172	9.97859	-	172066343	172066344	ENSMUSG00000003458	nicastrin(Ncstn)
chr13	55322200	55322261	PRELID1	1_peak	2240	9.91219	+	55322242	55322243	ENSMUSG00000021486	PRELI domain containing 1(Prelid1)
chr19	11802532	11802548	STX3	1_peak	2953	9.78203	-	11802538	11802539	ENSMUSG00000041488	syntaxin 3(Stx3)
chr10	81182220	81182355	EEF2	1_peak	1755	9.76831	+	81182274	81182275	ENSMUSG00000034994	eukaryotic translation elongation factor 2(Eef2)
chr19	57889875	57889892	ATRNL1	1_peak	3005	9.76463	+	57889883	57889884	ENSMUSG00000054843	attractin like 1(Atrnl1)
chrX	102004615	102004635	NHSL2	1_peak	3083	9.75919	+	102004624	102004625	ENSMUSG00000079481	NHS-like 2(Nhsl2)
chr3	146770658	146770673	PRKACB	1_peak	517	9.70754	-	146770665	146770666	ENSMUSG00000005034	protein kinase, cAMP dependent, catalytic, beta(Prkacb)
chr8	124402114	124402142	PGBD5	1_peak	1497	9.66752	-	124402130	124402131	ENSMUSG00000050751	piggyBac transposable element derived 5(Pgbd5)
chr4	152332388	152332464	RPL22	1_peak	704	9.63216	+	152332406	152332407	ENSMUSG00000028936	ribosomal protein L22(Rpl22)
chr1	38129264	38129354	REV1	1_peak	27	9.62776	-	38129308	38129309	ENSMUSG00000026082	REV1, DNA directed polymerase(Rev1)
chr11	46266297	46266342	cyfip2	1_peak	1857	9.61318	-	46266317	46266318	ENSMUSG00000020340	cytoplasmic FMR1 interacting protein 2(Cyfip2)
chr17	35243126	35243259	DDX39B	1_peak	2735	9.57999	+	35243173	35243174	ENSMUSG00000019432	DEAD (Asp-Glu-Ala-Asp) box polypeptide 39B(Ddx39b)
chr5	19783685	19783702	MAGI2	1_peak	716	9.54441	+	19783691	19783692	ENSMUSG00000040003	membrane associated guanylate kinase, WW and PDZ domain containing 2(Magi2)
chr4	48279384	48279527	ERP44	1_peak	543	9.54264	-	48279441	48279442	ENSMUSG00000028343	endoplasmic reticulum protein 44(Erp44)
chr9	20652790	20652871	PIN1	1_peak	1515	9.49758	+	20652839	20652840	ENSMUSG00000032171	protein (peptidyl-prolyl cis/trans isomerase) NIMA-interacting 1(Pin1)
chr8	64964197	64964327	TMEM192	1_peak	1357	9.48905	+	64964255	64964256	ENSMUSG00000025521	transmembrane protein 192(Tmem192)
chr1	58466544	58466613	NIF3L1	1_peak	37	9.44478	+	58466588	58466589	ENSMUSG00000026036	Ngg1 interacting factor 3-like 1 (S. pombe)(Nif3l1)
chr6	85336957	85337050	rab11fip5	1_peak	949	9.44433	-	85337007	85337008	ENSMUSG00000051343	RAB11 family interacting protein 5 (class I)(Rab11fip5)
chr2	144197647	144197693	Gm5535	1_peak	335	9.42907	-	144197667	144197668	ENSMUSG00000074758	predicted gene 5535(Gm5535)
chr9	55908790	55908847	SCAPER	1_peak	1571	9.35487	-	55908811	55908812	ENSMUSG00000034007	S phase cyclin A-associated protein in the ER(Scaper)
chr4	133847291	133847365	RPS6KA1	1_peak	654	9.35292	-	133847333	133847334	ENSMUSG00000003644	ribosomal protein S6 kinase polypeptide 1(Rps6ka1)
chr7	16782118	16782238	slc1a5	1_peak	1065	9.30249	+	16782188	16782189	ENSMUSG00000001918	solute carrier family 1 (neutral amino acid transporter), member 5(Slc1a5)
chrX	8144427	8144573	RBM3	1_peak	3011	9.29353	-	8144468	8144469	ENSMUSG00000031167	RNA binding motif protein 3(Rbm3)
chr8	94823001	94823110	CIAPIN1	1_peak	1403	9.273	-	94823049	94823050	ENSMUSG00000031781	cytokine induced apoptosis inhibitor 1(Ciapin1)
chr9	103365353	103365535	CDV3	1_peak	1613	9.27091	-	103365429	103365430	ENSMUSG00000032803	carnitine deficiency-associated gene expressed in ventricle 3(Cdv3)
chr4	104721792	104721852	DAB1	1_peak	570	9.26909	+	104721832	104721833	ENSMUSG00000028519	disabled 1(Dab1)
chr1	58466544	58466613	ORC2	1_peak	38	9.18696	-	58466588	58466589	ENSMUSG00000026037	origin recognition complex, subunit 2(Orc2)
chr5	143419515	143419623	KDELR2	1_peak	878	9.18412	+	143419564	143419565	ENSMUSG00000079111	KDEL (Lys-Asp-Glu-Leu) endoplasmic reticulum protein retention receptor 2(Kdelr2)
chr15	77840681	77840713	MYH9	1_peak	2420	9.17986	-	77840687	77840688	ENSMUSG00000022443	myosin, heavy polypeptide 9, non-muscle(Myh9)
chr6	128360387	128360491	RHNO1	1_peak	1024	9.15545	-	128360430	128360431	ENSMUSG00000048668	RAD9-HUS1-RAD1 interacting nuclear orphan 1(Rhno1)
chr6	124917560	124917674	A230083G16Rik	1_peak	1014	9.11249	+	124917641	124917642	ENSMUSG00000055818	RIKEN cDNA A230083G16 gene(A230083G16Rik)
chr9	78368055	78368132	Dppa5a	1_peak	1603	9.10651	-	78368096	78368097	ENSMUSG00000060461	developmental pluripotency associated 5A(Dppa5a)
chrX	151047104	151047204	FGD1	1_peak	3116	9.09766	+	151047170	151047171	ENSMUSG00000025265	FYVE, RhoGEF and PH domain containing 1(Fgd1)
chr3	93401630	93401647		1_peak	473	9.03399	-	93401636	93401637	ENSMUSG00000102476
chr6	8425695	8425711	Umad1	1_peak	892	9.03124	+	8425702	8425703	ENSMUSG00000089862	UMAP1-MVP12 associated (UMA) domain containing 1(Umad1)
chr17	13501104	13501118		1_peak	2656	8.96219	-	13501110	13501111	ENSMUSG00000117063
chr1	16103513	16103602	RPL7	1_peak	6	8.93288	-	16103555	16103556	ENSMUSG00000043716	ribosomal protein L7(Rpl7)
chr1	194987141	194987167	A330023F24Rik	1_peak	188	8.91865	+	194987152	194987153	ENSMUSG00000096929	RIKEN cDNA A330023F24 gene(A330023F24Rik)
chr11	33754791	33754823	KCNIP1	1_peak	1853	8.87396	-	33754793	33754794	ENSMUSG00000053519	Kv channel-interacting protein 1(Kcnip1)
chr18	61398597	61398678	PPARGC1B	1_peak	2875	8.86755	-	61398635	61398636	ENSMUSG00000033871	peroxisome proliferative activated receptor, gamma, coactivator 1 beta(Ppargc1b)
chr9	37489636	37489755	MSANTD2	1_peak	1546	8.72407	+	37489741	37489742	ENSMUSG00000042138	Myb/SANT-like DNA-binding domain containing 2(Msantd2)
chr2	41772758	41772836	LRP1B	1_peak	260	8.7171	-	41772798	41772799	ENSMUSG00000049252	low density lipoprotein-related protein 1B (deleted in tumors)(Lrp1b)
chr7	120777408	120777424	VWA3A	1_peak	1225	8.70933	+	120777415	120777416	ENSMUSG00000030889	von Willebrand factor A domain containing 3A(Vwa3a)
chr9	110387374	110387619	PTPN23	1_peak	1630	8.6892	-	110387388	110387389	ENSMUSG00000036057	protein tyrosine phosphatase, non-receptor type 23(Ptpn23)
chr19	10196719	10196849	FADS1	1_peak	2948	8.6821	+	10196774	10196775	ENSMUSG00000010663	fatty acid desaturase 1(Fads1)
chrX	52613679	52613861	GPC3	1_peak	3042	8.62113	-	52613705	52613706	ENSMUSG00000055653	glypican 3(Gpc3)
chrX	75100900	75100984	DKC1	1_peak	3068	8.5943	+	75100945	75100946	ENSMUSG00000031403	dyskeratosis congenita 1, dyskerin(Dkc1)
chr13	23317500	23317539	4930586N03Rik	1_peak	2196	8.59137	+	23317517	23317518	ENSMUSG00000087097	RIKEN cDNA 4930586N03 gene(4930586N03Rik)
chr9	108340255	108340324	GPX1	1_peak	1627	8.56961	+	108340301	108340302	ENSMUSG00000063856	glutathione peroxidase 1(Gpx1)
chr1	165809644	165809734	CD247	1_peak	163	8.55234	+	165809674	165809675	ENSMUSG00000005763	CD247 antigen(Cd247)
chr17	84194112	84194128		1_peak	2804	8.5317	+	84194119	84194120	ENSMUSG00000117393
chr1	159608708	159608773	TNR	1_peak	150	8.52599	+	159608743	159608744	ENSMUSG00000015829	tenascin R(Tnr)
chrX	52613679	52613861	A630012P03Rik	1_peak	3043	8.49039	+	52613705	52613706	ENSMUSG00000055110	RIKEN cDNA A630012P03 gene(A630012P03Rik)
chr12	53306480	53306496	NPAS3	1_peak	2115	8.47501	+	53306488	53306489	ENSMUSG00000021010	neuronal PAS domain protein 3(Npas3)
chr6	115807815	115807903	RPL32	1_peak	992	8.44964	-	115807885	115807886	ENSMUSG00000057841	ribosomal protein L32(Rpl32)
chr2	25353625	25353711	DPP7	1_peak	208	8.44309	-	25353669	25353670	ENSMUSG00000026958	dipeptidylpeptidase 7(Dpp7)
chr7	30623415	30623516	Cox6b1	1_peak	1110	8.43815	-	30623451	30623452	ENSMUSG00000036751	cytochrome c oxidase, subunit VIb polypeptide 1(Cox6b1)
chr5	123148148	123148320	SETD1B	1_peak	825	8.43315	+	123148236	123148237	ENSMUSG00000038384	SET domain containing 1B(Setd1b)
chr17	46856759	46856954	GLTSCR1L	1_peak	2759	8.40381	-	46856857	46856858	ENSMUSG00000036568	GLTSCR1-like(Gltscr1l)
chr7	28810915	28811085	HNRNPL	1_peak	1095	8.40298	+	28811048	28811049	ENSMUSG00000015165	heterogeneous nuclear ribonucleoprotein L(Hnrnpl)
chr15	79533070	79533172	DDX17	1_peak	2427	8.39695	-	79533094	79533095	ENSMUSG00000055065	DEAD (Asp-Glu-Ala-Asp) box polypeptide 17(Ddx17)
chr6	23446567	23446583	CADPS2	1_peak	896	8.37765	-	23446573	23446574	ENSMUSG00000017978	Ca2+-dependent activator protein for secretion 2(Cadps2)
chr11	74520395	74520442	RAP1GAP2	1_peak	1939	8.36738	-	74520416	74520417	ENSMUSG00000038807	RAP1 GTPase activating protein 2(Rap1gap2)
chr6	117907763	117907946	HNRNPF	1_peak	993	8.36425	+	117907880	117907881	ENSMUSG00000042079	heterogeneous nuclear ribonucleoprotein F(Hnrnpf)
chr11	120231016	120231152		1_peak	2079	8.33682	-	120231098	120231099	ENSMUSG00000043993
chr5	121452209	121452293	ERP29	1_peak	818	8.32935	-	121452249	121452250	ENSMUSG00000029616	endoplasmic reticulum protein 29(Erp29)
chr16	4084961	4085048	CREBBP	1_peak	2498	8.26599	-	4084985	4084986	ENSMUSG00000022521	CREB binding protein(Crebbp)
chr3	34651192	34651292	SOX2	1_peak	421	8.24236	+	34651255	34651256	ENSMUSG00000074637	SRY (sex determining region Y)-box 2(Sox2)
chr7	127254567	127254700	Zfp771	1_peak	1244	8.18737	+	127254649	127254650	ENSMUSG00000054716	zinc finger protein 771(Zfp771)
chr1	164321265	164321294	NME7	1_peak	158	8.15387	+	164321278	164321279	ENSMUSG00000026575	NME/NM23 family member 7(Nme7)
chr19	10064025	10064108	FADS2	1_peak	2947	8.15365	-	10064045	10064046	ENSMUSG00000024665	fatty acid desaturase 2(Fads2)
chr4	129515892	129515943	MARCKSL1	1_peak	635	8.15328	+	129515932	129515933	ENSMUSG00000047945	MARCKS-like 1(Marcksl1)
chr7	29180359	29180511	PSMD8	1_peak	1099	8.15294	-	29180423	29180424	ENSMUSG00000030591	proteasome (prosome, macropain) 26S subunit, non-ATPase, 8(Psmd8)
chr13	112464091	112464230	il6st	1_peak	2284	8.14684	+	112464133	112464134	ENSMUSG00000021756	interleukin 6 signal transducer(Il6st)
chr7	143052881	143052923	R74862	1_peak	1288	8.11573	-	143052921	143052922	ENSMUSG00000059277	expressed sequence R74862(R74862)
chr1	167284920	167285063	UCK2	1_peak	168	8.08298	-	167285018	167285019	ENSMUSG00000026558	uridine-cytidine kinase 2(Uck2)
chr2	29635609	29635678	RAPGEF1	1_peak	217	8.07794	+	29635643	29635644	ENSMUSG00000039844	Rap guanine nucleotide exchange factor (GEF) 1(Rapgef1)
chr8	72319396	72319475	ANKRD17	1_peak	1365	8.06605	+	72319462	72319463	ENSMUSG00000055148	ankyrin repeat domain 17(Ankrd17)
chr16	6484084	6484099	RBFOX1	1_peak	2507	8.0532	+	6484090	6484091	ENSMUSG00000008658	RNA binding protein, fox-1 homolog (C. elegans) 1(Rbfox1)
chr5	121452209	121452293	TMEM116	1_peak	819	8.03819	+	121452249	121452250	ENSMUSG00000029452	transmembrane protein 116(Tmem116)
chr8	64718247	64718354	MSMO1	1_peak	1356	8.00217	-	64718317	64718318	ENSMUSG00000031604	methylsterol monoxygenase 1(Msmo1)
chr2	144010999	144011189	RRBP1	1_peak	334	7.9893	-	144011019	144011020	ENSMUSG00000027422	ribosome binding protein 1(Rrbp1)
chr11	120653985	120654104	NOTUM	1_peak	2087	7.98268	-	120654027	120654028	ENSMUSG00000042988	notum pectinacetylesterase homolog (Drosophila)(Notum)
chr18	31816719	31816862	WDR33	1_peak	2826	7.98144	+	31816826	31816827	ENSMUSG00000024400	WD repeat domain 33(Wdr33)
chr7	44813208	44813348	ATF5	1_peak	1126	7.9548	-	44813306	44813307	ENSMUSG00000038539	activating transcription factor 5(Atf5)
chr19	7278886	7279031	MARK2	1_peak	2936	7.85617	-	7278950	7278951	ENSMUSG00000024969	MAP/microtubule affinity regulating kinase 2(Mark2)
chr2	23012765	23012828	ABI1	1_peak	204	7.85153	-	23012799	23012800	ENSMUSG00000058835	abl-interactor 1(Abi1)
chr5	149716318	149716385	B3GLCT	1_peak	889	7.83628	+	149716363	149716364	ENSMUSG00000051950	beta-3-glucosyltransferase(B3glct)
chr11	70395023	70395183	pelp1	1_peak	1932	7.7974	-	70395095	70395096	ENSMUSG00000018921	proline, glutamic acid and leucine rich protein 1(Pelp1)
chr2	132252816	132252926	PCNA	1_peak	327	7.78725	-	132252878	132252879	ENSMUSG00000027342	proliferating cell nuclear antigen(Pcna)
chr5	53809791	53809806	TBC1D19	1_peak	741	7.77838	+	53809798	53809799	ENSMUSG00000039178	TBC1 domain family, member 19(Tbc1d19)
chr9	80138021	80138037	SENP6	1_peak	1607	7.77299	+	80138029	80138030	ENSMUSG00000034252	SUMO/sentrin specific peptidase 6(Senp6)
chr17	64601617	64601782	MAN2A1	1_peak	2782	7.76796	+	64601704	64601705	ENSMUSG00000024085	mannosidase 2, alpha 1(Man2a1)
chr5	115562426	115562488		1_peak	807	7.75968	+	115562463	115562464	ENSMUSG00000067274
chr10	34207106	34207229	DSE	1_peak	1680	7.75394	-	34207167	34207168	ENSMUSG00000039497	dermatan sulfate epimerase(Dse)
chr18	11655422	11655516	RBBP8	1_peak	2813	7.73761	+	11655508	11655509	ENSMUSG00000041238	retinoblastoma binding protein 8(Rbbp8)
chr11	96817683	96817746	NFE2L1	1_peak	1994	7.72116	-	96817697	96817698	ENSMUSG00000038615	nuclear factor, erythroid derived 2,-like 1(Nfe2l1)
chr4	101464086	101464234	AK4	1_peak	568	7.70724	+	101464194	101464195	ENSMUSG00000028527	adenylate kinase 4(Ak4)
chr13	46669974	46670071	FAM8A1	1_peak	2232	7.70238	+	46670010	46670011	ENSMUSG00000069237	family with sequence similarity 8, member A1(Fam8a1)
chr6	95533709	95533737	SUCLG2	1_peak	982	7.69508	-	95533722	95533723	ENSMUSG00000061838	succinate-Coenzyme A ligase, GDP-forming, beta subunit(Suclg2)
chr10	80150778	80150886	MIDN	1_peak	1737	7.67182	+	80150799	80150800	ENSMUSG00000035621	midnolin(Midn)
chr8	123206950	123207069	CHMP1A	1_peak	1488	7.67091	-	123207038	123207039	ENSMUSG00000000743	charged multivesicular body protein 1A(Chmp1a)
chr16	90933997	90934017	1110004E09Rik	1_peak	2624	7.65726	-	90934005	90934006	ENSMUSG00000022972	RIKEN cDNA 1110004E09 gene(1110004E09Rik)
chr12	85095124	85095142	prox2	1_peak	2140	7.6514	-	85095132	85095133	ENSMUSG00000042320	prospero homeobox 2(Prox2)
chr19	46064465	46064587	pprc1	1_peak	2986	7.64138	+	46064489	46064490	ENSMUSG00000055491	peroxisome proliferative activated receptor, gamma, coactivator-related 1(Pprc1)
chr11	120653985	120654104		1_peak	2085	7.63	+	120654027	120654028	ENSMUSG00000084822
chr5	92941945	92942071	SHROOM3	1_peak	769	7.61831	+	92942005	92942006	ENSMUSG00000029381	shroom family member 3(Shroom3)
chr15	81585566	81585683	EP300	1_peak	2435	7.60424	+	81585614	81585615	ENSMUSG00000055024	E1A binding protein p300(Ep300)
chr8	122481762	122481870	CTU2	1_peak	1477	7.58049	+	122481784	122481785	ENSMUSG00000049482	cytosolic thiouridylase subunit 2(Ctu2)
chrX	36797070	36797187	SLC25A5	1_peak	3027	7.56964	+	36797142	36797143	ENSMUSG00000016319	solute carrier family 25 (mitochondrial carrier, adenine nucleotide translocator), member 5(Slc25a5)
chr7	30079575	30079690		1_peak	1103	7.5528	-	30079603	30079604	ENSMUSG00000058447
chr3	108672339	108672418	CLCC1	1_peak	493	7.54072	+	108672381	108672382	ENSMUSG00000027884	chloride channel CLIC-like 1(Clcc1)
chr7	30079575	30079690	Zfp566	1_peak	1104	7.53817	-	30079603	30079604	ENSMUSG00000078768	zinc finger protein 566(Zfp566)
chr5	148552155	148552251	UBL3	1_peak	888	7.53712	-	148552231	148552232	ENSMUSG00000001687	ubiquitin-like 3(Ubl3)
chr11	58984759	58984883	TRIM11	1_peak	1894	7.51233	+	58984831	58984832	ENSMUSG00000020455	tripartite motif-containing 11(Trim11)
chr7	45382860	45383014	SNRNP70	1_peak	1134	7.50866	-	45382962	45382963	ENSMUSG00000063511	small nuclear ribonucleoprotein 70 (U1)(Snrnp70)
chr8	125175565	125175626	DPY19L1	1_peak	1499	7.50384	+	125175568	125175569	ENSMUSG00000043051	dpy-19-like 1 (C. elegans)(Dpy19l1)
chr6	122457354	122457422	RIMKLB	1_peak	999	7.48738	-	122457404	122457405	ENSMUSG00000040649	ribosomal modification protein rimK-like family member B(Rimklb)
chr5	135734410	135734531	POR	1_peak	846	7.48486	+	135734501	135734502	ENSMUSG00000005514	P450 (cytochrome) oxidoreductase(Por)
chr10	127067312	127067363	TSPAN31	1_peak	1797	7.45929	-	127067325	127067326	ENSMUSG00000006736	tetraspanin 31(Tspan31)
chr10	127067312	127067363	CDK4	1_peak	1796	7.45655	+	127067325	127067326	ENSMUSG00000006728	cyclin-dependent kinase 4(Cdk4)
chr13	36445898	36445985	FARS2	1_peak	2216	7.44936	+	36445934	36445935	ENSMUSG00000021420	phenylalanine-tRNA synthetase 2 (mitochondrial)(Fars2)
chr14	26533971	26534151	SLMAP	1_peak	2312	7.44306	-	26534027	26534028	ENSMUSG00000021870	sarcolemma associated protein(Slmap)
chr16	93683247	93683379	cbr3	1_peak	2635	7.43564	+	93683285	93683286	ENSMUSG00000022947	carbonyl reductase 3(Cbr3)
chrX	159532895	159533062	A830080D01Rik	1_peak	3123	7.43456	+	159532959	159532960	ENSMUSG00000044150	RIKEN cDNA A830080D01 gene(A830080D01Rik)
chr7	4147400	4147489	LENG8	1_peak	1046	7.41938	+	4147468	4147469	ENSMUSG00000035545	leukocyte receptor cluster (LRC) member 8(Leng8)
chr8	84671391	84671471	NACC1	1_peak	1382	7.39171	-	84671411	84671412	ENSMUSG00000001910	nucleus accumbens associated 1, BEN and BTB (POZ) domain containing(Nacc1)
chr4	34550937	34551067	AKIRIN2	1_peak	533	7.37458	+	34551037	34551038	ENSMUSG00000028291	akirin 2(Akirin2)
chr1	21001072	21001172	TRAM2	1_peak	8	7.37128	-	21001083	21001084	ENSMUSG00000041779	translocating chain-associating membrane protein 2(Tram2)
chr4	117886883	117887047	ATP6V0B	1_peak	589	7.34607	-	117887002	117887003	ENSMUSG00000033379	ATPase, H+ transporting, lysosomal V0 subunit B(Atp6v0b)
chr18	67826933	67827020	CEP192	1_peak	2881	7.33581	+	67826975	67826976	ENSMUSG00000024542	centrosomal protein 192(Cep192)
chr11	93899428	93899516	MBTD1	1_peak	1983	7.33382	+	93899471	93899472	ENSMUSG00000059474	mbt domain containing 1(Mbtd1)
chr7	141134279	141134344	ptdss2	1_peak	1279	7.32674	+	141134311	141134312	ENSMUSG00000025495	phosphatidylserine synthase 2(Ptdss2)
chr19	57163948	57163964	ABLIM1	1_peak	3004	7.32302	-	57163955	57163956	ENSMUSG00000025085	actin-binding LIM protein 1(Ablim1)
chr2	27121277	27121316	FAM163B	1_peak	214	7.29896	-	27121299	27121300	ENSMUSG00000009216	family with sequence similarity 163, member B(Fam163b)
chr7	25651701	25651717	BCKDHA	1_peak	1079	7.29466	-	25651707	25651708	ENSMUSG00000060376	branched chain ketoacid dehydrogenase E1, alpha polypeptide(Bckdha)
chr13	65112696	65112813	MFSD14B	1_peak	2255	7.27511	-	65112708	65112709	ENSMUSG00000038212	major facilitator superfamily domain containing 14B(Mfsd14b)
chr4	125491691	125491796	GRIK3	1_peak	613	7.27326	+	125491737	125491738	ENSMUSG00000001985	glutamate receptor, ionotropic, kainate 3(Grik3)
chr2	73093601	73093654	OLA1	1_peak	276	7.24582	-	73093608	73093609	ENSMUSG00000027108	Obg-like ATPase 1(Ola1)
chr7	141009643	141009717	IFITM3	1_peak	1278	7.24132	-	141009653	141009654	ENSMUSG00000025492	interferon induced transmembrane protein 3(Ifitm3)
chr12	80168091	80168265	ACTN1	1_peak	2127	7.21627	-	80168181	80168182	ENSMUSG00000015143	actinin, alpha 1(Actn1)
chr7	24884631	24884671	RPS19	1_peak	1073	7.20393	+	24884651	24884652	ENSMUSG00000040952	ribosomal protein S19(Rps19)
chr15	82899171	82899361	tcf20	1_peak	2443	7.187	-	82899290	82899291	ENSMUSG00000041852	transcription factor 20(Tcf20)
chr17	57021154	57021304	KHSRP	1_peak	2779	7.17779	-	57021249	57021250	ENSMUSG00000007670	KH-type splicing regulatory protein(Khsrp)
chr8	128732849	128732893	ITGB1	1_peak	1509	7.14473	+	128732864	128732865	ENSMUSG00000025809	integrin beta 1 (fibronectin receptor beta)(Itgb1)
chr2	90768002	90768090	FNBP4	1_peak	286	7.14436	+	90768046	90768047	ENSMUSG00000008200	formin binding protein 4(Fnbp4)
chr9	114763325	114763380	CMTM7	1_peak	1644	7.11416	-	114763341	114763342	ENSMUSG00000032436	CKLF-like MARVEL transmembrane domain containing 7(Cmtm7)
chr2	148871997	148872044	STMN2	1_peak	338	7.1139	-	148872023	148872024	ENSMUSG00000027447	stathmin-like 2(Stmn2)
chr10	62812289	62812459	TET1	1_peak	1707	7.11244	-	62812335	62812336	ENSMUSG00000047146	tet methylcytosine dioxygenase 1(Tet1)
chr10	96077524	96077566		1_peak	1781	7.10276	-	96077538	96077539	ENSMUSG00000117008
chr9	114982363	114982484	OSBPL10	1_peak	1645	7.06423	+	114982391	114982392	ENSMUSG00000040875	oxysterol binding protein-like 10(Osbpl10)
chr5	144771452	144771500	TRRAP	1_peak	881	7.03658	+	144771482	144771483	ENSMUSG00000045482	transformation/transcription domain-associated protein(Trrap)
chr8	77132331	77132350	NR3C2	1_peak	1372	7.0343	+	77132339	77132340	ENSMUSG00000031618	nuclear receptor subfamily 3, group C, member 2(Nr3c2)
chr13	21753435	21753497	Hist1h2ak	1_peak	2191	7.01698	-	21753447	21753448	ENSMUSG00000063021	histone cluster 1, H2ak(Hist1h2ak)
chr2	151542587	151542718	FKBP1A	1_peak	341	7.01479	+	151542690	151542691	ENSMUSG00000032966	FK506 binding protein 1a(Fkbp1a)
chr17	24169302	24169420	ATP6V0C	1_peak	2670	6.99619	-	24169371	24169372	ENSMUSG00000024121	ATPase, H+ transporting, lysosomal V0 subunit C(Atp6v0c)
chr16	17635883	17635920	SMPD4	1_peak	2532	6.97926	+	17635903	17635904	ENSMUSG00000005899	sphingomyelin phosphodiesterase 4(Smpd4)
chr5	81418073	81418118	ADGRL3	1_peak	761	6.97491	+	81418090	81418091	ENSMUSG00000037605	adhesion G protein-coupled receptor L3(Adgrl3)
chr18	22446289	22446352	ASXL3	1_peak	2824	6.91319	+	22446311	22446312	ENSMUSG00000045215	additional sex combs like 3 (Drosophila)(Asxl3)
chr10	58446920	58447048	RANBP2	1_peak	1692	6.91269	+	58446981	58446982	ENSMUSG00000003226	RAN binding protein 2(Ranbp2)
chr1	128038950	128039048	ZRANB3	1_peak	109	6.90947	-	128039013	128039014	ENSMUSG00000036086	zinc finger, RAN-binding domain containing 3(Zranb3)
chr13	64369028	64369165	ctsl	1_peak	2254	6.88769	-	64369124	64369125	ENSMUSG00000021477	cathepsin L(Ctsl)
chr1	126375321	126375382	NCKAP5	1_peak	105	6.87253	-	126375327	126375328	ENSMUSG00000049690	NCK-associated protein 5(Nckap5)
chr10	91171276	91171383	TMPO	1_peak	1779	6.86358	-	91171314	91171315	ENSMUSG00000019961	thymopoietin(Tmpo)
chr12	101948478	101948494	ATXN3	1_peak	2152	6.86273	-	101948484	101948485	ENSMUSG00000021189	ataxin 3(Atxn3)
chr1	92134230	92134319	HDAC4	1_peak	86	6.84363	-	92134277	92134278	ENSMUSG00000026313	histone deacetylase 4(Hdac4)
chr6	127102629	127102711	TIGAR	1_peak	1022	6.84273	-	127102669	127102670	ENSMUSG00000038028	Trp53 induced glycolysis repulatory phosphatase(Tigar)
chr17	27561928	27562039	HMGA1	1_peak	2686	6.8403	+	27561986	27561987	ENSMUSG00000046711	high mobility group AT-hook 1(Hmga1)
chr12	51676029	51676110	STRN3	1_peak	2114	6.83821	-	51676068	51676069	ENSMUSG00000020954	striatin, calmodulin binding protein 3(Strn3)
chr3	127568804	127568891	ZGRF1	1_peak	505	6.83738	+	127568848	127568849	ENSMUSG00000051278	zinc finger, GRF-type containing 1(Zgrf1)
chr2	30286484	30286585		1_peak	225	6.8362	+	30286526	30286527	ENSMUSG00000098794
chr13	21782960	21783013	Hist1h3i	1_peak	2193	6.83186	-	21782973	21782974	ENSMUSG00000101972	histone cluster 1, H3i(Hist1h3i)
chrX	23355787	23355869	KLHL13	1_peak	3025	6.82801	-	23355826	23355827	ENSMUSG00000036782	kelch-like 13(Klhl13)
chr5	123344558	123344674	BCL7A	1_peak	826	6.82487	+	123344612	123344613	ENSMUSG00000029438	B cell CLL/lymphoma 7A(Bcl7a)
chr3	90088283	90088429	TPM3	1_peak	468	6.81936	+	90088371	90088372	ENSMUSG00000027940	tropomyosin 3, gamma(Tpm3)
chr6	88376319	88376334	EEFSEC	1_peak	959	6.81543	-	88376325	88376326	ENSMUSG00000033216	eukaryotic elongation factor, selenocysteine-tRNA-specific(Eefsec)
chr3	87906587	87906649	HDGF	1_peak	450	6.78413	+	87906627	87906628	ENSMUSG00000004897	hepatoma-derived growth factor(Hdgf)
chr3	109863803	109863857	NTNG1	1_peak	495	6.77485	-	109863838	109863839	ENSMUSG00000059857	netrin G1(Ntng1)
chr19	4803568	4803691		1_peak	2912	6.76121	+	4803653	4803654	ENSMUSG00000095913
chr10	4155980	4156053	MTHFD1L	1_peak	1664	6.74399	+	4156024	4156025	ENSMUSG00000040675	methylenetetrahydrofolate dehydrogenase (NADP+ dependent) 1-like(Mthfd1l)
chr8	8690076	8690181	ARGLU1	1_peak	1310	6.73724	-	8690092	8690093	ENSMUSG00000040459	arginine and glutamate rich 1(Arglu1)
chr5	48206569	48206608	SLIT2	1_peak	739	6.67951	+	48206587	48206588	ENSMUSG00000031558	slit homolog 2 (Drosophila)(Slit2)
chr6	49263505	49263641	TRA2A	1_peak	922	6.66392	-	49263533	49263534	ENSMUSG00000029817	transformer 2 alpha homolog (Drosophila)(Tra2a)
chr17	87977210	87977278	MSH6	1_peak	2808	6.65946	+	87977230	87977231	ENSMUSG00000005370	mutS homolog 6(Msh6)
chr19	59345307	59345449	PDZD8	1_peak	3006	6.64096	-	59345387	59345388	ENSMUSG00000074746	PDZ domain containing 8(Pdzd8)
chr11	120629087	120629198	MAFG	1_peak	2084	6.63324	-	120629154	120629155	ENSMUSG00000051510	v-maf musculoaponeurotic fibrosarcoma oncogene family, protein G (avian)(Mafg)
chr6	91486830	91486934	TMEM43	1_peak	972	6.61539	+	91486883	91486884	ENSMUSG00000030095	transmembrane protein 43(Tmem43)
chr18	33975337	33975355	EPB41L4A	1_peak	2828	6.61486	-	33975345	33975346	ENSMUSG00000024376	erythrocyte membrane protein band 4.1 like 4a(Epb41l4a)
chr1	192745606	192745691	HHAT	1_peak	186	6.61383	-	192745653	192745654	ENSMUSG00000037375	hedgehog acyltransferase(Hhat)
chr7	19078055	19078178	DMWD	1_peak	1067	6.60398	+	19078117	19078118	ENSMUSG00000030410	dystrophia myotonica-containing WD repeat motif(Dmwd)
chr19	5688413	5688565	PCNX3	1_peak	2920	6.59384	-	5688494	5688495	ENSMUSG00000054874	pecanex homolog 3(Pcnx3)
chr18	84978993	84979101	FBXO15	1_peak	2899	6.58661	+	84979047	84979048	ENSMUSG00000034391	F-box protein 15(Fbxo15)
chr11	95295628	95295672	KAT7	1_peak	1990	6.57181	-	95295630	95295631	ENSMUSG00000038909	K(lysine) acetyltransferase 7(Kat7)
chr2	129604529	129604546	SIRPA	1_peak	322	6.57007	+	129604535	129604536	ENSMUSG00000037902	signal-regulatory protein alpha(Sirpa)
chr6	122606805	122606899	GDF3	1_peak	1001	6.55852	-	122606860	122606861	ENSMUSG00000030117	growth differentiation factor 3(Gdf3)
chr8	36585123	36585151	DLC1	1_peak	1339	6.5304	-	36585136	36585137	ENSMUSG00000031523	deleted in liver cancer 1(Dlc1)
chr5	127680532	127680609	GLT1D1	1_peak	835	6.52378	+	127680569	127680570	ENSMUSG00000049971	glycosyltransferase 1 domain containing 1(Glt1d1)
chr4	133266567	133266672	TMEM222	1_peak	648	6.49371	-	133266615	133266616	ENSMUSG00000028857	transmembrane protein 222(Tmem222)
chr10	83384441	83384517	D10Wsu102e	1_peak	1762	6.47466	+	83384478	83384479	ENSMUSG00000020255	DNA segment, Chr 10, Wayne State University 102, expressed(D10Wsu102e)
chr11	69981478	69981586	ELP5	1_peak	1928	6.46494	-	69981533	69981534	ENSMUSG00000018565	elongator acetyltransferase complex subunit 5(Elp5)
chr6	127102629	127102711		1_peak	1023	6.46115	+	127102669	127102670	ENSMUSG00000097525
chrX	73034482	73034567	PNMA5	1_peak	3051	6.45503	-	73034542	73034543	ENSMUSG00000050424	paraneoplastic antigen family 5(Pnma5)
chr17	13501104	13501118		1_peak	2655	6.43555	-	13501110	13501111	ENSMUSG00000117042
chr5	92181956	92182018	USO1	1_peak	766	6.40245	+	92181984	92181985	ENSMUSG00000029407	USO1 vesicle docking factor(Uso1)
chr1	51146738	51146767	TMEFF2	1_peak	31	6.39688	+	51146752	51146753	ENSMUSG00000026109	transmembrane protein with EGF-like and two follistatin-like domains 2(Tmeff2)
chr3	8839028	8839141	MRPS28	1_peak	404	6.37157	-	8839117	8839118	ENSMUSG00000040269	mitochondrial ribosomal protein S28(Mrps28)
chr19	6050940	6051070	SYVN1	1_peak	2930	6.37065	+	6051033	6051034	ENSMUSG00000024807	synovial apoptosis inhibitor 1, synoviolin(Syvn1)
chr13	57732212	57732230	SPOCK1	1_peak	2244	6.36243	-	57732218	57732219	ENSMUSG00000056222	sparc/osteonectin, cwcv and kazal-like domains proteoglycan 1(Spock1)
chr2	91929923	91930017	MDK	1_peak	289	6.36171	-	91929980	91929981	ENSMUSG00000027239	midkine(Mdk)
chr5	66057972	66058057	RBM47	1_peak	751	6.34056	-	66058017	66058018	ENSMUSG00000070780	RNA binding motif protein 47(Rbm47)
chr8	105252781	105252890	B3GNT9	1_peak	1408	6.33688	-	105252834	105252835	ENSMUSG00000069920	UDP-GlcNAc:betaGal beta-1,3-N-acetylglucosaminyltransferase 9(B3gnt9)
chr4	132352746	132352886	RCC1	1_peak	645	6.33232	-	132352798	132352799	ENSMUSG00000028896	regulator of chromosome condensation 1(Rcc1)
chr7	29247449	29247530	YIF1B	1_peak	1100	6.3299	+	29247488	29247489	ENSMUSG00000030588	Yip1 interacting factor homolog B (S. cerevisiae)(Yif1b)
chr9	44409972	44410053	RPS25	1_peak	1561	6.31924	+	44410022	44410023	ENSMUSG00000009927	ribosomal protein S25(Rps25)
chr2	24864473	24864549	EHMT1	1_peak	206	6.2918	-	24864501	24864502	ENSMUSG00000036893	euchromatic histone methyltransferase 1(Ehmt1)
chr1	139454841	139454933	ASPM	1_peak	138	6.29177	+	139454883	139454884	ENSMUSG00000033952	asp (abnormal spindle)-like, microcephaly associated (Drosophila)(Aspm)
chr12	4630759	4630836	ITSN2	1_peak	2098	6.29014	+	4630796	4630797	ENSMUSG00000020640	intersectin 2(Itsn2)
chr19	7427348	7427394	RTN3	1_peak	2937	6.2793	-	7427361	7427362	ENSMUSG00000024758	reticulon 3(Rtn3)
chr10	52417741	52417863	NUS1	1_peak	1689	6.26917	+	52417776	52417777	ENSMUSG00000023068	NUS1 dehydrodolichyl diphosphate synthase subunit(Nus1)
chr11	69981478	69981586	CTDNEP1	1_peak	1929	6.26904	+	69981533	69981534	ENSMUSG00000018559	CTD nuclear envelope phosphatase 1(Ctdnep1)
chr11	75599633	75599668	pitpna	1_peak	1943	6.26756	+	75599644	75599645	ENSMUSG00000017781	phosphatidylinositol transfer protein, alpha(Pitpna)
chr2	25222794	25222866	TUBB4B	1_peak	207	6.26539	-	25222827	25222828	ENSMUSG00000036752	tubulin, beta 4B class IVB(Tubb4b)
chr6	71565883	71565961	CHMP3	1_peak	929	6.2616	+	71565921	71565922	ENSMUSG00000053119	charged multivesicular body protein 3(Chmp3)
chr1	64533080	64533192	CREB1	1_peak	50	6.25482	+	64533142	64533143	ENSMUSG00000025958	cAMP responsive element binding protein 1(Creb1)
chr7	99345955	99346010	SERPINH1	1_peak	1189	6.25334	-	99345973	99345974	ENSMUSG00000070436	serine (or cysteine) peptidase inhibitor, clade H, member 1(Serpinh1)
chr9	94870094	94870170	SLC9A9	1_peak	1609	6.2533	+	94870116	94870117	ENSMUSG00000031129	solute carrier family 9 (sodium/hydrogen exchanger), member 9(Slc9a9)
chr12	8938651	8938721	laptm4a	1_peak	2102	6.24953	+	8938697	8938698	ENSMUSG00000020585	lysosomal-associated protein transmembrane 4A(Laptm4a)
chr12	9010413	9010496	WDR35	1_peak	2103	6.24725	+	9010463	9010464	ENSMUSG00000066643	WD repeat domain 35(Wdr35)
chr15	79921301	79921391	CBX7	1_peak	2429	6.22764	-	79921321	79921322	ENSMUSG00000053411	chromobox 7(Cbx7)
chr1	24334905	24334937	COL19A1	1_peak	10	6.21421	-	24334922	24334923	ENSMUSG00000026141	collagen, type XIX, alpha 1(Col19a1)
chr1	134313797	134313845	ppfia4	1_peak	126	6.21145	-	134313804	134313805	ENSMUSG00000026458	protein tyrosine phosphatase, receptor type, f polypeptide (PTPRF), interacting protein (liprin), alpha 4(Ppfia4)
chr16	5009146	5009253	ROGDI	1_peak	2505	6.20386	-	5009237	5009238	ENSMUSG00000022540	rogdi homolog(Rogdi)
chr10	128393868	128393953		1_peak	1813	6.20338	-	128393914	128393915	ENSMUSG00000090761
chr3	122292946	122293003		1_peak	503	6.20113	-	122292967	122292968	ENSMUSG00000057359
chr12	4630759	4630836		1_peak	2099	6.19105	-	4630796	4630797	ENSMUSG00000111971
chr16	55966547	55966620		1_peak	2608	6.19079	+	55966574	55966575	ENSMUSG00000098371
chr16	5009146	5009253		1_peak	2504	6.18079	+	5009210	5009211	ENSMUSG00000106967
chr15	38518965	38519099	AZIN1	1_peak	2396	6.15326	-	38519050	38519051	ENSMUSG00000037458	antizyme inhibitor 1(Azin1)
chr6	86526681	86526791	1600020E01Rik	1_peak	953	6.15187	+	86526761	86526762	ENSMUSG00000097048	RIKEN cDNA 1600020E01 gene(1600020E01Rik)
chr6	100758934	100758990	GXYLT2	1_peak	983	6.14188	+	100758961	100758962	ENSMUSG00000030074	glucoside xylosyltransferase 2(Gxylt2)
chr1	119421468	119421565	INHBB	1_peak	104	6.08047	-	119421520	119421521	ENSMUSG00000037035	inhibin beta-B(Inhbb)
chr2	122368998	122369133	SHF	1_peak	315	6.07969	-	122369075	122369076	ENSMUSG00000033256	Src homology 2 domain containing F(Shf)
chr5	124461087	124461201	KMT5A	1_peak	831	6.0736	+	124461149	124461150	ENSMUSG00000049327	lysine methyltransferase 5A(Kmt5a)
chr1	85906447	85906502	ITM2C	1_peak	77	6.06249	+	85906471	85906472	ENSMUSG00000026223	integral membrane protein 2C(Itm2c)
chr13	73775272	73775360	SLC12A7	1_peak	2260	6.05719	+	73775305	73775306	ENSMUSG00000017756	solute carrier family 12, member 7(Slc12a7)
chr10	25522570	25522622	EPB41L2	1_peak	1677	6.04569	+	25522612	25522613	ENSMUSG00000019978	erythrocyte membrane protein band 4.1 like 2(Epb41l2)
chr15	97385181	97385307	PCED1B	1_peak	2466	6.04151	+	97385263	97385264	ENSMUSG00000044250	PC-esterase domain containing 1B(Pced1b)
chr11	5524861	5524929	XBP1	1_peak	1824	6.02434	+	5524890	5524891	ENSMUSG00000020484	X-box binding protein 1(Xbp1)
chr11	5537743	5537822	CCDC117	1_peak	1825	6.02392	-	5537780	5537781	ENSMUSG00000020482	coiled-coil domain containing 117(Ccdc117)
chr3	96173993	96174084	SF3B4	1_peak	477	6.02235	+	96174038	96174039	ENSMUSG00000068856	splicing factor 3b, subunit 4(Sf3b4)
chr16	55966547	55966620	RPL24	1_peak	2607	6.00198	+	55966574	55966575	ENSMUSG00000098274	ribosomal protein L24(Rpl24)
chr10	62878640	62878725		1_peak	1708	6.00084	-	62878696	62878697	ENSMUSG00000047146
chr18	44382938	44382953	DCP2	1_peak	2859	5.99356	+	44382944	44382945	ENSMUSG00000024472	decapping mRNA 2(Dcp2)
chr1	180893158	180893258	LEFTY2	1_peak	177	5.9917	+	180893230	180893231	ENSMUSG00000066652	left-right determination factor 2(Lefty2)
chr11	48834409	48834486	TRIM7	1_peak	1861	5.98935	+	48834439	48834440	ENSMUSG00000040350	tripartite motif-containing 7(Trim7)
chr5	31173410	31173528	GTF3C2	1_peak	725	5.98922	-	31173468	31173469	ENSMUSG00000101678	general transcription factor IIIC, polypeptide 2, beta(Gtf3c2)
chr9	57531730	57531793		1_peak	1576	5.98284	-	57531761	57531762	ENSMUSG00000097445
chr8	126945630	126945717	TOMM20	1_peak	1505	5.97739	-	126945660	126945661	ENSMUSG00000093904	translocase of outer mitochondrial membrane 20 homolog (yeast)(Tomm20)
chr5	31173410	31173528	GTF3C2	1_peak	726	5.97565	-	31173468	31173469	ENSMUSG00000106864	general transcription factor IIIC, polypeptide 2, beta(Gtf3c2)
chr5	142039944	142039959	SDK1	1_peak	870	5.96752	+	142039950	142039951	ENSMUSG00000039683	sidekick cell adhesion molecule 1(Sdk1)
chr10	80615667	80615734	ADAT3	1_peak	1746	5.954	+	80615697	80615698	ENSMUSG00000035370	adenosine deaminase, tRNA-specific 3(Adat3)
chr6	121079131	121079189	MICAL3	1_peak	996	5.94094	-	121079156	121079157	ENSMUSG00000051586	microtubule associated monooxygenase, calponin and LIM domain containing 3(Mical3)
chrX	137736199	137736264	IL1RAPL2	1_peak	3099	5.92661	+	137736231	137736232	ENSMUSG00000059203	interleukin 1 receptor accessory protein-like 2(Il1rapl2)
chr7	94696245	94696298		1_peak	1180	5.92365	+	94696263	94696264	ENSMUSG00000108532
chrX	136213979	136214072	BEX1	1_peak	3098	5.89667	-	136214047	136214048	ENSMUSG00000050071	brain expressed X-linked 1(Bex1)
chr13	66957199	66957251	PTDSS1	1_peak	2257	5.89651	+	66957224	66957225	ENSMUSG00000021518	phosphatidylserine synthase 1(Ptdss1)
chr15	80088473	80088533	RPL3	1_peak	2430	5.89078	-	80088494	80088495	ENSMUSG00000060036	ribosomal protein L3(Rpl3)
chr17	50160341	50160387	RFTN1	1_peak	2770	5.8861	-	50160360	50160361	ENSMUSG00000039316	raftlin lipid raft linker 1(Rftn1)
chr18	80211868	80211967	TXNL4A	1_peak	2895	5.88289	+	80211916	80211917	ENSMUSG00000057130	thioredoxin-like 4A(Txnl4a)
chr2	30399796	30399888	DOLPP1	1_peak	229	5.88235	+	30399800	30399801	ENSMUSG00000026856	dolichyl pyrophosphate phosphatase 1(Dolpp1)
chr3	88537887	88537996	MEX3A	1_peak	455	5.87451	+	88537924	88537925	ENSMUSG00000074480	mex3 RNA binding family member A(Mex3a)
chr5	134621237	134621303	EIF4H	1_peak	842	5.87376	-	134621257	134621258	ENSMUSG00000040731	eukaryotic translation initiation factor 4H(Eif4h)
chr1	151628901	151628916	FAM129A	1_peak	139	5.84269	+	151628907	151628908	ENSMUSG00000026483	family with sequence similarity 129, member A(Fam129a)
chr18	51254195	51254270	PRR16	1_peak	2867	5.84153	+	51254229	51254230	ENSMUSG00000073565	proline rich 16(Prr16)
chr12	105818055	105818124	PAPOLA	1_peak	2160	5.84043	+	105818088	105818089	ENSMUSG00000021111	poly (A) polymerase alpha(Papola)
chr18	46597372	46597471	TMED7	1_peak	2862	5.82661	-	46597440	46597441	ENSMUSG00000033184	transmembrane p24 trafficking protein 7(Tmed7)
chr16	93864284	93864394	MORC3	1_peak	2636	5.82521	+	93864338	93864339	ENSMUSG00000039456	microrchidia 3(Morc3)
chr9	81012915	81012968		1_peak	1608	5.8005	+	81012943	81012944	ENSMUSG00000097655
chr14	103346216	103346350	MYCBP2	1_peak	2364	5.77621	-	103346278	103346279	ENSMUSG00000033004	MYC binding protein 2(Mycbp2)
chr3	8976406	8976503		1_peak	407	5.77619	-	8976432	8976433	ENSMUSG00000027506
chr3	8935785	8935896		1_peak	405	5.7727	-	8935871	8935872	ENSMUSG00000027506
chr11	70651108	70651214	RNF167	1_peak	1933	5.76789	+	70651162	70651163	ENSMUSG00000040746	ring finger protein 167(Rnf167)
chr18	80211868	80211967		1_peak	2894	5.76506	+	80211916	80211917	ENSMUSG00000024571
chr19	3894258	3894329	CHKA	1_peak	2902	5.75998	+	3894296	3894297	ENSMUSG00000024843	choline kinase alpha(Chka)
chr11	119169077	119169130	TBC1D16	1_peak	2076	5.74572	-	119169101	119169102	ENSMUSG00000039976	TBC1 domain family, member 16(Tbc1d16)
chrX	20928361	20928451	CFP	1_peak	3023	5.73492	-	20928395	20928396	ENSMUSG00000001128	complement factor properdin(Cfp)
chr8	83696358	83696429	PKN1	1_peak	1378	5.73411	-	83696389	83696390	ENSMUSG00000057672	protein kinase N1(Pkn1)
chr2	32962049	32962145	RPL12	1_peak	246	5.7293	+	32962071	32962072	ENSMUSG00000038900	ribosomal protein L12(Rpl12)
chr10	79710058	79710129	BSG	1_peak	1729	5.72791	+	79710074	79710075	ENSMUSG00000023175	basigin(Bsg)
chr4	136005146	136005231	TCEB3	1_peak	658	5.72606	-	136005211	136005212	ENSMUSG00000028668	transcription elongation factor B (SIII), polypeptide 3(Tceb3)
chr17	33998622	33998670	H2-K1	1_peak	2727	5.72342	-	33998646	33998647	ENSMUSG00000061232	histocompatibility 2, K1, K region(H2-K1)
chr8	11546760	11546813	CARS2	1_peak	1313	5.72184	-	11546784	11546785	ENSMUSG00000056228	cysteinyl-tRNA synthetase 2 (mitochondrial)(putative)(Cars2)
chr1	172009565	172009673	VANGL2	1_peak	171	5.71955	-	172009603	172009604	ENSMUSG00000026556	vang-like 2 (van gogh, Drosophila)(Vangl2)
chr18	35553384	35553401		1_peak	2835	5.71862	+	35553391	35553392	ENSMUSG00000117869
chrX	48542084	48542167	Zfp280c	1_peak	3038	5.71494	-	48542134	48542135	ENSMUSG00000036916	zinc finger protein 280C(Zfp280c)
chr2	164425056	164425138	SDC4	1_peak	365	5.70157	-	164425103	164425104	ENSMUSG00000017009	syndecan 4(Sdc4)
chr2	70475120	70475257	SP5	1_peak	269	5.68252	+	70475152	70475153	ENSMUSG00000075304	trans-acting transcription factor 5(Sp5)
chr2	131146648	131146709	1700037H04Rik	1_peak	324	5.68135	-	131146690	131146691	ENSMUSG00000027327	RIKEN cDNA 1700037H04 gene(1700037H04Rik)
chr5	122648845	122648974	P2RX7	1_peak	823	5.66766	+	122648949	122648950	ENSMUSG00000029468	purinergic receptor P2X, ligand-gated ion channel, 7(P2rx7)
chr18	45870022	45870075		1_peak	2861	5.66176	-	45870048	45870049	ENSMUSG00000098284
chr5	117222261	117222312	TAOK3	1_peak	809	5.65349	+	117222285	117222286	ENSMUSG00000061288	TAO kinase 3(Taok3)
chr17	47599619	47599675	BYSL	1_peak	2763	5.64962	-	47599665	47599666	ENSMUSG00000023988	bystin-like(Bysl)
chr15	79377077	79377213	TMEM184B	1_peak	2425	5.64838	-	79377151	79377152	ENSMUSG00000009035	transmembrane protein 184b(Tmem184b)
chr17	66119071	66119088	WASH1	1_peak	2787	5.64642	+	66119079	66119080	ENSMUSG00000024101	WAS protein family homolog 1(Wash1)
chr7	141448890	141448939	Snora52	1_peak	1283	5.64443	+	141448919	141448920	ENSMUSG00000064666	small nucleolar RNA, H/ACA box 52(Snora52)
chr11	5087548	5087583	EWSR1	1_peak	1821	5.64185	-	5087571	5087572	ENSMUSG00000009079	Ewing sarcoma breakpoint region 1(Ewsr1)
chr4	136005146	136005231		1_peak	659	5.63984	+	136005211	136005212	ENSMUSG00000085714
chr8	31201043	31201059	FUT10	1_peak	1336	5.63792	+	31201051	31201052	ENSMUSG00000046152	fucosyltransferase 10(Fut10)
chrX	37082575	37082659	RPL39	1_peak	3029	5.63578	-	37082607	37082608	ENSMUSG00000079641	ribosomal protein L39(Rpl39)
chr3	32346029	32346043	ZMAT3	1_peak	417	5.63038	-	32346035	32346036	ENSMUSG00000027663	zinc finger matrin type 3(Zmat3)
chr5	45525151	45525213	MED28	1_peak	737	5.62382	+	45525179	45525180	ENSMUSG00000015804	mediator complex subunit 28(Med28)
chr5	92434509	92434605	NUP54	1_peak	767	5.61193	-	92434593	92434594	ENSMUSG00000034826	nucleoporin 54(Nup54)
chr5	92505537	92505628	SCARB2	1_peak	768	5.61148	-	92505552	92505553	ENSMUSG00000029426	scavenger receptor class B, member 2(Scarb2)
chr6	77695855	77695899	CTNNA2	1_peak	943	5.59772	-	77695872	77695873	ENSMUSG00000063063	catenin (cadherin associated protein), alpha 2(Ctnna2)
chr2	54787146	54787193	GALNT13	1_peak	262	5.59703	+	54787191	54787192	ENSMUSG00000060988	UDP-N-acetyl-alpha-D-galactosamine:polypeptide N-acetylgalactosaminyltransferase 13(Galnt13)
chr7	19715358	19715456		1_peak	1071	5.59279	+	19715417	19715418	ENSMUSG00000092381
chr3	153235751	153235801	ST6GALNAC3	1_peak	520	5.55517	-	153235785	153235786	ENSMUSG00000052544	ST6 (alpha-N-acetyl-neuraminyl-2,3-beta-galactosyl-1,3)-N-acetylgalactosaminide alpha-2,6-sialyltransferase 3(St6galnac3)
chr13	37833974	37834041	RREB1	1_peak	2217	5.55349	+	37833995	37833996	ENSMUSG00000039087	ras responsive element binding protein 1(Rreb1)
chr2	32232783	32232856		1_peak	239	5.54815	-	32232839	32232840	ENSMUSG00000086216
chr15	98931963	98932043	TUBA1B	1_peak	2478	5.54791	-	98931966	98931967	ENSMUSG00000023004	tubulin, alpha 1B(Tuba1b)
chr6	40233704	40233777	TMEM178B	1_peak	915	5.52368	+	40233741	40233742	ENSMUSG00000057716	transmembrane protein 178B(Tmem178b)
chr2	84670245	84670321	CTNND1	1_peak	283	5.50789	-	84670268	84670269	ENSMUSG00000101645	catenin (cadherin associated protein), delta 1(Ctnnd1)
chr17	36145118	36145232	2410017I17Rik	1_peak	2743	5.5024	+	36145181	36145182	ENSMUSG00000038311	RIKEN cDNA 2410017I17 gene(2410017I17Rik)
chr18	42324869	42324941	RBM27	1_peak	2858	5.50127	+	42324907	42324908	ENSMUSG00000024491	RNA binding motif protein 27(Rbm27)
chr14	27428881	27428981	FAM208A	1_peak	2314	5.49879	+	27428955	27428956	ENSMUSG00000040651	family with sequence similarity 208, member A(Fam208a)
chr17	36145118	36145232		1_peak	2742	5.49572	-	36145181	36145182	ENSMUSG00000073403
chr11	101097506	101097572	FAM134C	1_peak	2029	5.49225	-	101097563	101097564	ENSMUSG00000017802	family with sequence similarity 134, member C(Fam134c)
chr11	21683962	21683977	WDPCP	1_peak	1836	5.49086	+	21683968	21683969	ENSMUSG00000020319	WD repeat containing planar cell polarity effector(Wdpcp)
chr17	34119089	34119198	BRD2	1_peak	2728	5.48938	-	34119117	34119118	ENSMUSG00000024335	bromodomain containing 2(Brd2)
chrX	150624561	150624635	PFKFB1	1_peak	3114	5.48764	+	150624601	150624602	ENSMUSG00000025271	6-phosphofructo-2-kinase/fructose-2,6-biphosphatase 1(Pfkfb1)
chr17	27189829	27189923	LEMD2	1_peak	2685	5.48282	-	27189854	27189855	ENSMUSG00000044857	LEM domain containing 2(Lemd2)
chr9	119405777	119405882	ACVR2B	1_peak	1652	5.47959	+	119405828	119405829	ENSMUSG00000061393	activin receptor IIB(Acvr2b)
chr4	40805878	40805947	B4GALT1	1_peak	535	5.44879	-	40805907	40805908	ENSMUSG00000028413	UDP-Gal:betaGlcNAc beta 1,4- galactosyltransferase, polypeptide 1(B4galt1)
chr16	20399547	20399614	PDIA5	1_peak	2544	5.44721	-	20399578	20399579	ENSMUSG00000022822	protein disulfide isomerase associated 5(Pdia5)
chr4	127326253	127326339	GJB3	1_peak	630	5.42801	-	127326288	127326289	ENSMUSG00000042367	gap junction protein, beta 3(Gjb3)
chr10	77514288	77514353	FAM207A	1_peak	1726	5.4124	-	77514319	77514320	ENSMUSG00000032977	family with sequence similarity 207, member A(Fam207a)
chr6	72700225	72700313		1_peak	940	5.4092	+	72700279	72700280	ENSMUSG00000079524
chr7	122053516	122053546	EARS2	1_peak	1226	5.38452	-	122053526	122053527	ENSMUSG00000030871	glutamyl-tRNA synthetase 2, mitochondrial(Ears2)
chrX	21059582	21059648	Zfp182	1_peak	3024	5.38372	-	21059613	21059614	ENSMUSG00000054737	zinc finger protein 182(Zfp182)
chr10	61098651	61098729	SGPL1	1_peak	1697	5.37253	-	61098664	61098665	ENSMUSG00000020097	sphingosine phosphate lyase 1(Sgpl1)
chr2	32757338	32757451	TTC16	1_peak	243	5.36963	-	32757419	32757420	ENSMUSG00000039021	tetratricopeptide repeat domain 16(Ttc16)
chr7	46450412	46450503	SERGEF	1_peak	1141	5.36875	-	46450451	46450452	ENSMUSG00000030839	secretion regulating guanine nucleotide exchange factor(Sergef)
chr10	61348308	61348387	PALD1	1_peak	1698	5.36843	-	61348336	61348337	ENSMUSG00000020092	phosphatase domain containing, paladin 1(Pald1)
chr2	32757338	32757451	TOR2A	1_peak	244	5.36784	+	32757419	32757420	ENSMUSG00000009563	torsin family 2, member A(Tor2a)
chr16	64856072	64856186	CGGBP1	1_peak	2613	5.36013	+	64856108	64856109	ENSMUSG00000054604	CGG triplet repeat binding protein 1(Cggbp1)
chr17	26999811	26999850		1_peak	2684	5.35614	+	26999838	26999839	ENSMUSG00000117819
chr11	120137921	120137982	SLC38A10	1_peak	2078	5.35493	-	120137933	120137934	ENSMUSG00000061306	solute carrier family 38, member 10(Slc38a10)
chr4	59831326	59831429	SNX30	1_peak	552	5.35266	+	59831376	59831377	ENSMUSG00000028385	sorting nexin family member 30(Snx30)
chr18	82593732	82593795	Zfp236	1_peak	2898	5.35238	-	82593762	82593763	ENSMUSG00000041258	zinc finger protein 236(Zfp236)
chr3	90127049	90127120	NUP210L	1_peak	469	5.34719	+	90127096	90127097	ENSMUSG00000027939	nucleoporin 210-like(Nup210l)
chr6	124830915	124830958	CDCA3	1_peak	1011	5.34677	+	124830938	124830939	ENSMUSG00000023505	cell division cycle associated 3(Cdca3)
chr9	109876031	109876131	CDC25A	1_peak	1629	5.3454	+	109876080	109876081	ENSMUSG00000032477	cell division cycle 25A(Cdc25a)
chr3	32743179	32743243	NDUFB5	1_peak	418	5.33496	+	32743210	32743211	ENSMUSG00000027673	NADH dehydrogenase (ubiquinone) 1 beta subcomplex, 5(Ndufb5)
chr16	17260273	17260373		1_peak	2531	5.33392	+	17260340	17260341	ENSMUSG00000116743
chr7	80398830	80398929	FURIN	1_peak	1173	5.32662	-	80398896	80398897	ENSMUSG00000030530	furin (paired basic amino acid cleaving enzyme)(Furin)
chr5	108098311	108098357	MTF2	1_peak	782	5.3257	+	108098333	108098334	ENSMUSG00000029267	metal response element binding transcription factor 2(Mtf2)
chr5	109555018	109555099	CRLF2	1_peak	783	5.32309	-	109555043	109555044	ENSMUSG00000033467	cytokine receptor-like factor 2(Crlf2)
chr4	107190558	107190627	TMEM59	1_peak	578	5.31548	+	107190602	107190603	ENSMUSG00000028618	transmembrane protein 59(Tmem59)
chr17	28162960	28163048	scube3	1_peak	2690	5.31371	+	28162996	28162997	ENSMUSG00000038677	signal peptide, CUB domain, EGF-like 3(Scube3)
chr7	107210789	107210845	RBMXL2	1_peak	1203	5.31228	+	107210803	107210804	ENSMUSG00000073894	RNA binding motif protein, X-linked-like 2(Rbmxl2)
chr7	89388117	89388222	TMEM135	1_peak	1177	5.3121	-	89388169	89388170	ENSMUSG00000039428	transmembrane protein 135(Tmem135)
chr8	104353309	104353411	CMTM4	1_peak	1405	5.30896	-	104353359	104353360	ENSMUSG00000096188	CKLF-like MARVEL transmembrane domain containing 4(Cmtm4)
chr6	86524530	86524626	PCBP1	1_peak	952	5.30872	-	86524560	86524561	ENSMUSG00000051695	poly(rC) binding protein 1(Pcbp1)
chr8	120667950	120668066	EMC8	1_peak	1469	5.30581	-	120668033	120668034	ENSMUSG00000031819	ER membrane protein complex subunit 8(Emc8)
chr5	138995498	138995597		1_peak	862	5.30391	+	138995545	138995546	ENSMUSG00000075585
chr16	17260273	17260373	HIC2	1_peak	2530	5.30311	+	17260340	17260341	ENSMUSG00000050240	hypermethylated in cancer 2(Hic2)
chr14	54253632	54253743	DAD1	1_peak	2338	5.29849	-	54253701	54253702	ENSMUSG00000022174	defender against cell death 1(Dad1)
chr14	118976735	118976781	DNAJC3	1_peak	2372	5.28952	+	118976757	118976758	ENSMUSG00000022136	DnaJ heat shock protein family (Hsp40) member C3(Dnajc3)
chr18	46609066	46609154	eif1A	1_peak	2863	5.28897	+	46609142	46609143	ENSMUSG00000057561	eukaryotic translation initiation factor 1A(Eif1a)
chr6	29418231	29418332	CCDC136	1_peak	905	5.28769	+	29418281	29418282	ENSMUSG00000029769	coiled-coil domain containing 136(Ccdc136)
chr2	72476351	72476430	CDCA7	1_peak	273	5.28476	+	72476381	72476382	ENSMUSG00000055612	cell division cycle associated 7(Cdca7)
chr12	12936208	12936272	MYCN	1_peak	2105	5.28396	-	12936237	12936238	ENSMUSG00000037169	v-myc avian myelocytomatosis viral related oncogene, neuroblastoma derived(Mycn)
chr19	7271780	7271861	rcor2	1_peak	2935	5.27634	+	7271836	7271837	ENSMUSG00000024968	REST corepressor 2(Rcor2)
chr1	135155968	135156046	ARL8A	1_peak	130	5.27048	+	135155994	135155995	ENSMUSG00000026426	ADP-ribosylation factor-like 8A(Arl8a)
chr5	100543865	100543904	COPS4	1_peak	772	5.26954	+	100543895	100543896	ENSMUSG00000035297	COP9 signalosome subunit 4(Cops4)
chr9	58537348	58537452	CD276	1_peak	1580	5.26772	-	58537362	58537363	ENSMUSG00000035914	CD276 antigen(Cd276)
chr12	17429287	17429350	NOL10	1_peak	2108	5.26303	+	17429317	17429318	ENSMUSG00000061458	nucleolar protein 10(Nol10)
chr1	131844339	131844456	SLC41A1	1_peak	111	5.25771	+	131844413	131844414	ENSMUSG00000013275	solute carrier family 41, member 1(Slc41a1)
chr18	33794955	33795029	Epb41l4aos	1_peak	2827	5.25377	+	33794996	33794997	ENSMUSG00000087590	erythrocyte membrane protein band 4.1 like 4a, opposite strand(Epb41l4aos)
chr12	111670878	111670952	CKB	1_peak	2172	5.2398	-	111670910	111670911	ENSMUSG00000001270	creatine kinase, brain(Ckb)
chr7	101823069	101823085	INPPL1	1_peak	1199	5.23605	-	101823075	101823076	ENSMUSG00000032737	inositol polyphosphate phosphatase-like 1(Inppl1)
chr15	81760142	81760244	ZC3H7B	1_peak	2437	5.2345	+	81760192	81760193	ENSMUSG00000022390	zinc finger CCCH type containing 7B(Zc3h7b)
chr7	28309944	28309995	TIMM50	1_peak	1091	5.22146	-	28309968	28309969	ENSMUSG00000003438	translocase of inner mitochondrial membrane 50(Timm50)
chr7	4741416	4741492	KMT5C	1_peak	1047	5.21832	+	4741470	4741471	ENSMUSG00000059851	lysine methyltransferase 5C(Kmt5c)
chr8	90828697	90828795	CHD9	1_peak	1395	5.20157	+	90828734	90828735	ENSMUSG00000056608	chromodomain helicase DNA binding protein 9(Chd9)
chr11	95570859	95570961	NGFR	1_peak	1992	5.20025	-	95570910	95570911	ENSMUSG00000000120	nerve growth factor receptor (TNFR superfamily, member 16)(Ngfr)
chr8	71689221	71689321	JAK3	1_peak	1363	5.19858	+	71689269	71689270	ENSMUSG00000031805	Janus kinase 3(Jak3)
chr7	144930492	144930601	ORAOV1	1_peak	1306	5.18933	+	144930537	144930538	ENSMUSG00000031072	oral cancer overexpressed 1(Oraov1)
chr16	38573044	38573093		1_peak	2600	5.18557	-	38573056	38573057	ENSMUSG00000091238
chr18	34608891	34609016	BRD8	1_peak	2831	5.18321	-	34608915	34608916	ENSMUSG00000003778	bromodomain containing 8(Brd8)
chr19	47593514	47593584	SLK	1_peak	2994	5.18005	+	47593546	47593547	ENSMUSG00000025060	STE20-like kinase(Slk)
chr4	82441469	82441533	NFIB	1_peak	560	5.17269	-	82441499	82441500	ENSMUSG00000008575	nuclear factor I/B(Nfib)
chr4	114963935	114963986	CMPK1	1_peak	582	5.16089	-	114963961	114963962	ENSMUSG00000028719	cytidine monophosphate (UMP-CMP) kinase 1(Cmpk1)
chr2	102057438	102057517	LDLRAD3	1_peak	295	5.15569	-	102057466	102057467	ENSMUSG00000048058	low density lipoprotein receptor class A domain containing 3(Ldlrad3)
chr4	129309974	129310056	RBBP4	1_peak	633	5.15049	-	129309988	129309989	ENSMUSG00000057236	retinoblastoma binding protein 4(Rbbp4)
chr10	99160764	99160865	POC1B	1_peak	1783	5.14629	+	99160814	99160815	ENSMUSG00000019952	POC1 centriolar protein B(Poc1b)
chr4	125650459	125650583	GRIK3	1_peak	619	5.1458	+	125650571	125650572	ENSMUSG00000001985	glutamate receptor, ionotropic, kainate 3(Grik3)
chr15	79533696	79533796	DDX17	1_peak	2428	5.13601	-	79533730	79533731	ENSMUSG00000055065	DEAD (Asp-Glu-Ala-Asp) box polypeptide 17(Ddx17)
chr1	136629490	136629594	Zfp281	1_peak	136	5.13255	+	136629538	136629539	ENSMUSG00000041483	zinc finger protein 281(Zfp281)
chr4	117102449	117102548	PTCH2	1_peak	585	5.13234	+	117102497	117102498	ENSMUSG00000028681	patched 2(Ptch2)
chrX	106105207	106105292	ATP7A	1_peak	3089	5.12266	+	106105245	106105246	ENSMUSG00000033792	ATPase, Cu++ transporting, alpha polypeptide(Atp7a)
chr17	24197712	24197815	NTN3	1_peak	2671	5.11995	-	24197756	24197757	ENSMUSG00000036473	netrin 3(Ntn3)
chr15	98121320	98121335	PFKM	1_peak	2471	5.10927	+	98121326	98121327	ENSMUSG00000033065	phosphofructokinase, muscle(Pfkm)
chr5	135377489	135377583	pom121	1_peak	844	5.10629	-	135377543	135377544	ENSMUSG00000053293	nuclear pore membrane protein 121(Pom121)
chr13	21779883	21779949	HIST1H1B	1_peak	2192	5.10591	-	21779894	21779895	ENSMUSG00000058773	histone cluster 1, H1b(Hist1h1b)
chr7	19715358	19715438	TOMM40	1_peak	1070	5.10556	-	19715414	19715415	ENSMUSG00000002984	translocase of outer mitochondrial membrane 40 homolog (yeast)(Tomm40)
chr11	84895169	84895266	MYO19	1_peak	1962	5.10448	+	84895217	84895218	ENSMUSG00000020527	myosin XIX(Myo19)
chr8	27227284	27227352	ADRB3	1_peak	1334	5.10012	-	27227320	27227321	ENSMUSG00000031489	adrenergic receptor, beta 3(Adrb3)
chr14	105114783	105114870	RBM26	1_peak	2366	5.09663	-	105114791	105114792	ENSMUSG00000022119	RNA binding motif protein 26(Rbm26)
chrX	105969202	105969273	MAGT1	1_peak	3088	5.09118	-	105969238	105969239	ENSMUSG00000031232	magnesium transporter 1(Magt1)
chr16	94693327	94693387	KPNA1	1_peak	2639	5.06988	+	94693364	94693365	ENSMUSG00000022897	karyopherin (importin) alpha 1(Kpna1)
chr7	49780469	49780529	PRMT3	1_peak	1145	5.06916	+	49780498	49780499	ENSMUSG00000030505	protein arginine N-methyltransferase 3(Prmt3)
chr16	96127153	96127217	HMGN1	1_peak	2643	5.06723	-	96127189	96127190	ENSMUSG00000040681	high mobility group nucleosomal binding domain 1(Hmgn1)
chr10	81119743	81119840	MAP2K2	1_peak	1752	5.06687	+	81119790	81119791	ENSMUSG00000035027	mitogen-activated protein kinase kinase 2(Map2k2)
chr12	82675592	82675611	RGS6	1_peak	2135	5.05903	+	82675602	82675603	ENSMUSG00000021219	regulator of G-protein signaling 6(Rgs6)
chr3	119724884	119724961	PTBP2	1_peak	497	5.05662	-	119724923	119724924	ENSMUSG00000028134	polypyrimidine tract binding protein 2(Ptbp2)
chr16	24610969	24611014	LPP	1_peak	2559	5.05164	+	24610991	24610992	ENSMUSG00000033306	LIM domain containing preferred translocation partner in lipoma(Lpp)
chr2	84670245	84670321	2700094K13Rik	1_peak	284	5.04979	-	84670268	84670269	ENSMUSG00000076437	RIKEN cDNA 2700094K13 gene(2700094K13Rik)
chr4	148083959	148084054	AGTRAP	1_peak	691	5.04716	-	148084038	148084039	ENSMUSG00000029007	angiotensin II, type I receptor-associated protein(Agtrap)
chr11	86212912	86213006	Brip1os	1_peak	1965	5.04509	+	86212957	86212958	ENSMUSG00000085208	BRCA1 interacting protein C-terminal helicase 1, opposite strand(Brip1os)
chr9	45736373	45736438	dscaml1	1_peak	1565	5.04287	+	45736420	45736421	ENSMUSG00000032087	Down syndrome cell adhesion molecule like 1(Dscaml1)
chr7	25738043	25738107	HNRNPUL1	1_peak	1081	5.04059	-	25738076	25738077	ENSMUSG00000040725	heterogeneous nuclear ribonucleoprotein U-like 1(Hnrnpul1)
chr5	135735589	135735664	tmem120a	1_peak	847	5.03895	-	135735637	135735638	ENSMUSG00000039886	transmembrane protein 120A(Tmem120a)
chr7	30242179	30242275	WDR62	1_peak	1105	5.0347	-	30242226	30242227	ENSMUSG00000037020	WD repeat domain 62(Wdr62)
chr17	6738788	6738895	EZR	1_peak	2649	5.03169	-	6738834	6738835	ENSMUSG00000052397	ezrin(Ezr)
chr17	33647372	33647428	HNRNPM	1_peak	2722	5.02895	-	33647415	33647416	ENSMUSG00000059208	heterogeneous nuclear ribonucleoprotein M(Hnrnpm)
chr2	75659727	75659778	HNRNPA3	1_peak	280	5.02851	+	75659751	75659752	ENSMUSG00000059005	heterogeneous nuclear ribonucleoprotein A3(Hnrnpa3)
chr7	5081913	5081983	EPN1	1_peak	1051	5.02474	+	5081945	5081946	ENSMUSG00000035203	epsin 1(Epn1)
chr11	86212912	86213006	INTS2	1_peak	1966	5.01865	-	86212983	86212984	ENSMUSG00000018068	integrator complex subunit 2(Ints2)
chr6	33359977	33360036	CALD1	1_peak	907	5.01451	+	33360023	33360024	ENSMUSG00000029763	caldesmon 1(Cald1)
chr5	75640519	75640590	KIT	1_peak	757	5.01402	+	75640568	75640569	ENSMUSG00000005672	kit oncogene(Kit)
chr8	107184388	107184482	CYB5B	1_peak	1415	5.01255	+	107184434	107184435	ENSMUSG00000031924	cytochrome b5 type B(Cyb5b)
chr14	47553077	47553155	ATG14	1_peak	2329	5.01116	-	47553111	47553112	ENSMUSG00000037526	autophagy related 14(Atg14)
chr15	90231266	90231343	ALG10B	1_peak	2457	5.01017	+	90231322	90231323	ENSMUSG00000075470	asparagine-linked glycosylation 10B (alpha-1,2-glucosyltransferase)(Alg10b)
chr2	167306591	167306689	B4GALT5	1_peak	381	5.00317	-	167306663	167306664	ENSMUSG00000017929	UDP-Gal:betaGlcNAc beta 1,4-galactosyltransferase, polypeptide 5(B4galt5)
chr2	167482870	167482934	SPATA2	1_peak	383	4.9959	-	167482900	167482901	ENSMUSG00000047030	spermatogenesis associated 2(Spata2)
chr5	137606827	137606910	EPHB4	1_peak	859	4.98763	-	137606837	137606838	ENSMUSG00000029718	Eph receptor B4(Ephb4)
chr2	25982192	25982208	CAMSAP1	1_peak	209	4.9761	-	25982200	25982201	ENSMUSG00000026933	calmodulin regulated spectrin-associated protein 1(Camsap1)
chrX	159372314	159372407	EIF1AX	1_peak	3122	4.97514	+	159372350	159372351	ENSMUSG00000067194	eukaryotic translation initiation factor 1A, X-linked(Eif1ax)
chr11	95337066	95337081	FAM117A	1_peak	1991	4.97264	+	95337072	95337073	ENSMUSG00000038893	family with sequence similarity 117, member A(Fam117a)
chrX	152273505	152273569	KDM5C	1_peak	3118	4.96474	+	152273539	152273540	ENSMUSG00000025332	lysine (K)-specific demethylase 5C(Kdm5c)
chr17	28617292	28617384	SRPK1	1_peak	2694	4.96246	-	28617346	28617347	ENSMUSG00000004865	serine/arginine-rich protein specific kinase 1(Srpk1)
chr9	54275960	54275985	Gldnos	1_peak	1570	4.95121	-	54275970	54275971	ENSMUSG00000074343	gliomedin, opposite strand(Gldnos)
chr5	138165810	138165911	PCOLCE	1_peak	860	4.94842	-	138165854	138165855	ENSMUSG00000029730	procollagen C-endopeptidase enhancer protein(Pcolce)
chr6	112662329	112662423	RAD18	1_peak	987	4.94551	-	112662375	112662376	ENSMUSG00000030254	RAD18 E3 ubiquitin protein ligase(Rad18)
chr19	41994784	41994885	UBTD1	1_peak	2971	4.94134	+	41994826	41994827	ENSMUSG00000025171	ubiquitin domain containing 1(Ubtd1)
[truncated: 1,128 more rows]
