# Supplementary material for: An RNA-dependent and phase-separated active subnuclear compartment safeguards repressive chromatin domains
Source: Mol Cell. 2024 May 2;84(9):1667–1683.e10. doi: 10.1016/j.molcel.2024.03.015 (PMC11065421; doi:10.1016/j.molcel.2024.03.015)
Supplement: Table S5. List of primers, antibodies, and datasets used in this study [file mmc6.xlsx]

## Sheet: Primers
List of primers
ChIP-qPCR
	Forward	Reverse
Atf7ip	CCACCAGGCCAATTCCCTAAAG	GCCTAATCTATACCCACGCACT
Cggbp1	CCTGCTAGAGTGTCTTGGGC	GGGCAAAGGCGGAAATCAAC
Pramel7	AGCTTCAGCTACCCAGCAAG	CCAAGGACAGCTTCTCCCG
Neg. control	TGTACACTGAAGGCGGTGTC	AGGGTCTTGTTTAAGCATCCCA
qRT-PCR
	Forward	Reverse
Malat1	ACTCCAGTCGCGTCACAATG	TGAGACCTTGCAGTGAGTTTGT
Baz2a	AAGATGTGTGGCTACAATGG	TCTGCACCCATCAGCTCCG
Sc35	GTGTCGAAGCGAGAGTCCAA	CCGCTTGCCGATTCATCATTT
Hprt	AAGCTTGCTGGTGAAAAGGA	TTGCGCTCATCTTAGGCTTT
Srrm2	AGGTCTCGAAGTCCTCGGAA	GGAAACTCGCTCACTGCTCT
Nanog	AAGCAGAAGATGCGGACTGT	ATCTGCTGGAGGCTGAGGTA
Oct4	GGCGTCGCTTTGGAAAGGTGTTC	CTCGAACCACATCCTTCTCT
Sox2	TAGAGCTAGACTCCGGGCGATGA	TTGCCTTAAACAAGACCACGAAA
Rex1	AGAAAGCAGGATCGCCTCAC	AGGGAACTCGCTTCCAGAAC
Bmp4	CCATTCCGTAGTGCCATTCG	CGCAGCCCAAACATCTGTAG
Nestin	AGGCTGAGAACTCTCGCTTGC	GGTGCTGGTCCTCTGGTATCC
Fgf5	TCCTCACCAGTCGCAGCTTC	TTCAGGGCCACGTACCACTC
RIP-qPCR
	Forward	Reverse
Malat1	ACTCCAGTCGCGTCACAATG	TGAGACCTTGCAGTGAGTTTGT

## Sheet: Antibodies
List of Antibodies
Western Blot
	Epitope	Producers	Product number
	BAZ2A	self made	---
	HA	Abcam	ab9110
	GFP	Abcam	ab290
	SNF2H	Santa Cruz Biotechnology	sc-365727
	H3K27me3	Active Motif	39155
	H3	Abcam	ab1791
	GST	Santa Cruz Biotechnology	sc-138
	RNAP II	Active Motif	39097
	IRDye® 800CW Goat anti-Mouse IgG Secondary Antibody	Li-cor	926-32210
	IRDye® 680RD Goat anti-Mouse IgG Secondary Antibody	Li-cor	926-68070
	IRDye® 800CW Goat anti-Rabbit IgG Secondary Antibody	Li-cor	926-32211
	IRDye® 680RD Goat anti-Rabbit IgG Secondary Antibody	Li-cor	926-68071
Immunofluorescence
	Epitope	Producers	Product number
	BAZ2A	self made	---
	NPM1	Sigma-Aldrich	B0556
	H3K27me3	Active Motif	39155
	SRRM2	Novus Biologicals	NBP2-55697
	SC35	Abcam	ab11826
	Goat anti-Rabbit IgG (H+L) Highly Cross-Adsorbed Secondary Antibody, Alexa Fluor 488	Invitrogen	A11034
	Goat anti-Rabbit IgG (H+L) Highly Cross-Adsorbed Secondary Antibody, Alexa Fluor 546	Invitrogen	A11035
	Goat anti-Mouse IgG (H+L) Highly Cross-Adsorbed Secondary Antibody, Alexa Fluor 546	Invitrogen	A11030
	Goat anti-Rabbit IgG (H+L) Highly Cross-Adsorbed Secondary Antibody, Alexa Fluor 647	Invitrogen	A21245
IP/ChIP
	Epitope	Producers	Product number
	ANTI-FLAG® M2 Affinity Gel	Sigma-Aldrich	A2220
	H3K27me3	Active Motif	39155
	H2Av (D. Melanogaster)	Active Motif	61686
	Pierce™ Anti-HA Magnetic Beads	ThermoFisher	88837
	GFP-Trap® Magnetic Agarose	Chromotek	gtma
TSA-seq
	Epitope	Producers	Product number
	SRRM2	Novus Biologicals	NBP2-55697
	HRP conjugated secondary antibody	Vector Laboratories	PI-1000-1
	Goat anti-Rabbit IgG (H+L) Highly Cross-Adsorbed Secondary Antibody, Alexa Fluor 488	Invitrogen	A-11034

## Sheet: siRNA_and_GapmeRs
siRNA sequences
Name	Sequence	Producer
Ctrl	UUCUCCGAACGUGUCACGUUUTT	Microsynth
Baz2a	CUUAACAGCUCCACCAUUA	Microsynth
Antisense LNA GapmeRs sequences
Name	Sequence	Producer	Product number
Control-gapmer	AACACGTCTATACGC	Qiagen	339515 LG00000002-DDA
Malat1-gapmer	GTCACAATGCATTCTA	Qiagen	339515 LG00000008-DDA

## Sheet: Softwares
List of software
Name	version
R	3.4.3
bowtie2	2.2.5
samtools	1.7
deepTools	3.5.0
bedtools	2.24.0
SICER	1.1
MACS2	2.2.7.1
IGV	2.15.14
Fiji	2.9.0/1.53t
Imaris	9.8

## Sheet: Public datasets
Public GEO data sets
Sample name	Accession number	Source
A/B compartment:HiC in ESC+2i	GSE112222	Dalcher et al., EMBO J, 2020. PMID: 33433018
ChIPseq_2i_H3K27me3	GSE112222	Dalcher et al., EMBO J, 2020. PMID: 33433018
ChIPseq_2i_H3K27ac	GSE112222	Dalcher et al., EMBO J, 2020. PMID: 33433018
RNAseq_ESC+2i	GSE112222	Dalcher et al., EMBO J, 2020. PMID: 33433018
RNAseq_ESC+serum	GSE112222	Dalcher et al., EMBO J, 2020. PMID: 33433018
